# Supplementary material for: Experimental evolution of cellular miniaturization reveals a putative mechanism for cell size evolution
Source: Proc Natl Acad Sci U S A. 2026 Jun 12;123(24):e2531280123. doi: 10.1073/pnas.2531280123 (PMC13273275; doi:10.1073/pnas.2531280123)
Supplement: Supplementary file 2 — Dataset S01 (XLSX) [file pnas.2531280123.sd01.xlsx]

## Sheet: DatasetS1-Yeast_strains
Strains used for this study
Strain	Genotype	Mating type
yMF976	can1; ADE2;leu2-3,112; his3-11,15; ura3-1; trp1-1; RAD5+yel068c::CAN1/URA3; prACT-Citrin-LEU2	Mat α
yMF1001	ADE2; leu2-3,112; ura3-1; trp1-1; RAD5+ yel068c::CAN1/URA3; prACT-Citrin-LEU2; pol3-L523D	Mat α
yMF1060	can1; ADE2;leu2-3,112; his3-11,15; ura3-1; trp1-1; RAD5+yel068c::CAN1/URA3; prACT-Citrin-LEU2; sch9D::HphMX	Mat a
yMF1384	can1; ade2-1; leu2-3,112; his3-11,15; ura3-1; trp1-1; RAD5+; cln3-100-STOP::KanMX4	Mat a
yMF1385	can1; ADE2;leu2-3,112; his3-11,15; ura3-1; trp1-1; RAD5+yel068c::CAN1/URA3; prACT-Citrin-LEU2; sch9-L143S	Mat α
yMF1539	S1 yMF1001 after size evolution experiment and mating type switching Clone 1	Mat a
yMF1540	S1 yMF1001 after size evolution experiment and mating type switching Clone 2	Mat a
yMF1542	S3 yMF1001 after size evolution experiment and mating type switching Clone 1	Mat a
yMF1543	S3 yMF1001 after size evolution experiment and mating type switching Clone 2	Mat a
yMF1515	Diploid obtained by crossing yMF1384 and yMF1385	Mat a/α
yMF1526	can1; ADE2;leu2-3,112; his3-11,15; ura3-1; trp1-1; RAD5+yel068c::CAN1/URA3; prACT-Citrin-LEU2; sfp1Δ::HYGRO	Mat α
yMF1528	can1; ADE2;leu2-3,112; his3-11,15; ura3-1; trp1-1; RAD5+yel068c::CAN1/URA3; prACT-Citrin-LEU2; cim1Δ::HYGRO	Mat α
yMF1533	Dissection 1515 can1; ade2-1; leu2-3,112; his3-11,15; ura3-1; trp1-1; RAD5+; cln3-100-STOP::KanMX4; sch9-L143S	Mat a
yMF1535	Dissection 1515 can1; ade2-1; leu2-3,112; his3-11,15; ura3-1; trp1-1; RAD5+; cln3-100-STOP::KanMX4; sch9-L143S	Mat α
yMF1857	can1; ADE2; leu2-3,112; his3-11,15; ura3-1; trp1-1; RAD5+; yel068c::CAN1/URA3; cln3Δ::TRP1; rim15Δ::KAN	Mat a
yMF1859	can1; ADE2;leu2-3,112; his3-11,15; ura3-1; trp1-1; RAD5+yel068c::CAN1/URA3; prACT-Citrin-LEU2; rim15-A132T	Mat α
yMF1860	can1; ADE2;leu2-3,112; his3-11,15; ura3-1; trp1-1; RAD5+yel068c::CAN1/URA3; prACT-Citrin-LEU2; cln3-100-STOP::KanMX4; rim15-A132T	Mat a
yMF1861	can1; ADE2;leu2-3,112; his3-11,15; ura3-1; trp1-1; RAD5+yel068c::CAN1/URA3; prACT-Citrin-LEU2; cln3-100-STOP::KanMX4; rim15-A132T	Mat α
yMF1862	can1; ADE2;leu2-3,112; his3-11,15; ura3-1; trp1-1; RAD5+yel068c::CAN1/URA3; prACT-Citrin-LEU2; sch9-L143S; cln3-100-STOP::KanMX4; rim15-A132T	Mat a
yMF1863	can1; ADE2;leu2-3,112; his3-11,15; ura3-1; trp1-1; RAD5+yel068c::CAN1/URA3; prACT-Citrin-LEU2; sch9-L143S; cln3-100-STOP::KanMX4; rim15-A132T	Mat a
yMF1864	can1; ADE2;leu2-3,112; his3-11,15; ura3-1; trp1-1; RAD5+yel068c::CAN1/URA3; prACT-Citrin-LEU2; whi5Δ::NAT	Mat α
yMF1865	can1; ADE2;leu2-3,112; his3-11,15; ura3-1; trp1-1; RAD5+yel068c::CAN1/URA3; prACT-Citrin-LEU2; P_CUP1-RIM15	Mat α
yMF1866	can1; ADE2;leu2-3,112; his3-11,15; ura3-1; trp1-1; RAD5+yel068c::CAN1/URA3; prACT-Citrin-LEU2; cln3-100-STOP::KanMX4; P_CUP1-RIM15	Mat a
yMF1867	can1; ADE2;leu2-3,112; his3-11,15; ura3-1; trp1-1; RAD5+yel068c::CAN1/URA3; prACT-Citrin-LEU2; P_CUP1-rim15-A132T	Mat α
yMF1868	can1; ADE2;leu2-3,112; his3-11,15; ura3-1; trp1-1; RAD5+yel068c::CAN1/URA3; prACT-Citrin-LEU2; sch9-L143S; cln3-100-STOP::KanMX4; P_CUP1-rim15-A132T	Mat a
yMF1869	can1; ADE2;leu2-3,112; his3-11,15; ura3-1; trp1-1; RAD5+yel068c::CAN1/URA3; prACT-Citrin-LEU2; cln3-100-STOP::KanMX4; P_CUP1-rim15-A132T	Mat a
yMF1870	can1; ADE2;leu2-3,112; his3-11,15; ura3-1; trp1-1; RAD5+yel068c::CAN1/URA3; prACT-Citrin-LEU2; cln3-100-STOP::KanMX4; P_CUP1-rim15-A132T	Mat α
yMF1871	can1; ADE2;leu2-3,112; his3-11,15; ura3-1; trp1-1; RAD5+yel068c::CAN1/URA3; prACT-Citrin-LEU2; sch9-L143S; P_CUP1-rim15-A132T	Mat α
yMF1872	can1; ADE2;leu2-3,112; his3-11,15; ura3-1; trp1-1; RAD5+yel068c::CAN1/URA3; prACT-Citrin-LEU2; sch9-L143S; P_CUP1-rim15-A132T	Mat α
yMF1878	can1; ADE2;leu2-3,112; his3-11,15; ura3-1; trp1-1; RAD5+yel068c::CAN1/URA3; prACT-Citrin-LEU2; sch9-L143S; rim15-A132T	Mat α
yMF1879	can1; ADE2;leu2-3,112; his3-11,15; ura3-1; trp1-1; RAD5+yel068c::CAN1/URA3; prACT-Citrin-LEU2; sch9-L143S; rim15-A132T	Mat α
yMF1884	can1; ade2-1; leu2-3,112; his3-11,15; ura3-1; trp1-1; RAD5+; sch9-L143S; cln3-100-yGFP::KanMX4	Mat a
yMF1885	can1; ade2-1; leu2-3,112; his3-11,15; ura3-1; trp1-1; RAD5+; sch9-L143S; cln3-100-yGFP::KanMX4	Mat α

## Sheet: S3-sheet legend
											Legend
											Column	title	Legend
											A	gene_name	Standard Name as per SGD database
											B	gene systematic name	systematic gene name as per SGD database
											C	phenotype	phenotype induced by the genetic manipulation
											D	experiment type	Experimental conditions in which the phenotytpe was discovered
											E	experiment type category	category that describes the experiment
											F	mutant information	type of mutation at the origin of the observed phenotype
											G	strain background	genetic backgroung of the strain used for the study
											H	Chemical	chemical used for experimental conditions (empty if non applicable)
											I	details	comments on experiments or on the phenotype provided by SGD
											J	reference	Reference of the paper where the study was made
