# Supplementary material for: Experimental evolution of cellular miniaturization reveals a putative mechanism for cell size evolution
Source: Proc Natl Acad Sci U S A. 2026 Jun 12;123(24):e2531280123. doi: 10.1073/pnas.2531280123 (PMC13273275; doi:10.1073/pnas.2531280123)
Supplement: Supplementary file 3 — Dataset S02 (XLSX) [file pnas.2531280123.sd02.xlsx]

## Sheet: DatasetS2-MutationList
gene_name	sgdid	chr_num	mutation	position	lineage_population	generation	snp_indel	ref	read	fraction	tot_reads	mutation_type
TEL1	S000000184	2	TEL1_52420	52420	S1	333	snp	A	G	96	83	Clone variant, nonsynonymous		Legend
MEC1	S000000340	2	MEC1_508754	508754	S1	333	snp	G	A	39	110	Clone variant, nonsynonymous
AGP1	S000000530	3	AGP1_77557	77557	S1	333	snp	T	A	97	259	Clone variant, nonsynonymous
S000002335	S000002335	4	S000002335_143384	143384	S1	333	snp	C	A	48	73	Clone variant, nonsynonymous		Column	title	Legend
POL3	S000002260	4	POL3_279812	279812	S1	333	snp	G	A	100	68	Clone variant, nonsynonymous		A	gene_name	Standard Name as per SGD database
PAU10	S000002950	4	PAU10_1523497	1523497	S1	333	snp	G	T	34	77	Clone variant, nonsynonymous		B	sgdid	SGD identification
PAU10	S000002950	4	PAU10_1523499	1523499	S1	333	snp	C	T	34	80	Clone variant, nonsynonymous		C	chr_num	Number of the chromosome where the gene is located
PBP1	S000003410	7	PBP1_852883	852883	S1	333	snp	G	A	99	88	Clone variant, nonsynonymous		D	mutation	Mutation identifier
CWC22	S000003510	7	CWC22_1048402	1048402	S1	333	snp	G	T	96	73	Clone variant, nonsynonymous		E	position	Chromosome position of the mutation
DOG1	S000001086	8	DOG1_194785	194785	S1	333	snp	A	G	99	126	Clone variant, nonsynonymous		F	lineage_population	S-population (S1 to S3) in which the mutation was found
SCH9	S000001248	8	SCH9_510389	510389	S1	333	snp	T	C	100	119	Clone variant, nonsynonymous		G	generation	Generation in which the mutation was detected
UBP12	S000003733	10	UBP12_65125	65125	S1	333	snp	C	T	43	89	Clone variant, nonsynonymous		H	snp_indel	Type of mutation (SNP/Indel)
TAX4	S000003619	10	TAX4_279920	279920	S1	333	snp	A	G	43	110	Clone variant, nonsynonymous		I	ref	Reference Nucleotide
FAS1	S000001665	11	FAS1_101402	101402	S1	333	snp	C	A	34	143	Clone variant, nonsynonymous		J	read	Mutated nucleotide
FET4	S000004938	13	FET4_914267	914267	S1	333	snp	C	T	99	82	Clone variant, nonsynonymous		K	fraction	Fraction of reads wherein the mutation was detected
HHF2	S000004975	14	HHF2_577026	577026	S1	333	snp	T	C	46	137	Clone variant, nonsynonymous		L	tot_reads	Total numbert of reads
SIN3	S000005364	15	SIN3_320735	320735	S1	333	snp	G	A	53	85	Clone variant, nonsynonymous		M	mutation_type	Mutation outcome
DIP5	S000006186	16	DIP5_41777	41777	S1	333	snp	A	G	29	126	Clone variant, nonsynonymous
S000006137	S000006137	16	S000006137_146211	146211	S1	333	snp	A	G	98	52	Clone variant, nonsynonymous
S000006207	S000006207	16	S000006207_562129	562129	S1	333	snp	G	T	66	73	Clone variant, nonsynonymous
S000002952	S000002952	4	S000002952_1525441	1525441	S1	333	indel	G	-TGT	29	125	Clone variant, nonsynonymous
STE20	S000000999	8	STE20_96343	96343	S1	333	indel	C	+T	37	82	Clone variant, nonsynonymous
FLO5	S000001254	8	FLO5_527626	527626	S1	333	indel	T	-CTC	24	194	Clone variant, nonsynonymous
S000005751	S000005751	15	S000005751_761550	761550	S1	333	indel	G	+A	89	63	Clone variant, nonsynonymous
SFG1	S000005842	15	SFG1_904808	904808	S1	333	indel	C	+A	59	71	Clone variant, nonsynonymous
S000028537	S000028537	4	S000028537_410671	410671	S1	333	snp	T	C	98	153	Clone variant, promoter
CIT1	S000005284	14	CIT1_631788	631788	S1	333	snp	A	T	97	99	Clone variant, promoter
TEL1	S000000184	2	TEL1_52420	52420	S2	333	snp	A	G	100	100	Clone variant, nonsynonymous
MEC1	S000000340	2	MEC1_508754	508754	S2	333	snp	G	A	44	124	Clone variant, nonsynonymous
AGP1	S000000530	3	AGP1_77557	77557	S2	333	snp	T	A	100	257	Clone variant, nonsynonymous
POL3	S000002260	4	POL3_279812	279812	S2	333	snp	G	A	100	57	Clone variant, nonsynonymous
CWC22	S000003510	7	CWC22_1048402	1048402	S2	333	snp	G	T	100	77	Clone variant, nonsynonymous
DOG1	S000001086	8	DOG1_194785	194785	S2	333	snp	A	G	100	142	Clone variant, nonsynonymous
SCH9	S000001248	8	SCH9_510389	510389	S2	333	snp	T	C	99	114	Clone variant, nonsynonymous
UBP12	S000003733	10	UBP12_65125	65125	S2	333	snp	C	T	36	81	Clone variant, nonsynonymous
TAX4	S000003619	10	TAX4_279920	279920	S2	333	snp	A	G	33	113	Clone variant, nonsynonymous
FAS1	S000001665	11	FAS1_101402	101402	S2	333	snp	C	A	41	116	Clone variant, nonsynonymous
FAS1	S000001665	11	FAS1_101868	101868	S2	333	snp	C	A	33	111	Clone variant, nonsynonymous
FET4	S000004938	13	FET4_914267	914267	S2	333	snp	C	T	100	99	Clone variant, nonsynonymous
S000006137	S000006137	16	S000006137_146211	146211	S2	333	snp	A	G	100	58	Clone variant, nonsynonymous
S000002952	S000002952	4	S000002952_1525460	1525460	S2	333	indel	G	-GT	46	61	Clone variant, nonsynonymous
STE20	S000000999	8	STE20_96343	96343	S2	333	indel	C	+T	40	99	Clone variant, nonsynonymous
S000005751	S000005751	15	S000005751_761550	761550	S2	333	indel	G	+A	87	70	Clone variant, nonsynonymous
SFG1	S000005842	15	SFG1_904808	904808	S2	333	indel	C	+A	45	53	Clone variant, nonsynonymous
SEF1	S000000162	2	SEF1_98503	98503	S2	333	snp	T	C	31	70	Clone variant, nonsynonymous
VHS2	S000001397	9	VHS2_96128	96128	S2	333	snp	A	C	99	187	Clone variant, nonsynonymous
TAO3	S000001391	9	TAO3_108321	108321	S2	333	snp	T	A	99	122	Clone variant, nonsynonymous
NET1	S000003612	10	NET1_296530	296530	S2	333	snp	T	A	23	82	Clone variant, nonsynonymous
SSO2	S000004795	13	SSO2_627660	627660	S2	333	snp	T	C	29	91	Clone variant, nonsynonymous
UAF30	S000005821	15	UAF30_869862	869862	S2	333	snp	A	G	23	117	Clone variant, nonsynonymous
SWE1	S000003723	10	SWE1_77616	77616	S2	333	indel	C	+T	25	87	Clone variant, nonsynonymous
S000005282	S000005282	14	S000005282_6643	6643	S2	333	indel	C	-CA	45	323	Clone variant, nonsynonymous
UGA2	S000000210	2	UGA2_247497	247497	S2	333	snp	G	T	24	101	Clone variant, nonsynonymous
NUS1	S000002352	4	NUS1_115469	115469	S2	333	snp	G	T	31	70	Clone variant, nonsynonymous
MRF1	S000003111	7	MRF1_235137	235137	S2	333	snp	A	G	33	69	Clone variant, nonsynonymous
NUP145	S000003060	7	NUP145_340494	340494	S2	333	snp	G	A	29	63	Clone variant, nonsynonymous
PCP1	S000003333	7	PCP1_693713	693713	S2	333	snp	A	G	21	84	Clone variant, nonsynonymous
S000001062	S000001062	8	S000001062_144754	144754	S2	333	snp	T	C	21	104	Clone variant, nonsynonymous
UTH1	S000001750	11	UTH1_519898	519898	S2	333	snp	G	A	28	130	Clone variant, nonsynonymous
PEP3	S000004138	12	PEP3_435387	435387	S2	333	snp	C	T	22	37	Clone variant, nonsynonymous
FRE5	S000005911	15	FRE5_1063645	1063645	S2	333	snp	T	C	22	73	Clone variant, nonsynonymous
RKM1	S000006129	16	RKM1_159248	159248	S2	333	snp	A	G	21	70	Clone variant, nonsynonymous
YLH47	S000006329	16	YLH47_788078	788078	S2	333	snp	T	A	40	82	Clone variant, nonsynonymous
TAE2	S000005930	16	TAE2_538293	538293	S2	333	indel	C	+T	27	44	Clone variant, nonsynonymous
S000028537	S000028537	4	S000028537_410671	410671	S2	333	snp	T	C	99	117	Clone variant, promoter
CIT1	S000005284	14	CIT1_631788	631788	S2	333	snp	A	T	100	117	Clone variant, promoter
TEL1	S000000184	2	TEL1_52420	52420	S3	333	snp	A	G	100	91	Clone variant, nonsynonymous
POL3	S000002260	4	POL3_279812	279812	S3	333	snp	G	A	97	72	Clone variant, nonsynonymous
PAU10	S000002950	4	PAU10_1523499	1523499	S3	333	snp	C	T	48	82	Clone variant, nonsynonymous
PBP1	S000003410	7	PBP1_852883	852883	S3	333	snp	G	A	100	92	Clone variant, nonsynonymous
CWC22	S000003510	7	CWC22_1048402	1048402	S3	333	snp	G	T	99	74	Clone variant, nonsynonymous
DOG1	S000001086	8	DOG1_194785	194785	S3	333	snp	A	G	100	127	Clone variant, nonsynonymous
SCH9	S000001248	8	SCH9_510389	510389	S3	333	snp	T	C	100	95	Clone variant, nonsynonymous
FET4	S000004938	13	FET4_914267	914267	S3	333	snp	C	T	99	74	Clone variant, nonsynonymous
S000006137	S000006137	16	S000006137_146211	146211	S3	333	snp	A	G	99	67	Clone variant, nonsynonymous
S000005751	S000005751	15	S000005751_761550	761550	S3	333	indel	G	+A	77	64	Clone variant, nonsynonymous
VHS2	S000001397	9	VHS2_96128	96128	S3	333	snp	A	C	99	143	Clone variant, nonsynonymous
TAO3	S000001391	9	TAO3_108321	108321	S3	333	snp	T	A	100	129	Clone variant, nonsynonymous
DEF1	S000001537	11	DEF1_337575	337575	S3	333	snp	G	A	52	119	Clone variant, nonsynonymous
S000001120	S000001120	8	S000001120_257525	257525	S3	333	snp	T	C	63	111	Clone variant, nonsynonymous
S000000328	S000000328	2	S000000328_486730	486730	S3	333	snp	A	G	68	93	Clone variant, nonsynonymous
ALT2	S000002518	4	ALT2_679102	679102	S3	333	snp	T	A	41	51	Clone variant, nonsynonymous
NSE3	S000002696	4	NSE3_1037921	1037921	S3	333	snp	T	C	50	104	Clone variant, nonsynonymous
FDC1	S000002947	4	FDC1_1512775	1512775	S3	333	snp	T	G	38	73	Clone variant, nonsynonymous
UBR1	S000003416	7	UBR1_862829	862829	S3	333	snp	A	G	68	74	Clone variant, nonsynonymous
IXR1	S000001515	11	IXR1_380791	380791	S3	333	snp	A	T	68	73	Clone variant, nonsynonymous
ACE2	S000004121	12	ACE2_404850	404850	S3	333	snp	T	C	59	73	Clone variant, nonsynonymous
BNI1	S000005215	14	BNI1_130487	130487	S3	333	snp	T	A	70	61	Clone variant, nonsynonymous
RRP6	S000005527	15	RRP6_328998	328998	S3	333	snp	C	T	59	46	Clone variant, nonsynonymous
ATG4	S000005167	14	ATG4_228749	228749	S3	333	indel	A	-AC	61	99	Clone variant, nonsynonymous
S000028537	S000028537	4	S000028537_410671	410671	S3	333	snp	T	C	100	122	Clone variant, promoter
CIT1	S000005284	14	CIT1_631788	631788	S3	333	snp	A	T	99	100	Clone variant, promoter
CSF1	S000004077	12	CSF1_306617	306617	S3	333	indel	A	-AT	100	5	Clone variant, other
SMC4	S000004076	12	SMC4_306617	306617	S3	333	indel	A	-AT	100	5	Clone variant, other
TEL1	S000000184	2	TEL1_52420	52420	S1	666	snp	A	G	99	148	Clone variant, nonsynonymous
MEC1	S000000340	2	MEC1_508754	508754	S1	666	snp	G	A	47	235	Clone variant, nonsynonymous
POL3	S000002260	4	POL3_279812	279812	S1	666	snp	G	A	100	118	Clone variant, nonsynonymous
PBP1	S000003410	7	PBP1_851938	851938	S1	666	snp	A	T	40	108	Clone variant, nonsynonymous
PBP1	S000003410	7	PBP1_852883	852883	S1	666	snp	G	A	99	163	Clone variant, nonsynonymous
CWC22	S000003510	7	CWC22_1048402	1048402	S1	666	snp	G	T	100	105	Clone variant, nonsynonymous
DOG1	S000001086	8	DOG1_194785	194785	S1	666	snp	A	G	100	176	Clone variant, nonsynonymous
SCH9	S000001248	8	SCH9_510389	510389	S1	666	snp	T	C	100	167	Clone variant, nonsynonymous
UBP12	S000003733	10	UBP12_65125	65125	S1	666	snp	C	T	49	136	Clone variant, nonsynonymous
TAX4	S000003619	10	TAX4_279920	279920	S1	666	snp	A	G	40	168	Clone variant, nonsynonymous
FAS1	S000001665	11	FAS1_101402	101402	S1	666	snp	C	A	34	232	Clone variant, nonsynonymous
FET4	S000004938	13	FET4_914267	914267	S1	666	snp	C	T	100	131	Clone variant, nonsynonymous
S000006137	S000006137	16	S000006137_146211	146211	S1	666	snp	A	G	100	72	Clone variant, nonsynonymous
STE20	S000000999	8	STE20_96343	96343	S1	666	indel	C	+T	52	85	Clone variant, nonsynonymous
S000005751	S000005751	15	S000005751_761550	761550	S1	666	indel	G	+A	95	102	Clone variant, nonsynonymous
SFG1	S000005842	15	SFG1_904808	904808	S1	666	indel	C	+A	82	79	Clone variant, nonsynonymous
CLN3	S000000038	1	CLN3_66291	66291	S1	666	snp	G	T	45	330	Clone variant, nonsynonymous
SEF1	S000000162	2	SEF1_98503	98503	S1	666	snp	T	C	44	112	Clone variant, nonsynonymous
HIR1	S000000104	2	HIR1_209794	209794	S1	666	snp	C	A	23	166	Clone variant, nonsynonymous
NTH2	S000000205	2	NTH2_240778	240778	S1	666	snp	C	T	30	120	Clone variant, nonsynonymous
PGI1	S000000400	2	PGI1_613820	613820	S1	666	snp	G	T	22	85	Clone variant, nonsynonymous
CTR86	S000000650	3	CTR86_219802	219802	S1	666	snp	C	T	39	267	Clone variant, nonsynonymous
WHI4	S000002383	4	WHI4_55379	55379	S1	666	snp	T	C	29	111	Clone variant, nonsynonymous
CRD1	S000002301	4	CRD1_202182	202182	S1	666	snp	G	T	29	186	Clone variant, nonsynonymous
DOP1	S000002548	4	DOP1_738325	738325	S1	666	snp	A	G	34	77	Clone variant, nonsynonymous
RAD34	S000002722	4	RAD34_1091799	1091799	S1	666	snp	C	A	52	80	Clone variant, nonsynonymous
EAF1	S000002767	4	EAF1_1192683	1192683	S1	666	snp	T	C	44	102	Clone variant, nonsynonymous
ERD1	S000002822	4	ERD1_1296631	1296631	S1	666	snp	C	T	46	136	Clone variant, nonsynonymous
TOM1	S000002865	4	TOM1_1377450	1377450	S1	666	snp	G	A	31	80	Clone variant, nonsynonymous
SPS2	S000002930	4	SPS2_1484861	1484861	S1	666	snp	C	A	39	155	Clone variant, nonsynonymous
TIR1	S000000813	5	TIR1_175518	175518	S1	666	snp	T	C	35	195	Clone variant, nonsynonymous
HOM3	S000000854	5	HOM3_257083	257083	S1	666	snp	T	A	27	175	Clone variant, nonsynonymous
TUB2	S000001857	6	TUB2_57696	57696	S1	666	snp	G	T	39	270	Clone variant, nonsynonymous
RIM15	S000001861	6	RIM15_74033	74033	S1	666	snp	C	T	40	273	Clone variant, nonsynonymous
S000001912	S000001912	6	S000001912_177208	177208	S1	666	snp	C	A	41	380	Clone variant, nonsynonymous
KAP114	S000003210	7	KAP114_47798	47798	S1	666	snp	T	G	27	90	Clone variant, nonsynonymous
GCN1	S000003163	7	GCN1_132459	132459	S1	666	snp	T	C	27	66	Clone variant, nonsynonymous
PCL10	S000003102	7	PCL10_256001	256001	S1	666	snp	G	A	36	139	Clone variant, nonsynonymous
VHT1	S000003297	7	VHT1_618635	618635	S1	666	snp	C	T	37	155	Clone variant, nonsynonymous
FYV8	S000003428	7	FYV8_889863	889863	S1	666	snp	T	A	36	156	Clone variant, nonsynonymous
YTA7	S000003502	7	YTA7_1027816	1027816	S1	666	snp	G	A	47	119	Clone variant, nonsynonymous
YTA7	S000003502	7	YTA7_1028925	1028925	S1	666	snp	A	G	54	119	Clone variant, nonsynonymous
MIP6	S000001057	8	MIP6_135469	135469	S1	666	snp	T	C	37	120	Clone variant, nonsynonymous
KOG1	S000001229	8	KOG1_477636	477636	S1	666	snp	T	A	22	167	Clone variant, nonsynonymous
MLP2	S000001411	9	MLP2_67822	67822	S1	666	snp	C	T	30	139	Clone variant, nonsynonymous
VHS2	S000001397	9	VHS2_96128	96128	S1	666	snp	A	C	100	259	Clone variant, nonsynonymous
FLX1	S000001396	9	FLX1_98181	98181	S1	666	snp	A	T	51	155	Clone variant, nonsynonymous
FLX1	S000001396	9	FLX1_98280	98280	S1	666	snp	C	T	46	169	Clone variant, nonsynonymous
TAO3	S000001391	9	TAO3_108321	108321	S1	666	snp	T	A	100	244	Clone variant, nonsynonymous
MEF2	S000003638	10	MEF2_233058	233058	S1	666	snp	C	A	36	180	Clone variant, nonsynonymous
NET1	S000003612	10	NET1_296530	296530	S1	666	snp	T	A	37	94	Clone variant, nonsynonymous
SRX1	S000001569	11	SRX1_278388	278388	S1	666	snp	A	T	45	221	Clone variant, nonsynonymous
DEF1	S000001537	11	DEF1_337682	337682	S1	666	snp	T	A	43	154	Clone variant, nonsynonymous
HBS1	S000001792	11	HBS1_597556	597556	S1	666	snp	C	T	33	138	Clone variant, nonsynonymous
MLP1	S000001803	11	MLP1_624381	624381	S1	666	snp	A	C	29	80	Clone variant, nonsynonymous
FRA1	S000003952	12	FRA1_82832	82832	S1	666	snp	A	G	47	92	Clone variant, nonsynonymous
DIP2	S000004119	12	DIP2_400368	400368	S1	666	snp	T	C	41	85	Clone variant, nonsynonymous
YKE2	S000004190	12	YKE2_549318	549318	S1	666	snp	T	C	30	50	Clone variant, nonsynonymous
SGD1	S000004328	12	SGD1_799913	799913	S1	666	snp	T	C	26	66	Clone variant, nonsynonymous
STE11	S000004354	12	STE11_851966	851966	S1	666	snp	C	A	27	84	Clone variant, nonsynonymous
FMP27	S000004446	12	FMP27_1049791	1049791	S1	666	snp	A	G	31	78	Clone variant, nonsynonymous
DAK1	S000004535	13	DAK1_134818	134818	S1	666	snp	T	C	28	97	Clone variant, nonsynonymous
SSO2	S000004795	13	SSO2_627660	627660	S1	666	snp	T	C	38	146	Clone variant, nonsynonymous
UBP15	S000004920	13	UBP15_878242	878242	S1	666	snp	A	G	25	132	Clone variant, nonsynonymous
FIG4	S000005269	14	FIG4_29762	29762	S1	666	snp	C	A	27	198	Clone variant, nonsynonymous
SEC21	S000005231	14	SEC21_93307	93307	S1	666	snp	G	A	41	126	Clone variant, nonsynonymous
S000028852	S000028852	14	S000028852_116799	116799	S1	666	snp	A	T	43	249	Clone variant, nonsynonymous
APP1	S000005038	14	APP1_448993	448993	S1	666	snp	A	G	22	227	Clone variant, nonsynonymous
MKT1	S000005029	14	MKT1_469477	469477	S1	666	snp	A	G	20	137	Clone variant, nonsynonymous
PLB3	S000005371	15	PLB3_306377	306377	S1	666	snp	A	G	27	144	Clone variant, nonsynonymous
PNO1	S000005671	15	PNO1_605539	605539	S1	666	snp	T	C	56	94	Clone variant, nonsynonymous
MPC54	S000005703	15	MPC54_666050	666050	S1	666	snp	T	A	29	87	Clone variant, nonsynonymous
MRM1	S000005727	15	MRM1_721454	721454	S1	666	snp	T	C	27	92	Clone variant, nonsynonymous
S000005772	S000005772	15	S000005772_796484	796484	S1	666	snp	A	T	43	129	Clone variant, nonsynonymous
SNF2	S000005816	15	SNF2_856342	856342	S1	666	snp	T	C	45	130	Clone variant, nonsynonymous
UAF30	S000005821	15	UAF30_869862	869862	S1	666	snp	A	G	38	182	Clone variant, nonsynonymous
MRS6	S000005897	15	MRS6_1030349	1030349	S1	666	snp	T	A	46	69	Clone variant, nonsynonymous
RTT10	S000006104	16	RTT10_202127	202127	S1	666	snp	G	T	41	172	Clone variant, nonsynonymous
TCO89	S000006101	16	TCO89_206549	206549	S1	666	snp	T	C	39	137	Clone variant, nonsynonymous
GLR1	S000006012	16	GLR1_375850	375850	S1	666	snp	A	G	39	196	Clone variant, nonsynonymous
SWE1	S000003723	10	SWE1_77616	77616	S1	666	indel	C	+T	38	134	Clone variant, nonsynonymous
DAL80	S000001742	11	DAL80_507444	507444	S1	666	indel	C	-A	24	203	Clone variant, nonsynonymous
S000004101	S000004101	12	S000004101_370486	370486	S1	666	indel	A	+T	24	66	Clone variant, nonsynonymous
EAR1	S000004781	13	EAR1_604530	604530	S1	666	indel	G	+A	42	130	Clone variant, nonsynonymous
S000005282	S000005282	14	S000005282_6643	6643	S1	666	indel	C	-CA	38	479	Clone variant, nonsynonymous
SUR1	S000005978	16	SUR1_452450	452450	S1	666	indel	A	+C	33	235	Clone variant, nonsynonymous
S000028537	S000028537	4	S000028537_410671	410671	S1	666	snp	T	C	100	232	Clone variant, promoter
CIT1	S000005284	14	CIT1_631788	631788	S1	666	snp	A	T	100	187	Clone variant, promoter
RPB8	S000005750	15	RPB8_761550	761550	S1	666	indel	G	+A	95	102	Clone variant, promoter
ISU2	S000005752	15	ISU2_761550	761550	S1	666	indel	G	+A	95	102	Clone variant, other
TEL1	S000000184	2	TEL1_52420	52420	S2	666	snp	A	G	100	53	Clone variant, nonsynonymous
MEC1	S000000340	2	MEC1_508754	508754	S2	666	snp	G	A	43	69	Clone variant, nonsynonymous
AGP1	S000000530	3	AGP1_77557	77557	S2	666	snp	T	A	100	120	Clone variant, nonsynonymous
POL3	S000002260	4	POL3_279812	279812	S2	666	snp	G	A	100	29	Clone variant, nonsynonymous
PAU10	S000002950	4	PAU10_1523415	1523415	S2	666	snp	C	A	39	92	Clone variant, nonsynonymous
PAU10	S000002950	4	PAU10_1523424	1523424	S2	666	snp	G	T	42	92	Clone variant, nonsynonymous
PAU10	S000002950	4	PAU10_1523497	1523497	S2	666	snp	G	T	24	101	Clone variant, nonsynonymous
PAU10	S000002950	4	PAU10_1523499	1523499	S2	666	snp	C	T	34	100	Clone variant, nonsynonymous
PBP1	S000003410	7	PBP1_851938	851938	S2	666	snp	A	T	52	27	Clone variant, nonsynonymous
PBP1	S000003410	7	PBP1_852883	852883	S2	666	snp	G	A	100	44	Clone variant, nonsynonymous
CWC22	S000003510	7	CWC22_1048402	1048402	S2	666	snp	G	T	100	51	Clone variant, nonsynonymous
DOG1	S000001086	8	DOG1_194785	194785	S2	666	snp	A	G	100	75	Clone variant, nonsynonymous
SCH9	S000001248	8	SCH9_510389	510389	S2	666	snp	T	C	100	43	Clone variant, nonsynonymous
UBP12	S000003733	10	UBP12_65125	65125	S2	666	snp	C	T	55	49	Clone variant, nonsynonymous
TAX4	S000003619	10	TAX4_279920	279920	S2	666	snp	A	G	34	59	Clone variant, nonsynonymous
FAS1	S000001665	11	FAS1_101402	101402	S2	666	snp	C	A	45	82	Clone variant, nonsynonymous
FET4	S000004938	13	FET4_914267	914267	S2	666	snp	C	T	100	34	Clone variant, nonsynonymous
S000006137	S000006137	16	S000006137_146211	146211	S2	666	snp	A	G	100	33	Clone variant, nonsynonymous
STE20	S000000999	8	STE20_96343	96343	S2	666	indel	C	+T	58	36	Clone variant, nonsynonymous
S000005751	S000005751	15	S000005751_761550	761550	S2	666	indel	G	+A	91	33	Clone variant, nonsynonymous
SFG1	S000005842	15	SFG1_904808	904808	S2	666	indel	C	+A	81	26	Clone variant, nonsynonymous
CLN3	S000000038	1	CLN3_66291	66291	S2	666	snp	G	T	45	98	Clone variant, nonsynonymous
SEF1	S000000162	2	SEF1_98503	98503	S2	666	snp	T	C	55	44	Clone variant, nonsynonymous
RAD34	S000002722	4	RAD34_1091799	1091799	S2	666	snp	C	A	56	34	Clone variant, nonsynonymous
ERD1	S000002822	4	ERD1_1296631	1296631	S2	666	snp	C	T	50	56	Clone variant, nonsynonymous
SPS2	S000002930	4	SPS2_1484861	1484861	S2	666	snp	C	A	59	46	Clone variant, nonsynonymous
RIM15	S000001861	6	RIM15_74033	74033	S2	666	snp	C	T	46	87	Clone variant, nonsynonymous
VHT1	S000003297	7	VHT1_618635	618635	S2	666	snp	C	T	52	64	Clone variant, nonsynonymous
YTA7	S000003502	7	YTA7_1027816	1027816	S2	666	snp	G	A	65	26	Clone variant, nonsynonymous
YTA7	S000003502	7	YTA7_1028925	1028925	S2	666	snp	A	G	43	30	Clone variant, nonsynonymous
VHS2	S000001397	9	VHS2_96128	96128	S2	666	snp	A	C	100	74	Clone variant, nonsynonymous
FLX1	S000001396	9	FLX1_98181	98181	S2	666	snp	A	T	56	50	Clone variant, nonsynonymous
FLX1	S000001396	9	FLX1_98280	98280	S2	666	snp	C	T	52	65	Clone variant, nonsynonymous
TAO3	S000001391	9	TAO3_108321	108321	S2	666	snp	T	A	100	76	Clone variant, nonsynonymous
SRX1	S000001569	11	SRX1_278388	278388	S2	666	snp	A	T	49	78	Clone variant, nonsynonymous
DEF1	S000001537	11	DEF1_337682	337682	S2	666	snp	T	A	38	56	Clone variant, nonsynonymous
FRA1	S000003952	12	FRA1_82832	82832	S2	666	snp	A	G	46	37	Clone variant, nonsynonymous
DIP2	S000004119	12	DIP2_400368	400368	S2	666	snp	T	C	53	30	Clone variant, nonsynonymous
SSO2	S000004795	13	SSO2_627660	627660	S2	666	snp	T	C	59	51	Clone variant, nonsynonymous
SEC21	S000005231	14	SEC21_93307	93307	S2	666	snp	G	A	41	32	Clone variant, nonsynonymous
PNO1	S000005671	15	PNO1_605539	605539	S2	666	snp	T	C	48	31	Clone variant, nonsynonymous
S000005772	S000005772	15	S000005772_796484	796484	S2	666	snp	A	T	50	52	Clone variant, nonsynonymous
UAF30	S000005821	15	UAF30_869862	869862	S2	666	snp	A	G	55	67	Clone variant, nonsynonymous
GLR1	S000006012	16	GLR1_375850	375850	S2	666	snp	A	G	50	68	Clone variant, nonsynonymous
SWE1	S000003723	10	SWE1_77616	77616	S2	666	indel	C	+T	46	52	Clone variant, nonsynonymous
EAR1	S000004781	13	EAR1_604530	604530	S2	666	indel	G	+A	41	54	Clone variant, nonsynonymous
COR1	S000000141	2	COR1_134784	134784	S2	666	snp	G	T	21	28	Clone variant, nonsynonymous
RRT2	S000000450	2	RRT2_712216	712216	S2	666	snp	G	T	27	63	Clone variant, nonsynonymous
MNL1	S000001247	8	MNL1_508089	508089	S2	666	snp	T	C	25	59	Clone variant, nonsynonymous
NCA3	S000003652	10	NCA3_194262	194262	S2	666	snp	A	G	25	95	Clone variant, nonsynonymous
LSB6	S000003636	10	LSB6_238951	238951	S2	666	snp	C	A	21	63	Clone variant, nonsynonymous
UBA1	S000001693	11	UBA1_41848	41848	S2	666	snp	A	G	34	59	Clone variant, nonsynonymous
ASH1	S000001668	11	ASH1_95818	95818	S2	666	snp	T	C	26	54	Clone variant, nonsynonymous
VPS36	S000004409	12	VPS36_956312	956312	S2	666	snp	T	C	47	43	Clone variant, nonsynonymous
S000004546	S000004546	13	S000004546_105535	105535	S2	666	snp	G	A	54	35	Clone variant, nonsynonymous
DSL1	S000005202	14	DSL1_158635	158635	S2	666	snp	G	A	35	57	Clone variant, nonsynonymous
S000005640	S000005640	15	S000005640_537571	537571	S2	666	snp	G	A	35	57	Clone variant, nonsynonymous
MGM1	S000005737	15	MGM1_740976	740976	S2	666	snp	A	G	30	37	Clone variant, nonsynonymous
IRC15	S000005938	16	IRC15_519004	519004	S2	666	snp	G	A	24	67	Clone variant, nonsynonymous
S000006293	S000006293	16	S000006293_713692	713692	S2	666	snp	T	C	23	57	Clone variant, nonsynonymous
VPS66	S000006343	16	VPS66_813204	813204	S2	666	snp	C	T	25	64	Clone variant, nonsynonymous
S000002231	S000002231	4	S000002231_328388	328388	S2	666	indel	G	+T	25	24	Clone variant, nonsynonymous
S000002834	S000002834	4	S000002834_1321981	1321981	S2	666	indel	C	+AT	21	48	Clone variant, nonsynonymous
S000001120	S000001120	8	S000001120_257289	257289	S2	666	indel	T	-C	20	95	Clone variant, nonsynonymous
S000028537	S000028537	4	S000028537_410671	410671	S2	666	snp	T	C	100	111	Clone variant, promoter
CIT1	S000005284	14	CIT1_631788	631788	S2	666	snp	A	T	100	51	Clone variant, promoter
RPB8	S000005750	15	RPB8_761550	761550	S2	666	indel	G	+A	91	33	Clone variant, promoter
ISU2	S000005752	15	ISU2_761550	761550	S2	666	indel	G	+A	91	33	Clone variant, other
TEL1	S000000184	2	TEL1_52420	52420	S3	666	snp	A	G	99	121	Clone variant, nonsynonymous
MEC1	S000000340	2	MEC1_508754	508754	S3	666	snp	G	A	36	151	Clone variant, nonsynonymous
AGP1	S000000530	3	AGP1_77557	77557	S3	666	snp	T	A	100	248	Clone variant, nonsynonymous
POL3	S000002260	4	POL3_279812	279812	S3	666	snp	G	A	100	68	Clone variant, nonsynonymous
PAU10	S000002950	4	PAU10_1523497	1523497	S3	666	snp	G	T	38	66	Clone variant, nonsynonymous
PAU10	S000002950	4	PAU10_1523499	1523499	S3	666	snp	C	T	35	68	Clone variant, nonsynonymous
PBP1	S000003410	7	PBP1_851938	851938	S3	666	snp	A	T	37	63	Clone variant, nonsynonymous
PBP1	S000003410	7	PBP1_852883	852883	S3	666	snp	G	A	100	73	Clone variant, nonsynonymous
CWC22	S000003510	7	CWC22_1048402	1048402	S3	666	snp	G	T	99	89	Clone variant, nonsynonymous
DOG1	S000001086	8	DOG1_194785	194785	S3	666	snp	A	G	100	162	Clone variant, nonsynonymous
SCH9	S000001248	8	SCH9_510389	510389	S3	666	snp	T	C	100	141	Clone variant, nonsynonymous
UBP12	S000003733	10	UBP12_65125	65125	S3	666	snp	C	T	35	100	Clone variant, nonsynonymous
TAX4	S000003619	10	TAX4_279920	279920	S3	666	snp	A	G	33	105	Clone variant, nonsynonymous
FAS1	S000001665	11	FAS1_101402	101402	S3	666	snp	C	A	37	118	Clone variant, nonsynonymous
FET4	S000004938	13	FET4_914267	914267	S3	666	snp	C	T	99	109	Clone variant, nonsynonymous
S000006137	S000006137	16	S000006137_146211	146211	S3	666	snp	A	G	100	62	Clone variant, nonsynonymous
STE20	S000000999	8	STE20_96343	96343	S3	666	indel	C	+T	31	98	Clone variant, nonsynonymous
S000005751	S000005751	15	S000005751_761550	761550	S3	666	indel	G	+A	86	65	Clone variant, nonsynonymous
SFG1	S000005842	15	SFG1_904808	904808	S3	666	indel	C	+A	76	55	Clone variant, nonsynonymous
CLN3	S000000038	1	CLN3_66291	66291	S3	666	snp	G	T	35	161	Clone variant, nonsynonymous
SEF1	S000000162	2	SEF1_98503	98503	S3	666	snp	T	C	35	80	Clone variant, nonsynonymous
HIR1	S000000104	2	HIR1_209794	209794	S3	666	snp	C	A	26	118	Clone variant, nonsynonymous
NTH2	S000000205	2	NTH2_240778	240778	S3	666	snp	C	T	25	100	Clone variant, nonsynonymous
PGI1	S000000400	2	PGI1_613820	613820	S3	666	snp	G	T	20	64	Clone variant, nonsynonymous
WHI4	S000002383	4	WHI4_55379	55379	S3	666	snp	T	C	30	66	Clone variant, nonsynonymous
CRD1	S000002301	4	CRD1_202182	202182	S3	666	snp	G	T	22	105	Clone variant, nonsynonymous
DOP1	S000002548	4	DOP1_738325	738325	S3	666	snp	A	G	23	48	Clone variant, nonsynonymous
RAD34	S000002722	4	RAD34_1091799	1091799	S3	666	snp	C	A	45	62	Clone variant, nonsynonymous
EAF1	S000002767	4	EAF1_1192683	1192683	S3	666	snp	T	C	28	103	Clone variant, nonsynonymous
ERD1	S000002822	4	ERD1_1296631	1296631	S3	666	snp	C	T	39	93	Clone variant, nonsynonymous
TOM1	S000002865	4	TOM1_1377450	1377450	S3	666	snp	G	A	41	63	Clone variant, nonsynonymous
SPS2	S000002930	4	SPS2_1484861	1484861	S3	666	snp	C	A	40	95	Clone variant, nonsynonymous
TIR1	S000000813	5	TIR1_175518	175518	S3	666	snp	T	C	29	117	Clone variant, nonsynonymous
HOM3	S000000854	5	HOM3_257083	257083	S3	666	snp	T	A	29	122	Clone variant, nonsynonymous
TUB2	S000001857	6	TUB2_57696	57696	S3	666	snp	G	T	38	182	Clone variant, nonsynonymous
RIM15	S000001861	6	RIM15_74033	74033	S3	666	snp	C	T	36	181	Clone variant, nonsynonymous
S000001912	S000001912	6	S000001912_177208	177208	S3	666	snp	C	A	35	196	Clone variant, nonsynonymous
KAP114	S000003210	7	KAP114_47798	47798	S3	666	snp	T	G	40	88	Clone variant, nonsynonymous
GCN1	S000003163	7	GCN1_132459	132459	S3	666	snp	T	C	20	70	Clone variant, nonsynonymous
PCL10	S000003102	7	PCL10_256001	256001	S3	666	snp	G	A	31	136	Clone variant, nonsynonymous
FYV8	S000003428	7	FYV8_889863	889863	S3	666	snp	T	A	26	97	Clone variant, nonsynonymous
YTA7	S000003502	7	YTA7_1027816	1027816	S3	666	snp	G	A	38	61	Clone variant, nonsynonymous
YTA7	S000003502	7	YTA7_1028925	1028925	S3	666	snp	A	G	40	107	Clone variant, nonsynonymous
MIP6	S000001057	8	MIP6_135469	135469	S3	666	snp	T	C	27	60	Clone variant, nonsynonymous
MLP2	S000001411	9	MLP2_67822	67822	S3	666	snp	C	T	38	96	Clone variant, nonsynonymous
FLX1	S000001396	9	FLX1_98181	98181	S3	666	snp	A	T	26	104	Clone variant, nonsynonymous
FLX1	S000001396	9	FLX1_98280	98280	S3	666	snp	C	T	33	112	Clone variant, nonsynonymous
TAO3	S000001391	9	TAO3_108321	108321	S3	666	snp	T	A	100	134	Clone variant, nonsynonymous
MEF2	S000003638	10	MEF2_233058	233058	S3	666	snp	C	A	25	80	Clone variant, nonsynonymous
NET1	S000003612	10	NET1_296530	296530	S3	666	snp	T	A	51	53	Clone variant, nonsynonymous
SRX1	S000001569	11	SRX1_278388	278388	S3	666	snp	A	T	39	104	Clone variant, nonsynonymous
DEF1	S000001537	11	DEF1_337682	337682	S3	666	snp	T	A	45	93	Clone variant, nonsynonymous
HBS1	S000001792	11	HBS1_597556	597556	S3	666	snp	C	T	26	111	Clone variant, nonsynonymous
MLP1	S000001803	11	MLP1_624381	624381	S3	666	snp	A	C	24	62	Clone variant, nonsynonymous
FRA1	S000003952	12	FRA1_82832	82832	S3	666	snp	A	G	38	66	Clone variant, nonsynonymous
DIP2	S000004119	12	DIP2_400368	400368	S3	666	snp	T	C	43	63	Clone variant, nonsynonymous
SGD1	S000004328	12	SGD1_799913	799913	S3	666	snp	T	C	28	68	Clone variant, nonsynonymous
STE11	S000004354	12	STE11_851966	851966	S3	666	snp	C	A	30	63	Clone variant, nonsynonymous
FMP27	S000004446	12	FMP27_1049791	1049791	S3	666	snp	A	G	34	44	Clone variant, nonsynonymous
DAK1	S000004535	13	DAK1_134818	134818	S3	666	snp	T	C	36	86	Clone variant, nonsynonymous
SSO2	S000004795	13	SSO2_627660	627660	S3	666	snp	T	C	46	96	Clone variant, nonsynonymous
UBP15	S000004920	13	UBP15_878242	878242	S3	666	snp	A	G	23	91	Clone variant, nonsynonymous
FIG4	S000005269	14	FIG4_29762	29762	S3	666	snp	C	A	25	120	Clone variant, nonsynonymous
SEC21	S000005231	14	SEC21_93307	93307	S3	666	snp	G	A	46	118	Clone variant, nonsynonymous
S000028852	S000028852	14	S000028852_116799	116799	S3	666	snp	A	T	40	143	Clone variant, nonsynonymous
PNO1	S000005671	15	PNO1_605539	605539	S3	666	snp	T	C	41	66	Clone variant, nonsynonymous
MRM1	S000005727	15	MRM1_721454	721454	S3	666	snp	T	C	32	84	Clone variant, nonsynonymous
S000005772	S000005772	15	S000005772_796484	796484	S3	666	snp	A	T	38	118	Clone variant, nonsynonymous
SNF2	S000005816	15	SNF2_856342	856342	S3	666	snp	T	C	32	59	Clone variant, nonsynonymous
UAF30	S000005821	15	UAF30_869862	869862	S3	666	snp	A	G	37	121	Clone variant, nonsynonymous
MRS6	S000005897	15	MRS6_1030349	1030349	S3	666	snp	T	A	43	75	Clone variant, nonsynonymous
RTT10	S000006104	16	RTT10_202127	202127	S3	666	snp	G	T	30	129	Clone variant, nonsynonymous
TCO89	S000006101	16	TCO89_206549	206549	S3	666	snp	T	C	31	83	Clone variant, nonsynonymous
GLR1	S000006012	16	GLR1_375850	375850	S3	666	snp	A	G	47	145	Clone variant, nonsynonymous
SWE1	S000003723	10	SWE1_77616	77616	S3	666	indel	C	+T	47	77	Clone variant, nonsynonymous
DAL80	S000001742	11	DAL80_507444	507444	S3	666	indel	C	-A	26	144	Clone variant, nonsynonymous
EAR1	S000004781	13	EAR1_604530	604530	S3	666	indel	G	+A	31	105	Clone variant, nonsynonymous
S000005282	S000005282	14	S000005282_6643	6643	S3	666	indel	C	-CA	49	359	Clone variant, nonsynonymous
S000005282	S000005282	14	S000005282_6682	6682	S3	666	snp	C	T	20	338	Clone variant, nonsynonymous
SUR1	S000005978	16	SUR1_452450	452450	S3	666	indel	A	+C	32	124	Clone variant, nonsynonymous
RRP6	S000005527	15	RRP6_328998	328998	S3	666	snp	C	T	22	65	Clone variant, nonsynonymous
ERP3	S000002176	4	ERP3_423468	423468	S3	666	indel	T	+A	29	72	Clone variant, nonsynonymous
S000004661	S000004661	13	S000004661_388683	388683	S3	666	indel	T	-TA	24	101	Clone variant, nonsynonymous
S000028537	S000028537	4	S000028537_410671	410671	S3	666	snp	T	C	100	155	Clone variant, promoter
CIT1	S000005284	14	CIT1_631788	631788	S3	666	snp	A	T	100	95	Clone variant, promoter
TEL1	S000000184	2	TEL1_52420	52420	S1	1000	snp	A	G	100	79	Clone variant, nonsynonymous
POL3	S000002260	4	POL3_279812	279812	S1	1000	snp	G	A	97	36	Clone variant, nonsynonymous
PBP1	S000003410	7	PBP1_851938	851938	S1	1000	snp	A	T	100	53	Clone variant, nonsynonymous
PBP1	S000003410	7	PBP1_852883	852883	S1	1000	snp	G	A	99	74	Clone variant, nonsynonymous
CWC22	S000003510	7	CWC22_1048402	1048402	S1	1000	snp	G	T	100	65	Clone variant, nonsynonymous
DOG1	S000001086	8	DOG1_194785	194785	S1	1000	snp	A	G	100	104	Clone variant, nonsynonymous
SCH9	S000001248	8	SCH9_510389	510389	S1	1000	snp	T	C	100	109	Clone variant, nonsynonymous
FET4	S000004938	13	FET4_914267	914267	S1	1000	snp	C	T	100	72	Clone variant, nonsynonymous
S000006137	S000006137	16	S000006137_146211	146211	S1	1000	snp	A	G	100	43	Clone variant, nonsynonymous
S000002952	S000002952	4	S000002952_1525461	1525461	S1	1000	indel	G	-T	24	95	Clone variant, nonsynonymous
S000005751	S000005751	15	S000005751_761550	761550	S1	1000	indel	G	+A	90	40	Clone variant, nonsynonymous
SFG1	S000005842	15	SFG1_904808	904808	S1	1000	indel	C	+A	87	45	Clone variant, nonsynonymous
CLN3	S000000038	1	CLN3_66291	66291	S1	1000	snp	G	T	100	98	Clone variant, nonsynonymous
DOP1	S000002548	4	DOP1_738325	738325	S1	1000	snp	A	G	100	27	Clone variant, nonsynonymous
RAD34	S000002722	4	RAD34_1091799	1091799	S1	1000	snp	C	A	100	53	Clone variant, nonsynonymous
ERD1	S000002822	4	ERD1_1296631	1296631	S1	1000	snp	C	T	100	57	Clone variant, nonsynonymous
SPS2	S000002930	4	SPS2_1484861	1484861	S1	1000	snp	C	A	100	66	Clone variant, nonsynonymous
RIM15	S000001861	6	RIM15_74033	74033	S1	1000	snp	C	T	100	153	Clone variant, nonsynonymous
GCN1	S000003163	7	GCN1_132459	132459	S1	1000	snp	T	C	100	37	Clone variant, nonsynonymous
PCL10	S000003102	7	PCL10_256001	256001	S1	1000	snp	G	A	100	92	Clone variant, nonsynonymous
VHT1	S000003297	7	VHT1_618635	618635	S1	1000	snp	C	T	100	74	Clone variant, nonsynonymous
FYV8	S000003428	7	FYV8_889863	889863	S1	1000	snp	T	A	100	93	Clone variant, nonsynonymous
YTA7	S000003502	7	YTA7_1027816	1027816	S1	1000	snp	G	A	100	46	Clone variant, nonsynonymous
YTA7	S000003502	7	YTA7_1028925	1028925	S1	1000	snp	A	G	99	78	Clone variant, nonsynonymous
MIP6	S000001057	8	MIP6_135469	135469	S1	1000	snp	T	C	100	43	Clone variant, nonsynonymous
FLX1	S000001396	9	FLX1_98181	98181	S1	1000	snp	A	T	100	105	Clone variant, nonsynonymous
FLX1	S000001396	9	FLX1_98280	98280	S1	1000	snp	C	T	100	96	Clone variant, nonsynonymous
TAO3	S000001391	9	TAO3_108321	108321	S1	1000	snp	T	A	100	117	Clone variant, nonsynonymous
SRX1	S000001569	11	SRX1_278388	278388	S1	1000	snp	A	T	100	72	Clone variant, nonsynonymous
DEF1	S000001537	11	DEF1_337682	337682	S1	1000	snp	T	A	98	87	Clone variant, nonsynonymous
HBS1	S000001792	11	HBS1_597556	597556	S1	1000	snp	C	T	100	87	Clone variant, nonsynonymous
FRA1	S000003952	12	FRA1_82832	82832	S1	1000	snp	A	G	100	37	Clone variant, nonsynonymous
DIP2	S000004119	12	DIP2_400368	400368	S1	1000	snp	T	C	98	45	Clone variant, nonsynonymous
FIG4	S000005269	14	FIG4_29762	29762	S1	1000	snp	C	A	100	101	Clone variant, nonsynonymous
SEC21	S000005231	14	SEC21_93307	93307	S1	1000	snp	G	A	99	75	Clone variant, nonsynonymous
PLB3	S000005371	15	PLB3_306377	306377	S1	1000	snp	A	G	100	67	Clone variant, nonsynonymous
SNF2	S000005816	15	SNF2_856342	856342	S1	1000	snp	T	C	100	55	Clone variant, nonsynonymous
GLR1	S000006012	16	GLR1_375850	375850	S1	1000	snp	A	G	99	114	Clone variant, nonsynonymous
DAL80	S000001742	11	DAL80_507444	507444	S1	1000	indel	C	-A	94	119	Clone variant, nonsynonymous
EAR1	S000004781	13	EAR1_604530	604530	S1	1000	indel	G	+A	93	83	Clone variant, nonsynonymous
S000005282	S000005282	14	S000005282_6643	6643	S1	1000	indel	C	-CA	31	451	Clone variant, nonsynonymous
SUR1	S000005978	16	SUR1_452450	452450	S1	1000	indel	A	+C	97	99	Clone variant, nonsynonymous
REB1	S000000253	2	REB1_336642	336642	S1	1000	snp	T	C	27	85	Clone variant, nonsynonymous
THR4	S000000649	3	THR4_217044	217044	S1	1000	snp	C	T	27	113	Clone variant, nonsynonymous
RAM1	S000002248	4	RAM1_295979	295979	S1	1000	snp	A	G	25	89	Clone variant, nonsynonymous
DIN7	S000002671	4	DIN7_994543	994543	S1	1000	snp	C	T	36	39	Clone variant, nonsynonymous
MAK10	S000000779	5	MAK10_54555	54555	S1	1000	snp	A	G	32	71	Clone variant, nonsynonymous
CUE3	S000003078	7	CUE3_302014	302014	S1	1000	snp	T	C	30	37	Clone variant, nonsynonymous
AFT1	S000003039	7	AFT1_372350	372350	S1	1000	snp	A	C	22	86	Clone variant, nonsynonymous
TIF4631	S000003394	7	TIF4631_825685	825685	S1	1000	snp	A	G	21	48	Clone variant, nonsynonymous
SAM35	S000001125	8	SAM35_272926	272926	S1	1000	snp	C	T	29	143	Clone variant, nonsynonymous
HXT4	S000001134	8	HXT4_287555	287555	S1	1000	snp	C	T	30	87	Clone variant, nonsynonymous
PDR11	S000001275	9	PDR11_328698	328698	S1	1000	snp	G	T	29	124	Clone variant, nonsynonymous
NMD5	S000003893	10	NMD5_672279	672279	S1	1000	snp	C	T	28	67	Clone variant, nonsynonymous
MCD4	S000001648	11	MCD4_139672	139672	S1	1000	snp	A	G	35	146	Clone variant, nonsynonymous
YCT1	S000003978	12	YCT1_31413	31413	S1	1000	snp	A	G	100	42	Clone variant, nonsynonymous
RSA3	S000004211	12	RSA3_578617	578617	S1	1000	snp	A	G	28	36	Clone variant, nonsynonymous
VPS38	S000004352	12	VPS38_846585	846585	S1	1000	snp	C	A	32	53	Clone variant, nonsynonymous
VID22	S000004365	12	VID22_869989	869989	S1	1000	snp	A	G	35	26	Clone variant, nonsynonymous
URA5	S000004574	13	URA5_57432	57432	S1	1000	snp	A	G	26	138	Clone variant, nonsynonymous
S000004839	S000004839	13	S000004839_721624	721624	S1	1000	snp	G	A	39	69	Clone variant, nonsynonymous
RAD50	S000005194	14	RAD50_179085	179085	S1	1000	snp	C	T	24	89	Clone variant, nonsynonymous
SIN4	S000005180	14	SIN4_207077	207077	S1	1000	snp	T	C	27	96	Clone variant, nonsynonymous
HEF3	S000004959	14	HEF3_606738	606738	S1	1000	snp	A	T	30	80	Clone variant, nonsynonymous
SSK2	S000005314	14	SSK2_684259	684259	S1	1000	snp	T	C	24	87	Clone variant, nonsynonymous
ALA1	S000005862	15	ALA1_948240	948240	S1	1000	snp	T	C	31	70	Clone variant, nonsynonymous
MGR2	S000006019	16	MGR2_364387	364387	S1	1000	snp	A	G	93	121	Clone variant, nonsynonymous
CAM1	S000005969	16	CAM1_465225	465225	S1	1000	snp	T	C	30	53	Clone variant, nonsynonymous
SEC23	S000006385	16	SEC23_898717	898717	S1	1000	snp	T	C	41	66	Clone variant, nonsynonymous
S000028781	S000028781	8	S000028781_238966	238966	S1	1000	indel	C	+A	30	90	Clone variant, nonsynonymous
PRK1	S000001357	9	PRK1_184671	184671	S1	1000	indel	G	+A	23	174	Clone variant, nonsynonymous
ATP23	S000005303	14	ATP23_668100	668100	S1	1000	indel	C	+A	26	69	Clone variant, nonsynonymous
S000028537	S000028537	4	S000028537_410671	410671	S1	1000	snp	T	C	100	97	Clone variant, promoter
CIT1	S000005284	14	CIT1_631788	631788	S1	1000	snp	A	T	100	60	Clone variant, promoter
RPB8	S000005750	15	RPB8_761550	761550	S1	1000	indel	G	+A	90	40	Clone variant, promoter
BRN1	S000000193	2	BRN1_40232	40232	S1	1000	snp	A	G	99	90	Clone variant, promoter
CDS1	S000000233	2	CDS1_297795	297795	S1	1000	snp	G	T	100	113	Clone variant, promoter
RKM3	S000000234	2	RKM3_297795	297795	S1	1000	snp	G	T	100	113	Clone variant, promoter
EDS1	S000000237	2	EDS1_301682	301682	S1	1000	snp	T	C	100	77	Clone variant, promoter
RPG1	S000000283	2	RPG1_398411	398411	S1	1000	snp	T	A	99	70	Clone variant, promoter
MRP10	S000006430	4	MRP10_371730	371730	S1	1000	snp	A	G	100	45	Clone variant, promoter
IRC3	S000002740	4	IRC3_1130735	1130735	S1	1000	snp	C	T	100	80	Clone variant, promoter
YPS7	S000002757	4	YPS7_1174865	1174865	S1	1000	snp	T	C	99	71	Clone variant, promoter
GRX4	S000000976	5	GRX4_539613	539613	S1	1000	snp	A	G	100	95	Clone variant, promoter
RPL7A	S000003044	7	RPL7A_366215	366215	S1	1000	snp	G	T	97	67	Clone variant, promoter
S000028641	S000028641	7	S000028641_1027816	1027816	S1	1000	snp	G	A	100	46	Clone variant, promoter
SPC97	S000001215	8	SPC97_448078	448078	S1	1000	snp	C	T	98	55	Clone variant, promoter
RPL2B	S000001280	9	RPL2B_316353	316353	S1	1000	snp	A	G	100	128	Clone variant, promoter
STE3	S000001661	11	STE3_114999	114999	S1	1000	snp	T	C	100	102	Clone variant, promoter
CYT2	S000001570	11	CYT2_278388	278388	S1	1000	snp	A	T	100	72	Clone variant, promoter
MDH1	S000001568	11	MDH1_278388	278388	S1	1000	snp	A	T	100	72	Clone variant, promoter
DAD2	S000001791	11	DAD2_597556	597556	S1	1000	snp	C	T	100	87	Clone variant, promoter
S000004040	S000004040	12	S000004040_246133	246133	S1	1000	snp	G	A	98	47	Clone variant, promoter
S000004726	S000004726	13	S000004726_506741	506741	S1	1000	snp	T	C	100	60	Clone variant, promoter
VNX1	S000005265	14	VNX1_34157	34157	S1	1000	snp	T	C	99	144	Clone variant, promoter
S000005240	S000005240	14	S000005240_75761	75761	S1	1000	snp	C	T	100	89	Clone variant, promoter
ATG3	S000005290	14	ATG3_640385	640385	S1	1000	snp	C	A	100	72	Clone variant, promoter
LRO1	S000005291	14	LRO1_640385	640385	S1	1000	snp	C	A	100	72	Clone variant, promoter
RTC5	S000005644	15	RTC5_546681	546681	S1	1000	snp	G	A	98	113	Clone variant, promoter
MKK1	S000005757	15	MKK1_772560	772560	S1	1000	snp	C	G	100	77	Clone variant, promoter
PRE10	S000005889	15	PRE10_1018837	1018837	S1	1000	snp	C	T	100	77	Clone variant, promoter
S000001741	S000001741	11	S000001741_507444	507444	S1	1000	indel	C	-A	94	119	Clone variant, promoter
DID2	S000006435	11	DID2_507444	507444	S1	1000	indel	C	-A	94	119	Clone variant, promoter
AIM43	S000006020	16	AIM43_364387	364387	S1	1000	snp	A	G	93	121	Clone variant, promoter
MSY1	S000006018	16	MSY1_364387	364387	S1	1000	snp	A	G	93	121	Clone variant, promoter
ISU2	S000005752	15	ISU2_761550	761550	S1	1000	indel	G	+A	90	40	Clone variant, other
SEC18	S000000284	2	SEC18_398411	398411	S1	1000	snp	T	A	99	70	Clone variant, other
S000000446	S000000446	2	S000000446_705563	705563	S1	1000	snp	G	A	100	131	Clone variant, other
S000032090	S000032090	7	S000032090_311383	311383	S1	1000	snp	A	T	100	86	Clone variant, other
S000003070	S000003070	7	S000003070_311383	311383	S1	1000	snp	A	T	100	86	Clone variant, other
SKI6	S000003427	7	SKI6_889863	889863	S1	1000	snp	T	A	100	93	Clone variant, other
RPL16A	S000001395	9	RPL16A_98280	98280	S1	1000	snp	C	T	100	96	Clone variant, other
FAF1	S000001281	9	FAF1_316353	316353	S1	1000	snp	A	G	100	128	Clone variant, other
FCF2	S000004041	12	FCF2_246133	246133	S1	1000	snp	G	A	98	47	Clone variant, other
CEN11	S000006472	11	CEN11_440208	440208	S1	1000	indel	A	-T	94	69	Clone variant, other
S000077300	S000077300	11	S000077300_440208	440208	S1	1000	indel	A	-T	94	69	Clone variant, other
RPS6A	S000006011	16	RPS6A_377077	377077	S1	1000	indel	C	+T	95	81	Clone variant, other
GLR1	S000006012	16	GLR1_377077	377077	S1	1000	indel	C	+T	95	81	Clone variant, other
CSF1	S000004077	12	CSF1_306617	306617	S1	1000	indel	A	-AT	100	4	Clone variant, other
SMC4	S000004076	12	SMC4_306617	306617	S1	1000	indel	A	-AT	100	4	Clone variant, other
TEL1	S000000184	2	TEL1_52420	52420	S2	1000	snp	A	G	100	61	Clone variant, nonsynonymous
POL3	S000002260	4	POL3_279812	279812	S2	1000	snp	G	A	100	40	Clone variant, nonsynonymous
PAU10	S000002950	4	PAU10_1523424	1523424	S2	1000	snp	G	T	41	29	Clone variant, nonsynonymous
PAU10	S000002950	4	PAU10_1523497	1523497	S2	1000	snp	G	T	57	44	Clone variant, nonsynonymous
PAU10	S000002950	4	PAU10_1523499	1523499	S2	1000	snp	C	T	59	46	Clone variant, nonsynonymous
PBP1	S000003410	7	PBP1_851938	851938	S2	1000	snp	A	T	100	42	Clone variant, nonsynonymous
PBP1	S000003410	7	PBP1_852883	852883	S2	1000	snp	G	A	100	34	Clone variant, nonsynonymous
CWC22	S000003510	7	CWC22_1048402	1048402	S2	1000	snp	G	T	100	40	Clone variant, nonsynonymous
DOG1	S000001086	8	DOG1_194785	194785	S2	1000	snp	A	G	100	78	Clone variant, nonsynonymous
FET4	S000004938	13	FET4_914267	914267	S2	1000	snp	C	T	100	50	Clone variant, nonsynonymous
S000006137	S000006137	16	S000006137_146211	146211	S2	1000	snp	A	G	100	37	Clone variant, nonsynonymous
S000005751	S000005751	15	S000005751_761550	761550	S2	1000	indel	G	+A	87	38	Clone variant, nonsynonymous
SFG1	S000005842	15	SFG1_904808	904808	S2	1000	indel	C	+A	87	31	Clone variant, nonsynonymous
CLN3	S000000038	1	CLN3_66291	66291	S2	1000	snp	G	T	100	93	Clone variant, nonsynonymous
SEF1	S000000162	2	SEF1_97345	97345	S2	1000	snp	C	A	25	65	Clone variant, nonsynonymous
RAD34	S000002722	4	RAD34_1091799	1091799	S2	1000	snp	C	A	94	18	Clone variant, nonsynonymous
ERD1	S000002822	4	ERD1_1296631	1296631	S2	1000	snp	C	T	100	43	Clone variant, nonsynonymous
SPS2	S000002930	4	SPS2_1484861	1484861	S2	1000	snp	C	A	98	52	Clone variant, nonsynonymous
RIM15	S000001861	6	RIM15_74033	74033	S2	1000	snp	C	T	100	107	Clone variant, nonsynonymous
GCN1	S000003163	7	GCN1_139377	139377	S2	1000	snp	A	C	23	52	Clone variant, nonsynonymous
PCL10	S000003102	7	PCL10_256001	256001	S2	1000	snp	G	A	35	88	Clone variant, nonsynonymous
VHT1	S000003297	7	VHT1_618635	618635	S2	1000	snp	C	T	100	54	Clone variant, nonsynonymous
FYV8	S000003428	7	FYV8_889863	889863	S2	1000	snp	T	A	29	56	Clone variant, nonsynonymous
YTA7	S000003502	7	YTA7_1027816	1027816	S2	1000	snp	G	A	100	28	Clone variant, nonsynonymous
YTA7	S000003502	7	YTA7_1028925	1028925	S2	1000	snp	A	G	100	30	Clone variant, nonsynonymous
MIP6	S000001057	8	MIP6_135469	135469	S2	1000	snp	T	C	30	37	Clone variant, nonsynonymous
VHS2	S000001397	9	VHS2_96128	96128	S2	1000	snp	A	C	100	98	Clone variant, nonsynonymous
FLX1	S000001396	9	FLX1_98181	98181	S2	1000	snp	A	T	100	67	Clone variant, nonsynonymous
SRX1	S000001569	11	SRX1_278388	278388	S2	1000	snp	A	T	100	58	Clone variant, nonsynonymous
DEF1	S000001537	11	DEF1_337682	337682	S2	1000	snp	T	A	100	63	Clone variant, nonsynonymous
HBS1	S000001792	11	HBS1_597556	597556	S2	1000	snp	C	T	31	61	Clone variant, nonsynonymous
FRA1	S000003952	12	FRA1_82832	82832	S2	1000	snp	A	G	100	27	Clone variant, nonsynonymous
DIP2	S000004119	12	DIP2_400368	400368	S2	1000	snp	T	C	100	41	Clone variant, nonsynonymous
FIG4	S000005269	14	FIG4_29762	29762	S2	1000	snp	C	A	26	73	Clone variant, nonsynonymous
SEC21	S000005231	14	SEC21_93307	93307	S2	1000	snp	G	A	98	60	Clone variant, nonsynonymous
PLB3	S000005371	15	PLB3_306377	306377	S2	1000	snp	A	G	24	50	Clone variant, nonsynonymous
PNO1	S000005671	15	PNO1_605539	605539	S2	1000	snp	T	C	97	35	Clone variant, nonsynonymous
SNF2	S000005816	15	SNF2_856342	856342	S2	1000	snp	T	C	24	25	Clone variant, nonsynonymous
MRS6	S000005897	15	MRS6_1029426	1029426	S2	1000	snp	C	T	23	73	Clone variant, nonsynonymous
MRS6	S000005897	15	MRS6_1030349	1030349	S2	1000	snp	T	A	100	40	Clone variant, nonsynonymous
GLR1	S000006012	16	GLR1_375850	375850	S2	1000	snp	A	G	100	81	Clone variant, nonsynonymous
SWE1	S000003723	10	SWE1_77657	77657	S2	1000	snp	C	A	83	46	Clone variant, nonsynonymous
DAL80	S000001742	11	DAL80_507444	507444	S2	1000	indel	C	-A	21	75	Clone variant, nonsynonymous
EAR1	S000004781	13	EAR1_604530	604530	S2	1000	indel	G	+A	84	56	Clone variant, nonsynonymous
S000005282	S000005282	14	S000005282_6643	6643	S2	1000	indel	C	-CA	36	286	Clone variant, nonsynonymous
REB1	S000000253	2	REB1_334955	334955	S2	1000	indel	A	-GCAGCAGCG	70	33	Clone variant, nonsynonymous
RSA3	S000004211	12	RSA3_578617	578617	S2	1000	snp	A	G	26	23	Clone variant, nonsynonymous
S000005640	S000005640	15	S000005640_538209	538209	S2	1000	snp	G	A	71	31	Clone variant, nonsynonymous
S000002231	S000002231	4	S000002231_328523	328523	S2	1000	snp	A	T	25	20	Clone variant, nonsynonymous
S000002834	S000002834	4	S000002834_1321981	1321981	S2	1000	indel	C	+AT	24	34	Clone variant, nonsynonymous
HKR1	S000002828	4	HKR1_1310857	1310857	S2	1000	snp	G	A	26	62	Clone variant, nonsynonymous
IRC4	S000002948	4	IRC4_1517199	1517199	S2	1000	snp	C	T	29	59	Clone variant, nonsynonymous
YEF1	S000000767	5	YEF1_77410	77410	S2	1000	snp	C	T	61	44	Clone variant, nonsynonymous
PMD1	S000000934	5	PMD1_427363	427363	S2	1000	snp	T	C	40	84	Clone variant, nonsynonymous
ATG1	S000003148	7	ATG1_161948	161948	S2	1000	snp	A	G	21	58	Clone variant, nonsynonymous
TPO2	S000003370	7	TPO2_763984	763984	S2	1000	snp	C	T	65	52	Clone variant, nonsynonymous
NAS6	S000003464	7	NAS6_954166	954166	S2	1000	snp	G	A	77	52	Clone variant, nonsynonymous
RAD2	S000003490	7	RAD2_1007969	1007969	S2	1000	snp	T	C	20	54	Clone variant, nonsynonymous
MYO1	S000001065	8	MYO1_156127	156127	S2	1000	snp	G	A	37	41	Clone variant, nonsynonymous
S000001077	S000001077	8	S000001077_178936	178936	S2	1000	snp	G	A	86	50	Clone variant, nonsynonymous
RRP4	S000001111	8	RRP4_233766	233766	S2	1000	snp	A	G	31	94	Clone variant, nonsynonymous
GWT1	S000003627	10	GWT1_261168	261168	S2	1000	snp	T	C	85	97	Clone variant, nonsynonymous
S000001670	S000001670	11	S000001670_89611	89611	S2	1000	snp	A	G	74	86	Clone variant, nonsynonymous
LAP4	S000001586	11	LAP4_246621	246621	S2	1000	snp	A	G	22	90	Clone variant, nonsynonymous
CAB3	S000001571	11	CAB3_276081	276081	S2	1000	snp	T	C	36	47	Clone variant, nonsynonymous
ELM1	S000001531	11	ELM1_347521	347521	S2	1000	snp	T	C	40	55	Clone variant, nonsynonymous
S000007242	S000007242	11	S000007242_375111	375111	S2	1000	snp	C	T	67	83	Clone variant, nonsynonymous
MDN1	S000004096	12	MDN1_359277	359277	S2	1000	snp	A	T	48	23	Clone variant, nonsynonymous
S000004167	S000004167	12	S000004167_512712	512712	S2	1000	snp	A	G	24	29	Clone variant, nonsynonymous
MDL1	S000004178	12	MDL1_528606	528606	S2	1000	snp	T	C	37	41	Clone variant, nonsynonymous
STE23	S000004381	12	STE23_901765	901765	S2	1000	snp	C	T	32	38	Clone variant, nonsynonymous
S000004717	S000004717	13	S000004717_492803	492803	S2	1000	snp	C	T	84	43	Clone variant, nonsynonymous
S000004967	S000004967	14	S000004967_592070	592070	S2	1000	snp	A	G	77	82	Clone variant, nonsynonymous
IDH2	S000005662	15	IDH2_580486	580486	S2	1000	snp	G	A	74	34	Clone variant, nonsynonymous
IRC14	S000005661	15	IRC14_580486	580486	S2	1000	snp	G	A	74	34	Clone variant, nonsynonymous
MSB1	S000005714	15	MSB1_687416	687416	S2	1000	snp	A	C	76	41	Clone variant, nonsynonymous
RAD17	S000005895	15	RAD17_1027782	1027782	S2	1000	snp	A	G	74	54	Clone variant, nonsynonymous
FAS2	S000006152	16	FAS2_112085	112085	S2	1000	snp	A	C	75	59	Clone variant, nonsynonymous
YIG1	S000006122	16	YIG1_171151	171151	S2	1000	snp	C	A	31	64	Clone variant, nonsynonymous
TFC8	S000005928	16	TFC8_543385	543385	S2	1000	snp	A	C	69	58	Clone variant, nonsynonymous
TAH18	S000006252	16	TAH18_660127	660127	S2	1000	snp	C	T	69	55	Clone variant, nonsynonymous
ATG11	S000006253	16	ATG11_664621	664621	S2	1000	snp	G	C	77	86	Clone variant, nonsynonymous
HOS4	S000001374	9	HOS4_153097	153097	S2	1000	indel	G	+A	38	56	Clone variant, nonsynonymous
AGC1	S000006225	16	AGC1_601328	601328	S2	1000	indel	A	+T	58	38	Clone variant, nonsynonymous
S000028537	S000028537	4	S000028537_410671	410671	S2	1000	snp	T	C	96	84	Clone variant, promoter
CIT1	S000005284	14	CIT1_631788	631788	S2	1000	snp	A	T	100	55	Clone variant, promoter
EDS1	S000000237	2	EDS1_301682	301682	S2	1000	snp	T	C	100	53	Clone variant, promoter
YPS7	S000002757	4	YPS7_1174865	1174865	S2	1000	snp	T	C	100	59	Clone variant, promoter
RPL7A	S000003044	7	RPL7A_366215	366215	S2	1000	snp	G	T	100	63	Clone variant, promoter
S000028641	S000028641	7	S000028641_1027816	1027816	S2	1000	snp	G	A	100	28	Clone variant, promoter
SPC97	S000001215	8	SPC97_448078	448078	S2	1000	snp	C	T	100	40	Clone variant, promoter
RPL2B	S000001280	9	RPL2B_316353	316353	S2	1000	snp	A	G	100	87	Clone variant, promoter
CYT2	S000001570	11	CYT2_278388	278388	S2	1000	snp	A	T	100	58	Clone variant, promoter
MDH1	S000001568	11	MDH1_278388	278388	S2	1000	snp	A	T	100	58	Clone variant, promoter
S000004040	S000004040	12	S000004040_246133	246133	S2	1000	snp	G	A	100	39	Clone variant, promoter
S000004726	S000004726	13	S000004726_506741	506741	S2	1000	snp	T	C	100	46	Clone variant, promoter
S000005240	S000005240	14	S000005240_75761	75761	S2	1000	snp	C	T	100	86	Clone variant, promoter
ELG1	S000005670	15	ELG1_605539	605539	S2	1000	snp	T	C	97	35	Clone variant, promoter
S000005672	S000005672	15	S000005672_605539	605539	S2	1000	snp	T	C	97	35	Clone variant, promoter
MKK1	S000005757	15	MKK1_772560	772560	S2	1000	snp	C	G	100	66	Clone variant, promoter
PRE10	S000005889	15	PRE10_1018837	1018837	S2	1000	snp	C	T	100	49	Clone variant, promoter
S000000446	S000000446	2	S000000446_705563	705563	S2	1000	snp	G	A	100	61	Clone variant, other
S000032090	S000032090	7	S000032090_311383	311383	S2	1000	snp	A	T	100	56	Clone variant, other
S000003070	S000003070	7	S000003070_311383	311383	S2	1000	snp	A	T	100	56	Clone variant, other
FAF1	S000001281	9	FAF1_316353	316353	S2	1000	snp	A	G	100	87	Clone variant, other
FCF2	S000004041	12	FCF2_246133	246133	S2	1000	snp	G	A	100	39	Clone variant, other
CEN11	S000006472	11	CEN11_440208	440208	S2	1000	indel	A	-T	94	33	Clone variant, other
S000077300	S000077300	11	S000077300_440208	440208	S2	1000	indel	A	-T	94	33	Clone variant, other
TEL1	S000000184	2	TEL1_52420	52420	S3	1000	snp	A	G	100	77	Clone variant, nonsynonymous
POL3	S000002260	4	POL3_279812	279812	S3	1000	snp	G	A	100	73	Clone variant, nonsynonymous
PBP1	S000003410	7	PBP1_851938	851938	S3	1000	snp	A	T	100	62	Clone variant, nonsynonymous
PBP1	S000003410	7	PBP1_852883	852883	S3	1000	snp	G	A	100	69	Clone variant, nonsynonymous
CWC22	S000003510	7	CWC22_1048402	1048402	S3	1000	snp	G	T	98	63	Clone variant, nonsynonymous
DOG1	S000001086	8	DOG1_194785	194785	S3	1000	snp	A	G	100	163	Clone variant, nonsynonymous
SCH9	S000001248	8	SCH9_510389	510389	S3	1000	snp	T	C	99	123	Clone variant, nonsynonymous
FET4	S000004938	13	FET4_914267	914267	S3	1000	snp	C	T	99	83	Clone variant, nonsynonymous
S000006137	S000006137	16	S000006137_146211	146211	S3	1000	snp	A	G	100	72	Clone variant, nonsynonymous
S000005751	S000005751	15	S000005751_761550	761550	S3	1000	indel	G	+A	82	40	Clone variant, nonsynonymous
SFG1	S000005842	15	SFG1_904808	904808	S3	1000	indel	C	+A	84	50	Clone variant, nonsynonymous
CLN3	S000000038	1	CLN3_66291	66291	S3	1000	snp	G	T	99	182	Clone variant, nonsynonymous
DOP1	S000002548	4	DOP1_738325	738325	S3	1000	snp	A	G	98	43	Clone variant, nonsynonymous
RAD34	S000002722	4	RAD34_1091799	1091799	S3	1000	snp	C	A	100	59	Clone variant, nonsynonymous
ERD1	S000002822	4	ERD1_1296631	1296631	S3	1000	snp	C	T	100	80	Clone variant, nonsynonymous
TOM1	S000002865	4	TOM1_1376981	1376981	S3	1000	snp	A	T	33	76	Clone variant, nonsynonymous
SPS2	S000002930	4	SPS2_1484861	1484861	S3	1000	snp	C	A	100	82	Clone variant, nonsynonymous
RIM15	S000001861	6	RIM15_74033	74033	S3	1000	snp	C	T	100	221	Clone variant, nonsynonymous
GCN1	S000003163	7	GCN1_132459	132459	S3	1000	snp	T	C	95	59	Clone variant, nonsynonymous
PCL10	S000003102	7	PCL10_256001	256001	S3	1000	snp	G	A	94	129	Clone variant, nonsynonymous
VHT1	S000003297	7	VHT1_618635	618635	S3	1000	snp	C	T	99	124	Clone variant, nonsynonymous
FYV8	S000003428	7	FYV8_889863	889863	S3	1000	snp	T	A	85	97	Clone variant, nonsynonymous
YTA7	S000003502	7	YTA7_1027816	1027816	S3	1000	snp	G	A	100	63	Clone variant, nonsynonymous
YTA7	S000003502	7	YTA7_1028925	1028925	S3	1000	snp	A	G	99	92	Clone variant, nonsynonymous
MIP6	S000001057	8	MIP6_135469	135469	S3	1000	snp	T	C	90	60	Clone variant, nonsynonymous
VHS2	S000001397	9	VHS2_96128	96128	S3	1000	snp	A	C	99	174	Clone variant, nonsynonymous
FLX1	S000001396	9	FLX1_98280	98280	S3	1000	snp	C	T	100	101	Clone variant, nonsynonymous
TAO3	S000001391	9	TAO3_108321	108321	S3	1000	snp	T	A	99	143	Clone variant, nonsynonymous
HBS1	S000001792	11	HBS1_597556	597556	S3	1000	snp	C	T	88	113	Clone variant, nonsynonymous
FRA1	S000003952	12	FRA1_82832	82832	S3	1000	snp	A	G	100	55	Clone variant, nonsynonymous
DIP2	S000004119	12	DIP2_400368	400368	S3	1000	snp	T	C	100	57	Clone variant, nonsynonymous
FIG4	S000005269	14	FIG4_29762	29762	S3	1000	snp	C	A	89	119	Clone variant, nonsynonymous
SEC21	S000005231	14	SEC21_93307	93307	S3	1000	snp	G	A	100	102	Clone variant, nonsynonymous
PLB3	S000005371	15	PLB3_306377	306377	S3	1000	snp	A	G	89	85	Clone variant, nonsynonymous
PNO1	S000005671	15	PNO1_605539	605539	S3	1000	snp	T	C	100	59	Clone variant, nonsynonymous
S000005772	S000005772	15	S000005772_796484	796484	S3	1000	snp	A	T	99	117	Clone variant, nonsynonymous
SNF2	S000005816	15	SNF2_856342	856342	S3	1000	snp	T	C	86	83	Clone variant, nonsynonymous
MRS6	S000005897	15	MRS6_1030349	1030349	S3	1000	snp	T	A	100	70	Clone variant, nonsynonymous
GLR1	S000006012	16	GLR1_375850	375850	S3	1000	snp	A	G	100	154	Clone variant, nonsynonymous
DAL80	S000001742	11	DAL80_507444	507444	S3	1000	indel	C	-A	91	148	Clone variant, nonsynonymous
EAR1	S000004781	13	EAR1_604530	604530	S3	1000	indel	G	+A	89	85	Clone variant, nonsynonymous
S000005282	S000005282	14	S000005282_6643	6643	S3	1000	indel	C	-CA	39	468	Clone variant, nonsynonymous
SUR1	S000005978	16	SUR1_452450	452450	S3	1000	indel	A	+C	81	122	Clone variant, nonsynonymous
TIF4631	S000003394	7	TIF4631_825685	825685	S3	1000	snp	A	G	42	74	Clone variant, nonsynonymous
YCT1	S000003978	12	YCT1_31413	31413	S3	1000	snp	A	G	90	42	Clone variant, nonsynonymous
MGR2	S000006019	16	MGR2_364387	364387	S3	1000	snp	A	G	73	135	Clone variant, nonsynonymous
S000005640	S000005640	15	S000005640_537950	537950	S3	1000	snp	T	A	41	68	Clone variant, nonsynonymous
S000002834	S000002834	4	S000002834_1321981	1321981	S3	1000	indel	C	+AT	34	92	Clone variant, nonsynonymous
AAC3	S000000289	2	AAC3_416345	416345	S3	1000	snp	T	C	30	64	Clone variant, nonsynonymous
YSW1	S000000352	2	YSW1_537938	537938	S3	1000	snp	G	A	35	88	Clone variant, nonsynonymous
COP1	S000002304	4	COP1_196155	196155	S3	1000	snp	T	A	23	48	Clone variant, nonsynonymous
CAB1	S000002939	4	CAB1_1499245	1499245	S3	1000	snp	T	G	25	81	Clone variant, nonsynonymous
SKN1	S000003375	7	SKN1_776570	776570	S3	1000	snp	C	T	35	122	Clone variant, nonsynonymous
PHB2	S000003463	7	PHB2_953419	953419	S3	1000	snp	T	C	36	133	Clone variant, nonsynonymous
PFK1	S000003472	7	PFK1_972052	972052	S3	1000	snp	A	G	27	84	Clone variant, nonsynonymous
SHE2	S000001613	11	SHE2_195304	195304	S3	1000	snp	C	T	40	100	Clone variant, nonsynonymous
CSR1	S000004372	12	CSR1_879337	879337	S3	1000	snp	A	T	21	99	Clone variant, nonsynonymous
S000004724	S000004724	13	S000004724_502472	502472	S3	1000	snp	A	T	28	76	Clone variant, nonsynonymous
TRS130	S000004831	13	TRS130_703819	703819	S3	1000	snp	T	C	20	124	Clone variant, nonsynonymous
RIA1	S000005107	14	RIA1_327912	327912	S3	1000	snp	A	G	40	98	Clone variant, nonsynonymous
NOG2	S000005336	14	NOG2_721243	721243	S3	1000	snp	T	A	21	102	Clone variant, nonsynonymous
VPS5	S000005595	15	VPS5_455553	455553	S3	1000	snp	A	T	36	72	Clone variant, nonsynonymous
CSR2	S000006234	16	CSR2_628429	628429	S3	1000	snp	A	T	25	138	Clone variant, nonsynonymous
MRD1	S000006316	16	MRD1_749659	749659	S3	1000	snp	T	C	31	58	Clone variant, nonsynonymous
FLO1	S000000084	1	FLO1_207680	207680	S3	1000	indel	A	+CAACTACCAGTACTGGAGCTGCTGAGA	82	98	Clone variant, nonsynonymous
S000005725	S000005725	15	S000005725_720201	720201	S3	1000	indel	G	+A	64	45	Clone variant, nonsynonymous
MIP1	S000005857	15	MIP1_939956	939956	S3	1000	indel	C	-T	22	117	Clone variant, nonsynonymous
PUF2	S000006246	16	PUF2_650501	650501	S3	1000	indel	C	+TAT	27	30	Clone variant, nonsynonymous
S000028537	S000028537	4	S000028537_410671	410671	S3	1000	snp	T	C	100	133	Clone variant, promoter
EDS1	S000000237	2	EDS1_301682	301682	S3	1000	snp	T	C	100	127	Clone variant, promoter
YPS7	S000002757	4	YPS7_1174865	1174865	S3	1000	snp	T	C	100	105	Clone variant, promoter
GRX4	S000000976	5	GRX4_539613	539613	S3	1000	snp	A	G	91	109	Clone variant, promoter
RPL7A	S000003044	7	RPL7A_366215	366215	S3	1000	snp	G	T	100	80	Clone variant, promoter
S000028641	S000028641	7	S000028641_1027816	1027816	S3	1000	snp	G	A	100	63	Clone variant, promoter
SPC97	S000001215	8	SPC97_448078	448078	S3	1000	snp	C	T	100	84	Clone variant, promoter
RPL2B	S000001280	9	RPL2B_316353	316353	S3	1000	snp	A	G	100	187	Clone variant, promoter
S000004040	S000004040	12	S000004040_246133	246133	S3	1000	snp	G	A	98	60	Clone variant, promoter
S000004726	S000004726	13	S000004726_506741	506741	S3	1000	snp	T	C	100	84	Clone variant, promoter
S000005240	S000005240	14	S000005240_75761	75761	S3	1000	snp	C	T	100	148	Clone variant, promoter
UBP10	S000005130	14	UBP10_289300	289300	S3	1000	snp	T	A	91	142	Clone variant, promoter
ELG1	S000005670	15	ELG1_605539	605539	S3	1000	snp	T	C	100	59	Clone variant, promoter
S000005672	S000005672	15	S000005672_605539	605539	S3	1000	snp	T	C	100	59	Clone variant, promoter
MKK1	S000005757	15	MKK1_772560	772560	S3	1000	snp	C	G	100	119	Clone variant, promoter
PRE10	S000005889	15	PRE10_1018837	1018837	S3	1000	snp	C	T	100	89	Clone variant, promoter
S000001741	S000001741	11	S000001741_507444	507444	S3	1000	indel	C	-A	91	148	Clone variant, promoter
DID2	S000006435	11	DID2_507444	507444	S3	1000	indel	C	-A	91	148	Clone variant, promoter
S000000446	S000000446	2	S000000446_705563	705563	S3	1000	snp	G	A	100	146	Clone variant, other
RPL16A	S000001395	9	RPL16A_98280	98280	S3	1000	snp	C	T	100	101	Clone variant, other
FAF1	S000001281	9	FAF1_316353	316353	S3	1000	snp	A	G	100	187	Clone variant, other
FCF2	S000004041	12	FCF2_246133	246133	S3	1000	snp	G	A	98	60	Clone variant, other
SWT21	S000005131	14	SWT21_289300	289300	S3	1000	snp	T	A	91	142	Clone variant, other
CEN11	S000006472	11	CEN11_440208	440208	S3	1000	indel	A	-T	99	85	Clone variant, other
S000077300	S000077300	11	S000077300_440208	440208	S3	1000	indel	A	-T	99	85	Clone variant, other
FLO9	S000000059	1	FLO9_27320	27320	S1	1250	snp	A	T	90	116	Clone variant, nonsynonymous
CNE1	S000000054	1	CNE1_38612	38612	S1	1250	snp	C	T	30	80	Clone variant, nonsynonymous
CLN3	S000000038	1	CLN3_66291	66291	S1	1250	snp	G	T	100	89	Clone variant, nonsynonymous
TEL1	S000000184	2	TEL1_52420	52420	S1	1250	snp	A	G	100	24	Clone variant, nonsynonymous
S000000236	S000000236	2	S000000236_301682	301682	S1	1250	snp	T	C	100	27	Clone variant, nonsynonymous
S000000236	S000000236	2	S000000236_301686	301686	S1	1250	snp	T	A	92	26	Clone variant, nonsynonymous
REB1	S000000253	2	REB1_336642	336642	S1	1250	snp	T	C	92	26	Clone variant, nonsynonymous
MEC1	S000000340	2	MEC1_505889	505889	S1	1250	snp	T	C	54	24	Clone variant, nonsynonymous
PCH2	S000000390	2	PCH2_601630	601630	S1	1250	snp	T	A	32	25	Clone variant, nonsynonymous
MCX1	S000000431	2	MCX1_674679	674679	S1	1250	snp	G	A	28	18	Clone variant, nonsynonymous
AGP1	S000000530	3	AGP1_77557	77557	S1	1250	snp	T	A	100	108	Clone variant, nonsynonymous
THR4	S000000649	3	THR4_217044	217044	S1	1250	snp	C	T	93	46	Clone variant, nonsynonymous
POL3	S000002260	4	POL3_279812	279812	S1	1250	snp	G	A	100	19	Clone variant, nonsynonymous
DOP1	S000002548	4	DOP1_738325	738325	S1	1250	snp	A	G	100	9	Clone variant, nonsynonymous
RAD34	S000002722	4	RAD34_1091799	1091799	S1	1250	snp	C	A	100	12	Clone variant, nonsynonymous
ERD1	S000002822	4	ERD1_1296631	1296631	S1	1250	snp	C	T	96	28	Clone variant, nonsynonymous
SPS2	S000002930	4	SPS2_1484861	1484861	S1	1250	snp	C	A	100	24	Clone variant, nonsynonymous
MAK10	S000000779	5	MAK10_54555	54555	S1	1250	snp	A	G	86	22	Clone variant, nonsynonymous
TMN3	S000000915	5	TMN3_388430	388430	S1	1250	snp	C	A	27	52	Clone variant, nonsynonymous
RIM15	S000001861	6	RIM15_74033	74033	S1	1250	snp	C	T	99	84	Clone variant, nonsynonymous
YFH7	S000001903	6	YFH7_160345	160345	S1	1250	snp	A	G	77	86	Clone variant, nonsynonymous
PCL10	S000003102	7	PCL10_256001	256001	S1	1250	snp	G	A	100	27	Clone variant, nonsynonymous
CUE3	S000003078	7	CUE3_302014	302014	S1	1250	snp	T	C	84	19	Clone variant, nonsynonymous
AFT1	S000003039	7	AFT1_372350	372350	S1	1250	snp	A	C	94	16	Clone variant, nonsynonymous
VHT1	S000003297	7	VHT1_618635	618635	S1	1250	snp	C	T	100	24	Clone variant, nonsynonymous
CBF2	S000003372	7	CBF2_768536	768536	S1	1250	snp	A	G	26	19	Clone variant, nonsynonymous
PBP1	S000003410	7	PBP1_851938	851938	S1	1250	snp	A	T	100	27	Clone variant, nonsynonymous
PBP1	S000003410	7	PBP1_852883	852883	S1	1250	snp	G	A	100	18	Clone variant, nonsynonymous
UBR1	S000003416	7	UBR1_860498	860498	S1	1250	snp	T	C	20	20	Clone variant, nonsynonymous
FYV8	S000003428	7	FYV8_889863	889863	S1	1250	snp	T	A	100	23	Clone variant, nonsynonymous
YTA7	S000003502	7	YTA7_1027816	1027816	S1	1250	snp	G	A	100	10	Clone variant, nonsynonymous
YTA7	S000003502	7	YTA7_1028925	1028925	S1	1250	snp	A	G	100	20	Clone variant, nonsynonymous
CWC22	S000003510	7	CWC22_1048402	1048402	S1	1250	snp	G	T	100	21	Clone variant, nonsynonymous
MIP6	S000001057	8	MIP6_135469	135469	S1	1250	snp	T	C	100	12	Clone variant, nonsynonymous
DOG1	S000001086	8	DOG1_194785	194785	S1	1250	snp	A	G	100	32	Clone variant, nonsynonymous
SAM35	S000001125	8	SAM35_272926	272926	S1	1250	snp	C	T	84	37	Clone variant, nonsynonymous
HXT4	S000001134	8	HXT4_287555	287555	S1	1250	snp	C	T	82	33	Clone variant, nonsynonymous
PFS1	S000001228	8	PFS1_474699	474699	S1	1250	snp	T	C	96	24	Clone variant, nonsynonymous
SCH9	S000001248	8	SCH9_510389	510389	S1	1250	snp	T	C	100	29	Clone variant, nonsynonymous
VHS2	S000001397	9	VHS2_96128	96128	S1	1250	snp	A	C	100	51	Clone variant, nonsynonymous
FLX1	S000001396	9	FLX1_98280	98280	S1	1250	snp	C	T	100	29	Clone variant, nonsynonymous
TAO3	S000001391	9	TAO3_108321	108321	S1	1250	snp	T	A	100	59	Clone variant, nonsynonymous
PDR11	S000001275	9	PDR11_328698	328698	S1	1250	snp	G	T	87	67	Clone variant, nonsynonymous
MUC1	S000001458	9	MUC1_390360	390360	S1	1250	snp	A	G	86	65	Clone variant, nonsynonymous
MUC1	S000001458	9	MUC1_391548	391548	S1	1250	snp	A	G	22	41	Clone variant, nonsynonymous
MUC1	S000001458	9	MUC1_391578	391578	S1	1250	snp	G	A	38	26	Clone variant, nonsynonymous
MUC1	S000001458	9	MUC1_391788	391788	S1	1250	snp	A	G	53	34	Clone variant, nonsynonymous
MUC1	S000001458	9	MUC1_391805	391805	S1	1250	snp	C	T	43	28	Clone variant, nonsynonymous
MUC1	S000001458	9	MUC1_391881	391881	S1	1250	snp	A	G	31	16	Clone variant, nonsynonymous
NMD5	S000003893	10	NMD5_672279	672279	S1	1250	snp	C	T	92	25	Clone variant, nonsynonymous
SRX1	S000001569	11	SRX1_278388	278388	S1	1250	snp	A	T	100	30	Clone variant, nonsynonymous
HBS1	S000001792	11	HBS1_597556	597556	S1	1250	snp	C	T	100	31	Clone variant, nonsynonymous
YCT1	S000003978	12	YCT1_31413	31413	S1	1250	snp	A	G	93	15	Clone variant, nonsynonymous
FRA1	S000003952	12	FRA1_82832	82832	S1	1250	snp	A	G	100	9	Clone variant, nonsynonymous
EMC6	S000003937	12	EMC6_121639	121639	S1	1250	snp	A	C	28	25	Clone variant, nonsynonymous
FCF2	S000004041	12	FCF2_246465	246465	S1	1250	snp	G	C	80	15	Clone variant, nonsynonymous
S000004098	S000004098	12	S000004098_366766	366766	S1	1250	snp	C	T	82	17	Clone variant, nonsynonymous
DIP2	S000004119	12	DIP2_400368	400368	S1	1250	snp	T	C	100	17	Clone variant, nonsynonymous
VPS38	S000004352	12	VPS38_846585	846585	S1	1250	snp	C	A	71	24	Clone variant, nonsynonymous
URA5	S000004574	13	URA5_57432	57432	S1	1250	snp	A	G	84	38	Clone variant, nonsynonymous
VPS9	S000004563	13	VPS9_79169	79169	S1	1250	snp	T	C	26	35	Clone variant, nonsynonymous
HFA1	S000004820	13	HFA1_679573	679573	S1	1250	snp	T	C	71	17	Clone variant, nonsynonymous
S000004839	S000004839	13	S000004839_721624	721624	S1	1250	snp	G	A	96	23	Clone variant, nonsynonymous
FET4	S000004938	13	FET4_914267	914267	S1	1250	snp	C	T	100	24	Clone variant, nonsynonymous
FIG4	S000005269	14	FIG4_29762	29762	S1	1250	snp	C	A	100	34	Clone variant, nonsynonymous
SEC21	S000005231	14	SEC21_93307	93307	S1	1250	snp	G	A	100	32	Clone variant, nonsynonymous
RAD50	S000005194	14	RAD50_179085	179085	S1	1250	snp	C	T	85	39	Clone variant, nonsynonymous
HEF3	S000004959	14	HEF3_606738	606738	S1	1250	snp	A	T	100	16	Clone variant, nonsynonymous
SSK2	S000005314	14	SSK2_684259	684259	S1	1250	snp	T	C	82	33	Clone variant, nonsynonymous
PLB3	S000005371	15	PLB3_306377	306377	S1	1250	snp	A	G	100	17	Clone variant, nonsynonymous
PNO1	S000005671	15	PNO1_605539	605539	S1	1250	snp	T	C	100	17	Clone variant, nonsynonymous
S000005772	S000005772	15	S000005772_796484	796484	S1	1250	snp	A	T	100	19	Clone variant, nonsynonymous
SNF2	S000005816	15	SNF2_856342	856342	S1	1250	snp	T	C	100	11	Clone variant, nonsynonymous
ALA1	S000005862	15	ALA1_948240	948240	S1	1250	snp	T	C	75	20	Clone variant, nonsynonymous
MRS6	S000005897	15	MRS6_1030349	1030349	S1	1250	snp	T	A	100	23	Clone variant, nonsynonymous
S000006137	S000006137	16	S000006137_146211	146211	S1	1250	snp	A	G	100	15	Clone variant, nonsynonymous
MGR2	S000006019	16	MGR2_364387	364387	S1	1250	snp	A	G	88	26	Clone variant, nonsynonymous
GLR1	S000006012	16	GLR1_375850	375850	S1	1250	snp	A	G	100	27	Clone variant, nonsynonymous
CAM1	S000005969	16	CAM1_465225	465225	S1	1250	snp	T	C	91	22	Clone variant, nonsynonymous
SEC23	S000006385	16	SEC23_898717	898717	S1	1250	snp	T	C	77	22	Clone variant, nonsynonymous
S000003339	S000003339	7	S000003339_702710	702710	S1	1250	indel	A	#NAME?	40	10	Clone variant, nonsynonymous
S000003371	S000003371	7	S000003371_765773	765773	S1	1250	indel	G	#NAME?	31	13	Clone variant, nonsynonymous
MCM10	S000001412	9	MCM10_61184	61184	S1	1250	indel	G	#NAME?	22	36	Clone variant, nonsynonymous
PRK1	S000001357	9	PRK1_184671	184671	S1	1250	indel	G	#NAME?	86	73	Clone variant, nonsynonymous
FRE2	S000001703	11	FRE2_9723	9723	S1	1250	indel	C	#NAME?	22	27	Clone variant, nonsynonymous
DAL80	S000001742	11	DAL80_507444	507444	S1	1250	indel	C	#NAME?	100	46	Clone variant, nonsynonymous
EAR1	S000004781	13	EAR1_604530	604530	S1	1250	indel	G	#NAME?	100	13	Clone variant, nonsynonymous
S000005640	S000005640	15	S000005640_538044	538044	S1	1250	indel	C	#NAME?	86	14	Clone variant, nonsynonymous
S000005725	S000005725	15	S000005725_720201	720201	S1	1250	indel	G	#NAME?	81	16	Clone variant, nonsynonymous
S000005751	S000005751	15	S000005751_761550	761550	S1	1250	indel	G	#NAME?	73	15	Clone variant, nonsynonymous
SFG1	S000005842	15	SFG1_904808	904808	S1	1250	indel	C	#NAME?	100	10	Clone variant, nonsynonymous
SUR1	S000005978	16	SUR1_452450	452450	S1	1250	indel	A	+C	97	30	Clone variant, nonsynonymous
GPB2	S000000052	1	GPB2_38612	38612	S1	1250	snp	C	T	30	80	Clone variant, promoter
BRN1	S000000193	2	BRN1_40232	40232	S1	1250	snp	A	G	100	39	Clone variant, promoter
URA7	S000000135	2	URA7_145941	145941	S1	1250	snp	C	T	94	17	Clone variant, promoter
MRPL16	S000000134	2	MRPL16_145941	145941	S1	1250	snp	C	T	94	17	Clone variant, promoter
CDS1	S000000233	2	CDS1_297795	297795	S1	1250	snp	G	T	100	25	Clone variant, promoter
RKM3	S000000234	2	RKM3_297795	297795	S1	1250	snp	G	T	100	25	Clone variant, promoter
EDS1	S000000237	2	EDS1_301682	301682	S1	1250	snp	T	C	100	27	Clone variant, promoter
EDS1	S000000237	2	EDS1_301686	301686	S1	1250	snp	T	A	92	26	Clone variant, promoter
RPG1	S000000283	2	RPG1_398411	398411	S1	1250	snp	T	A	100	15	Clone variant, promoter
SLX1	S000000432	2	SLX1_674679	674679	S1	1250	snp	G	A	28	18	Clone variant, promoter
MRP10	S000006430	4	MRP10_371730	371730	S1	1250	snp	A	G	96	26	Clone variant, promoter
S000028537	S000028537	4	S000028537_410671	410671	S1	1250	snp	T	C	100	28	Clone variant, promoter
IRC3	S000002740	4	IRC3_1130735	1130735	S1	1250	snp	C	T	100	38	Clone variant, promoter
YPS7	S000002757	4	YPS7_1174865	1174865	S1	1250	snp	T	C	95	22	Clone variant, promoter
GRX4	S000000976	5	GRX4_539613	539613	S1	1250	snp	A	G	100	33	Clone variant, promoter
S000001831	S000001831	6	S000001831_4761	4761	S1	1250	snp	A	G	22	370	Clone variant, promoter
FAR7	S000001904	6	FAR7_160345	160345	S1	1250	snp	A	G	77	86	Clone variant, promoter
MND1	S000003151	7	MND1_157683	157683	S1	1250	snp	C	T	75	20	Clone variant, promoter
S000003150	S000003150	7	S000003150_157683	157683	S1	1250	snp	C	T	75	20	Clone variant, promoter
GTS1	S000003149	7	GTS1_157683	157683	S1	1250	snp	C	T	75	20	Clone variant, promoter
RPL7A	S000003044	7	RPL7A_366215	366215	S1	1250	snp	G	T	100	26	Clone variant, promoter
NQM1	S000003275	7	NQM1_581988	581988	S1	1250	snp	G	A	88	17	Clone variant, promoter
S000028641	S000028641	7	S000028641_1027816	1027816	S1	1250	snp	G	A	100	10	Clone variant, promoter
SPC97	S000001215	8	SPC97_448078	448078	S1	1250	snp	C	T	96	26	Clone variant, promoter
RPL2B	S000001280	9	RPL2B_316353	316353	S1	1250	snp	A	G	100	63	Clone variant, promoter
RPE1	S000003657	10	RPE1_191407	191407	S1	1250	snp	G	T	62	21	Clone variant, promoter
S000003654	S000003654	10	S000003654_191407	191407	S1	1250	snp	G	T	62	21	Clone variant, promoter
XPT1	S000003894	10	XPT1_672279	672279	S1	1250	snp	C	T	92	25	Clone variant, promoter
JEN1	S000001700	11	JEN1_22126	22126	S1	1250	snp	A	G	87	45	Clone variant, promoter
STE3	S000001661	11	STE3_114999	114999	S1	1250	snp	T	C	100	39	Clone variant, promoter
CYT2	S000001570	11	CYT2_278388	278388	S1	1250	snp	A	T	100	30	Clone variant, promoter
MDH1	S000001568	11	MDH1_278388	278388	S1	1250	snp	A	T	100	30	Clone variant, promoter
DAD2	S000001791	11	DAD2_597556	597556	S1	1250	snp	C	T	100	31	Clone variant, promoter
VBA5	S000001813	11	VBA5_660856	660856	S1	1250	snp	G	A	26	53	Clone variant, promoter
S000001814	S000001814	11	S000001814_660856	660856	S1	1250	snp	G	A	26	53	Clone variant, promoter
FRE8	S000004037	12	FRE8_241949	241949	S1	1250	snp	G	A	92	13	Clone variant, promoter
RPS0B	S000004038	12	RPS0B_241949	241949	S1	1250	snp	G	A	92	13	Clone variant, promoter
S000004040	S000004040	12	S000004040_246133	246133	S1	1250	snp	G	A	100	17	Clone variant, promoter
S000004040	S000004040	12	S000004040_246465	246465	S1	1250	snp	G	C	80	15	Clone variant, promoter
IES3	S000004042	12	IES3_246465	246465	S1	1250	snp	G	C	80	15	Clone variant, promoter
BUD20	S000004064	12	BUD20_283090	283090	S1	1250	snp	C	T	73	15	Clone variant, promoter
S000004562	S000004562	13	S000004562_79169	79169	S1	1250	snp	T	C	26	35	Clone variant, promoter
S000004726	S000004726	13	S000004726_506741	506741	S1	1250	snp	T	C	93	14	Clone variant, promoter
MRPL44	S000004838	13	MRPL44_721624	721624	S1	1250	snp	G	A	96	23	Clone variant, promoter
RNH1	S000004847	13	RNH1_739938	739938	S1	1250	snp	C	T	82	22	Clone variant, promoter
VNX1	S000005265	14	VNX1_34157	34157	S1	1250	snp	T	C	98	56	Clone variant, promoter
S000005240	S000005240	14	S000005240_75761	75761	S1	1250	snp	C	T	98	40	Clone variant, promoter
UBP10	S000005130	14	UBP10_289300	289300	S1	1250	snp	T	A	96	27	Clone variant, promoter
CIT1	S000005284	14	CIT1_631788	631788	S1	1250	snp	A	T	100	29	Clone variant, promoter
ATG3	S000005290	14	ATG3_640385	640385	S1	1250	snp	C	A	100	22	Clone variant, promoter
LRO1	S000005291	14	LRO1_640385	640385	S1	1250	snp	C	A	100	22	Clone variant, promoter
S000028709	S000028709	15	S000028709_46	46	S1	1250	indel	C	#NAME?	30	67	Clone variant, promoter
S000028709	S000028709	15	S000028709_54	54	S1	1250	indel	C	#NAME?	22	78	Clone variant, promoter
S000028709	S000028709	15	S000028709_62	62	S1	1250	snp	C	A	31	70	Clone variant, promoter
SGO1	S000005599	15	SGO1_464763	464763	S1	1250	snp	T	G	72	18	Clone variant, promoter
RTC5	S000005644	15	RTC5_546681	546681	S1	1250	snp	G	A	100	38	Clone variant, promoter
ELG1	S000005670	15	ELG1_605539	605539	S1	1250	snp	T	C	100	17	Clone variant, promoter
S000005672	S000005672	15	S000005672_605539	605539	S1	1250	snp	T	C	100	17	Clone variant, promoter
MKK1	S000005757	15	MKK1_772560	772560	S1	1250	snp	C	G	100	24	Clone variant, promoter
PRE10	S000005889	15	PRE10_1018837	1018837	S1	1250	snp	C	T	95	22	Clone variant, promoter
AIM43	S000006020	16	AIM43_364387	364387	S1	1250	snp	A	G	88	26	Clone variant, promoter
MSY1	S000006018	16	MSY1_364387	364387	S1	1250	snp	A	G	88	26	Clone variant, promoter
SGF11	S000005968	16	SGF11_465225	465225	S1	1250	snp	T	C	91	22	Clone variant, promoter
ATG22	S000000543	3	ATG22_57054	57054	S1	1250	indel	T	#NAME?	46	24	Clone variant, promoter
HXT3	S000002753	4	HXT3_1165171	1165171	S1	1250	indel	G	#NAME?	60	10	Clone variant, promoter
S000002804	S000002804	4	S000002804_1266254	1266254	S1	1250	indel	C	#NAME?	38	13	Clone variant, promoter
CIN8	S000000787	5	CIN8_40007	40007	S1	1250	indel	G	#NAME?	21	19	Clone variant, promoter
CMK1	S000001910	6	CMK1_174045	174045	S1	1250	indel	C	#NAME?	28	58	Clone variant, promoter
TPO2	S000003370	7	TPO2_765773	765773	S1	1250	indel	G	#NAME?	31	13	Clone variant, promoter
RRP4	S000001111	8	RRP4_234752	234752	S1	1250	indel	A	#NAME?	23	26	Clone variant, promoter
TRM5	S000001112	8	TRM5_234752	234752	S1	1250	indel	A	#NAME?	23	26	Clone variant, promoter
S000001413	S000001413	9	S000001413_61184	61184	S1	1250	indel	G	#NAME?	22	36	Clone variant, promoter
QDR1	S000001382	9	QDR1_133979	133979	S1	1250	indel	A	#NAME?	33	21	Clone variant, promoter
BCK1	S000003631	10	BCK1_247163	247163	S1	1250	indel	C	#NAME?	23	26	Clone variant, promoter
S000028523	S000028523	10	S000028523_448851	448851	S1	1250	indel	C	#NAME?	50	40	Clone variant, promoter
POL31	S000003766	10	POL31_448851	448851	S1	1250	indel	C	#NAME?	50	40	Clone variant, promoter
S000001741	S000001741	11	S000001741_507444	507444	S1	1250	indel	C	#NAME?	100	46	Clone variant, promoter
DID2	S000006435	11	DID2_507444	507444	S1	1250	indel	C	#NAME?	100	46	Clone variant, promoter
MKS1	S000005020	14	MKS1_483235	483235	S1	1250	indel	C	#NAME?	26	31	Clone variant, promoter
S000028710	S000028710	15	S000028710_392112	392112	S1	1250	indel	G	#NAME?	24	17	Clone variant, promoter
CRC1	S000005626	15	CRC1_514909	514909	S1	1250	indel	G	#NAME?	24	17	Clone variant, promoter
RAS1	S000005627	15	RAS1_514909	514909	S1	1250	indel	G	#NAME?	24	17	Clone variant, promoter
BFR1	S000005724	15	BFR1_720201	720201	S1	1250	indel	G	#NAME?	81	16	Clone variant, promoter
S000005726	S000005726	15	S000005726_720201	720201	S1	1250	indel	G	#NAME?	81	16	Clone variant, promoter
MCT1	S000005747	15	MCT1_758101	758101	S1	1250	indel	C	#NAME?	77	13	Clone variant, promoter
ODC2	S000005748	15	ODC2_758101	758101	S1	1250	indel	C	#NAME?	77	13	Clone variant, promoter
RPB8	S000005750	15	RPB8_761550	761550	S1	1250	indel	G	#NAME?	73	15	Clone variant, promoter
S000006198	S000006198	16	S000006198_16930	16930	S1	1250	indel	A	#NAME?	28	18	Clone variant, promoter
VPS66	S000006343	16	VPS66_814357	814357	S1	1250	indel	C	#NAME?	29	21	Clone variant, promoter
TAZ1	S000006344	16	TAZ1_814357	814357	S1	1250	indel	C	#NAME?	29	21	Clone variant, promoter
VAR1	S000007275	17	VAR1_48695	48695	S1	1250	indel	A	#NAME?	88	120	Clone variant, promoter
S000002139	S000002139	1	S000002139_38612	38612	S1	1250	snp	C	T	30	80	Clone variant, other
SEC18	S000000284	2	SEC18_398411	398411	S1	1250	snp	T	A	100	15	Clone variant, other
S000000446	S000000446	2	S000000446_705563	705563	S1	1250	snp	G	A	100	35	Clone variant, other
S000077392	S000077392	5	S000077392_499281	499281	S1	1250	snp	C	A	98	41	Clone variant, other
SPT2	S000000963	5	SPT2_499281	499281	S1	1250	snp	C	A	98	41	Clone variant, other
S000032090	S000032090	7	S000032090_311383	311383	S1	1250	snp	A	T	100	24	Clone variant, other
S000003070	S000003070	7	S000003070_311383	311383	S1	1250	snp	A	T	100	24	Clone variant, other
S000130167	S000130167	7	S000130167_581988	581988	S1	1250	snp	G	A	88	17	Clone variant, other
SKI6	S000003427	7	SKI6_889863	889863	S1	1250	snp	T	A	100	23	Clone variant, other
SSP1	S000001227	8	SSP1_474699	474699	S1	1250	snp	T	C	96	24	Clone variant, other
RPL16A	S000001395	9	RPL16A_98280	98280	S1	1250	snp	C	T	100	29	Clone variant, other
FAF1	S000001281	9	FAF1_316353	316353	S1	1250	snp	A	G	100	63	Clone variant, other
S000003655	S000003655	10	S000003655_191407	191407	S1	1250	snp	G	T	62	21	Clone variant, other
S000003656	S000003656	10	S000003656_191407	191407	S1	1250	snp	G	T	62	21	Clone variant, other
FCF2	S000004041	12	FCF2_246133	246133	S1	1250	snp	G	A	100	17	Clone variant, other
S000004066	S000004066	12	S000004066_283090	283090	S1	1250	snp	C	T	73	15	Clone variant, other
TRI1	S000004846	13	TRI1_739938	739938	S1	1250	snp	C	T	82	22	Clone variant, other
SWT21	S000005131	14	SWT21_289300	289300	S1	1250	snp	T	A	96	27	Clone variant, other
S000118393	S000118393	14	S000118393_691503	691503	S1	1250	snp	A	G	85	34	Clone variant, other
SOL1	S000005317	14	SOL1_691503	691503	S1	1250	snp	A	G	85	34	Clone variant, other
S000028516	S000028516	15	S000028516_464763	464763	S1	1250	snp	T	G	72	18	Clone variant, other
NCB2	S000002805	4	NCB2_1266254	1266254	S1	1250	indel	C	#NAME?	38	13	Clone variant, other
SXM1	S000002803	4	SXM1_1266254	1266254	S1	1250	indel	C	#NAME?	38	13	Clone variant, other
PRB1	S000000786	5	PRB1_40007	40007	S1	1250	indel	G	#NAME?	21	19	Clone variant, other
S000034733	S000034733	6	S000034733_54493	54493	S1	1250	indel	G	#NAME?	30	77	Clone variant, other
GSY1	S000001911	6	GSY1_174045	174045	S1	1250	indel	C	#NAME?	28	58	Clone variant, other
VMA7	S000003252	7	VMA7_526777	526777	S1	1250	indel	G	#NAME?	22	23	Clone variant, other
UGA1	S000003251	7	UGA1_526777	526777	S1	1250	indel	G	#NAME?	22	23	Clone variant, other
SRB2	S000001083	8	SRB2_189096	189096	S1	1250	indel	G	#NAME?	33	27	Clone variant, other
BCD1	S000001082	8	BCD1_189096	189096	S1	1250	indel	G	#NAME?	33	27	Clone variant, other
S000028779	S000028779	8	S000028779_234752	234752	S1	1250	indel	A	#NAME?	23	26	Clone variant, other
QDR2	S000001383	9	QDR2_133979	133979	S1	1250	indel	A	#NAME?	33	21	Clone variant, other
MRPL49	S000003632	10	MRPL49_247163	247163	S1	1250	indel	C	#NAME?	23	26	Clone variant, other
CEN11	S000006472	11	CEN11_440208	440208	S1	1250	indel	A	#NAME?	100	24	Clone variant, other
S000077300	S000077300	11	S000077300_440208	440208	S1	1250	indel	A	#NAME?	100	24	Clone variant, other
ISU2	S000005752	15	ISU2_761550	761550	S1	1250	indel	G	#NAME?	73	15	Clone variant, other
S000007629	S000007629	15	S000007629_904808	904808	S1	1250	indel	C	#NAME?	100	10	Clone variant, other
S000035519	S000035519	16	S000035519_282650	282650	S1	1250	indel	C	#NAME?	41	17	Clone variant, other
S000006063	S000006063	16	S000006063_282650	282650	S1	1250	indel	C	#NAME?	41	17	Clone variant, other
RPS6A	S000006011	16	RPS6A_377077	377077	S1	1250	indel	C	#NAME?	94	16	Clone variant, other
GLR1	S000006012	16	GLR1_377077	377077	S1	1250	indel	C	#NAME?	94	16	Clone variant, other
CLN3	S000000038	1	CLN3_66291	66291	S2	1250	snp	G	T	100	152	Clone variant, nonsynonymous
TEL1	S000000184	2	TEL1_52420	52420	S2	1250	snp	A	G	100	76	Clone variant, nonsynonymous
S000000236	S000000236	2	S000000236_301682	301682	S2	1250	snp	T	C	100	45	Clone variant, nonsynonymous
POL3	S000002260	4	POL3_279812	279812	S2	1250	snp	G	A	100	28	Clone variant, nonsynonymous
DOP1	S000002548	4	DOP1_738325	738325	S2	1250	snp	A	G	94	18	Clone variant, nonsynonymous
RAD34	S000002722	4	RAD34_1091799	1091799	S2	1250	snp	C	A	100	26	Clone variant, nonsynonymous
ERD1	S000002822	4	ERD1_1296631	1296631	S2	1250	snp	C	T	100	38	Clone variant, nonsynonymous
SPS2	S000002930	4	SPS2_1484861	1484861	S2	1250	snp	C	A	100	61	Clone variant, nonsynonymous
RIM15	S000001861	6	RIM15_74033	74033	S2	1250	snp	C	T	100	128	Clone variant, nonsynonymous
PCL10	S000003102	7	PCL10_256001	256001	S2	1250	snp	G	A	93	42	Clone variant, nonsynonymous
VHT1	S000003297	7	VHT1_618635	618635	S2	1250	snp	C	T	98	49	Clone variant, nonsynonymous
PBP1	S000003410	7	PBP1_851938	851938	S2	1250	snp	A	T	100	20	Clone variant, nonsynonymous
PBP1	S000003410	7	PBP1_852883	852883	S2	1250	snp	G	A	100	47	Clone variant, nonsynonymous
FYV8	S000003428	7	FYV8_889863	889863	S2	1250	snp	T	A	90	30	Clone variant, nonsynonymous
YTA7	S000003502	7	YTA7_1027816	1027816	S2	1250	snp	G	A	100	38	Clone variant, nonsynonymous
YTA7	S000003502	7	YTA7_1028925	1028925	S2	1250	snp	A	G	100	47	Clone variant, nonsynonymous
CWC22	S000003510	7	CWC22_1048402	1048402	S2	1250	snp	G	T	100	42	Clone variant, nonsynonymous
MIP6	S000001057	8	MIP6_135469	135469	S2	1250	snp	T	C	90	31	Clone variant, nonsynonymous
DOG1	S000001086	8	DOG1_194785	194785	S2	1250	snp	A	G	99	75	Clone variant, nonsynonymous
SCH9	S000001248	8	SCH9_510389	510389	S2	1250	snp	T	C	99	68	Clone variant, nonsynonymous
FLX1	S000001396	9	FLX1_98181	98181	S2	1250	snp	A	T	100	76	Clone variant, nonsynonymous
FLX1	S000001396	9	FLX1_98280	98280	S2	1250	snp	C	T	100	65	Clone variant, nonsynonymous
TAO3	S000001391	9	TAO3_108321	108321	S2	1250	snp	T	A	100	92	Clone variant, nonsynonymous
SRX1	S000001569	11	SRX1_278388	278388	S2	1250	snp	A	T	100	45	Clone variant, nonsynonymous
HBS1	S000001792	11	HBS1_597556	597556	S2	1250	snp	C	T	88	74	Clone variant, nonsynonymous
YCT1	S000003978	12	YCT1_31413	31413	S2	1250	snp	A	G	94	33	Clone variant, nonsynonymous
FRA1	S000003952	12	FRA1_82832	82832	S2	1250	snp	A	G	100	35	Clone variant, nonsynonymous
DIP2	S000004119	12	DIP2_400368	400368	S2	1250	snp	T	C	100	31	Clone variant, nonsynonymous
FET4	S000004938	13	FET4_914267	914267	S2	1250	snp	C	T	100	42	Clone variant, nonsynonymous
FIG4	S000005269	14	FIG4_29762	29762	S2	1250	snp	C	A	90	41	Clone variant, nonsynonymous
SEC21	S000005231	14	SEC21_93307	93307	S2	1250	snp	G	A	100	46	Clone variant, nonsynonymous
PLB3	S000005371	15	PLB3_306377	306377	S2	1250	snp	A	G	94	50	Clone variant, nonsynonymous
PNO1	S000005671	15	PNO1_605539	605539	S2	1250	snp	T	C	100	29	Clone variant, nonsynonymous
S000005772	S000005772	15	S000005772_796484	796484	S2	1250	snp	A	T	100	46	Clone variant, nonsynonymous
SNF2	S000005816	15	SNF2_856342	856342	S2	1250	snp	T	C	95	60	Clone variant, nonsynonymous
MRS6	S000005897	15	MRS6_1030349	1030349	S2	1250	snp	T	A	100	34	Clone variant, nonsynonymous
S000006137	S000006137	16	S000006137_146211	146211	S2	1250	snp	A	G	100	26	Clone variant, nonsynonymous
MGR2	S000006019	16	MGR2_364387	364387	S2	1250	snp	A	G	89	45	Clone variant, nonsynonymous
GLR1	S000006012	16	GLR1_375850	375850	S2	1250	snp	A	G	100	45	Clone variant, nonsynonymous
DAL80	S000001742	11	DAL80_507444	507444	S2	1250	indel	C	#NAME?	92	63	Clone variant, nonsynonymous
EAR1	S000004781	13	EAR1_604530	604530	S2	1250	indel	G	#NAME?	88	52	Clone variant, nonsynonymous
S000005640	S000005640	15	S000005640_537950	537950	S2	1250	snp	T	A	84	25	Clone variant, nonsynonymous
S000005725	S000005725	15	S000005725_720201	720201	S2	1250	indel	G	#NAME?	74	27	Clone variant, nonsynonymous
S000005751	S000005751	15	S000005751_761550	761550	S2	1250	indel	G	#NAME?	82	28	Clone variant, nonsynonymous
SFG1	S000005842	15	SFG1_904808	904808	S2	1250	indel	C	#NAME?	73	37	Clone variant, nonsynonymous
SUR1	S000005978	16	SUR1_452450	452450	S2	1250	indel	A	+C	92	59	Clone variant, nonsynonymous
TOM1	S000002865	4	TOM1_1376981	1376981	S2	1250	snp	A	T	76	46	Clone variant, nonsynonymous
S000002834	S000002834	4	S000002834_1321981	1321981	S2	1250	indel	C	#NAME?	28	32	Clone variant, nonsynonymous
S000000125	S000000125	2	S000000125_167234	167234	S2	1250	snp	A	G	47	64	Clone variant, nonsynonymous
AAC3	S000000289	2	AAC3_416345	416345	S2	1250	snp	T	C	60	25	Clone variant, nonsynonymous
YSW1	S000000352	2	YSW1_537938	537938	S2	1250	snp	G	A	82	40	Clone variant, nonsynonymous
COP1	S000002304	4	COP1_196155	196155	S2	1250	snp	T	A	81	32	Clone variant, nonsynonymous
CAB1	S000002939	4	CAB1_1499245	1499245	S2	1250	snp	T	G	62	69	Clone variant, nonsynonymous
S000003085	S000003085	7	S000003085_288592	288592	S2	1250	snp	A	G	74	42	Clone variant, nonsynonymous
SKN1	S000003375	7	SKN1_776570	776570	S2	1250	snp	C	T	74	42	Clone variant, nonsynonymous
TIF4631	S000003394	7	TIF4631_825685	825685	S2	1250	snp	A	G	89	47	Clone variant, nonsynonymous
PFK1	S000003472	7	PFK1_972052	972052	S2	1250	snp	A	G	77	35	Clone variant, nonsynonymous
TMA108	S000001399	9	TMA108_91904	91904	S2	1250	snp	A	G	33	93	Clone variant, nonsynonymous
BNA2	S000003839	10	BNA2_580080	580080	S2	1250	snp	A	G	37	57	Clone variant, nonsynonymous
SHE2	S000001613	11	SHE2_195304	195304	S2	1250	snp	C	T	82	49	Clone variant, nonsynonymous
GTT2	S000003983	12	GTT2_21494	21494	S2	1250	snp	C	T	22	41	Clone variant, nonsynonymous
CSR1	S000004372	12	CSR1_879337	879337	S2	1250	snp	A	T	58	36	Clone variant, nonsynonymous
ECM30	S000004428	12	ECM30_1008484	1008484	S2	1250	snp	G	A	48	33	Clone variant, nonsynonymous
NUP116	S000004650	13	NUP116_363898	363898	S2	1250	snp	T	A	20	30	Clone variant, nonsynonymous
S000004724	S000004724	13	S000004724_502472	502472	S2	1250	snp	A	T	76	37	Clone variant, nonsynonymous
S000004797	S000004797	13	S000004797_629192	629192	S2	1250	snp	A	G	41	56	Clone variant, nonsynonymous
RIA1	S000005107	14	RIA1_327912	327912	S2	1250	snp	A	G	78	32	Clone variant, nonsynonymous
NOG2	S000005336	14	NOG2_721243	721243	S2	1250	snp	T	A	69	83	Clone variant, nonsynonymous
ENB1	S000005518	15	ENB1_20776	20776	S2	1250	snp	C	T	42	76	Clone variant, nonsynonymous
VPS5	S000005595	15	VPS5_455553	455553	S2	1250	snp	A	T	68	22	Clone variant, nonsynonymous
CSR2	S000006234	16	CSR2_628429	628429	S2	1250	snp	A	T	66	53	Clone variant, nonsynonymous
MRD1	S000006316	16	MRD1_749659	749659	S2	1250	snp	T	C	71	41	Clone variant, nonsynonymous
S000000158	S000000158	2	S000000158_105332	105332	S2	1250	indel	C	#NAME?	24	41	Clone variant, nonsynonymous
SKT5	S000000157	2	SKT5_105332	105332	S2	1250	indel	C	#NAME?	24	41	Clone variant, nonsynonymous
FLO5	S000001254	8	FLO5_527626	527626	S2	1250	indel	T	#NAME?	28	80	Clone variant, nonsynonymous
ATP23	S000005303	14	ATP23_668100	668100	S2	1250	indel	C	#NAME?	29	38	Clone variant, nonsynonymous
PUF2	S000006246	16	PUF2_650501	650501	S2	1250	indel	C	#NAME?	32	19	Clone variant, nonsynonymous
BRN1	S000000193	2	BRN1_40232	40232	S2	1250	snp	A	G	97	58	Clone variant, promoter
CDS1	S000000233	2	CDS1_297795	297795	S2	1250	snp	G	T	98	41	Clone variant, promoter
RKM3	S000000234	2	RKM3_297795	297795	S2	1250	snp	G	T	98	41	Clone variant, promoter
EDS1	S000000237	2	EDS1_301682	301682	S2	1250	snp	T	C	100	45	Clone variant, promoter
RPG1	S000000283	2	RPG1_398411	398411	S2	1250	snp	T	A	94	31	Clone variant, promoter
MRP10	S000006430	4	MRP10_371730	371730	S2	1250	snp	A	G	88	26	Clone variant, promoter
S000028537	S000028537	4	S000028537_410671	410671	S2	1250	snp	T	C	98	54	Clone variant, promoter
IRC3	S000002740	4	IRC3_1130735	1130735	S2	1250	snp	C	T	100	52	Clone variant, promoter
YPS7	S000002757	4	YPS7_1174865	1174865	S2	1250	snp	T	C	100	60	Clone variant, promoter
GRX4	S000000976	5	GRX4_539613	539613	S2	1250	snp	A	G	90	58	Clone variant, promoter
RPL7A	S000003044	7	RPL7A_366215	366215	S2	1250	snp	G	T	100	46	Clone variant, promoter
S000028641	S000028641	7	S000028641_1027816	1027816	S2	1250	snp	G	A	100	38	Clone variant, promoter
SPC97	S000001215	8	SPC97_448078	448078	S2	1250	snp	C	T	100	58	Clone variant, promoter
RPL2B	S000001280	9	RPL2B_316353	316353	S2	1250	snp	A	G	100	94	Clone variant, promoter
STE3	S000001661	11	STE3_114999	114999	S2	1250	snp	T	C	92	71	Clone variant, promoter
CYT2	S000001570	11	CYT2_278388	278388	S2	1250	snp	A	T	100	45	Clone variant, promoter
MDH1	S000001568	11	MDH1_278388	278388	S2	1250	snp	A	T	100	45	Clone variant, promoter
DAD2	S000001791	11	DAD2_597556	597556	S2	1250	snp	C	T	88	74	Clone variant, promoter
S000004040	S000004040	12	S000004040_246133	246133	S2	1250	snp	G	A	97	31	Clone variant, promoter
S000004726	S000004726	13	S000004726_506741	506741	S2	1250	snp	T	C	100	38	Clone variant, promoter
VNX1	S000005265	14	VNX1_34157	34157	S2	1250	snp	T	C	93	70	Clone variant, promoter
S000005240	S000005240	14	S000005240_75761	75761	S2	1250	snp	C	T	100	58	Clone variant, promoter
UBP10	S000005130	14	UBP10_289300	289300	S2	1250	snp	T	A	89	62	Clone variant, promoter
CIT1	S000005284	14	CIT1_631788	631788	S2	1250	snp	A	T	100	35	Clone variant, promoter
ATG3	S000005290	14	ATG3_640385	640385	S2	1250	snp	C	A	88	42	Clone variant, promoter
LRO1	S000005291	14	LRO1_640385	640385	S2	1250	snp	C	A	88	42	Clone variant, promoter
S000028709	S000028709	15	S000028709_62	62	S2	1250	indel	C	#NAME?	46	123	Clone variant, promoter
RTC5	S000005644	15	RTC5_546681	546681	S2	1250	snp	G	A	91	70	Clone variant, promoter
ELG1	S000005670	15	ELG1_605539	605539	S2	1250	snp	T	C	100	29	Clone variant, promoter
S000005672	S000005672	15	S000005672_605539	605539	S2	1250	snp	T	C	100	29	Clone variant, promoter
MKK1	S000005757	15	MKK1_772560	772560	S2	1250	snp	C	G	100	42	Clone variant, promoter
PRE10	S000005889	15	PRE10_1018837	1018837	S2	1250	snp	C	T	100	52	Clone variant, promoter
AIM43	S000006020	16	AIM43_364387	364387	S2	1250	snp	A	G	89	45	Clone variant, promoter
MSY1	S000006018	16	MSY1_364387	364387	S2	1250	snp	A	G	89	45	Clone variant, promoter
RRP4	S000001111	8	RRP4_234752	234752	S2	1250	indel	A	#NAME?	38	40	Clone variant, promoter
TRM5	S000001112	8	TRM5_234752	234752	S2	1250	indel	A	#NAME?	38	40	Clone variant, promoter
S000028523	S000028523	10	S000028523_448851	448851	S2	1250	indel	C	#NAME?	53	68	Clone variant, promoter
POL31	S000003766	10	POL31_448851	448851	S2	1250	indel	C	#NAME?	53	68	Clone variant, promoter
S000001741	S000001741	11	S000001741_507444	507444	S2	1250	indel	C	#NAME?	92	63	Clone variant, promoter
DID2	S000006435	11	DID2_507444	507444	S2	1250	indel	C	#NAME?	92	63	Clone variant, promoter
BFR1	S000005724	15	BFR1_720201	720201	S2	1250	indel	G	#NAME?	74	27	Clone variant, promoter
S000005726	S000005726	15	S000005726_720201	720201	S2	1250	indel	G	#NAME?	74	27	Clone variant, promoter
MCT1	S000005747	15	MCT1_758101	758101	S2	1250	indel	C	#NAME?	73	30	Clone variant, promoter
ODC2	S000005748	15	ODC2_758101	758101	S2	1250	indel	C	#NAME?	73	30	Clone variant, promoter
RPB8	S000005750	15	RPB8_761550	761550	S2	1250	indel	G	#NAME?	82	28	Clone variant, promoter
S000006198	S000006198	16	S000006198_16930	16930	S2	1250	indel	A	#NAME?	24	41	Clone variant, promoter
RPN9	S000002835	4	RPN9_1321981	1321981	S2	1250	indel	C	#NAME?	28	32	Clone variant, promoter
S000004945	S000004945	13	S000004945_924320	924320	S2	1250	indel	G	#NAME?	40	162	Clone variant, promoter
S000004945	S000004945	13	S000004945_924336	924336	S2	1250	indel	T	#NAME?	41	185	Clone variant, promoter
S000007632	S000007632	3	S000007632_294332	294332	S2	1250	snp	A	G	73	116	Clone variant, promoter
FAP7	S000002325	4	FAP7_164222	164222	S2	1250	snp	T	C	57	56	Clone variant, promoter
CDC36	S000002324	4	CDC36_164222	164222	S2	1250	snp	T	C	57	56	Clone variant, promoter
MFB1	S000002627	4	MFB1_907209	907209	S2	1250	snp	A	G	81	36	Clone variant, promoter
GTB1	S000002629	4	GTB1_907209	907209	S2	1250	snp	A	G	81	36	Clone variant, promoter
S000002657	S000002657	4	S000002657_960457	960457	S2	1250	snp	C	A	78	32	Clone variant, promoter
S000002658	S000002658	4	S000002658_960457	960457	S2	1250	snp	C	A	78	32	Clone variant, promoter
PAM1	S000002659	4	PAM1_960457	960457	S2	1250	snp	C	A	78	32	Clone variant, promoter
S000003086	S000003086	7	S000003086_288592	288592	S2	1250	snp	A	G	74	42	Clone variant, promoter
GRE3	S000001146	8	GRE3_322770	322770	S2	1250	snp	A	T	65	55	Clone variant, promoter
GSH1	S000003637	10	GSH1_236440	236440	S2	1250	snp	T	C	66	68	Clone variant, promoter
S000003840	S000003840	10	S000003840_580080	580080	S2	1250	snp	A	G	37	57	Clone variant, promoter
MRP8	S000001625	11	MRP8_178213	178213	S2	1250	snp	T	A	82	50	Clone variant, promoter
RMA1	S000001615	11	RMA1_195304	195304	S2	1250	snp	C	T	82	49	Clone variant, promoter
ELM1	S000001531	11	ELM1_349548	349548	S2	1250	snp	A	T	78	45	Clone variant, promoter
YBT1	S000003971	12	YBT1_46596	46596	S2	1250	snp	A	G	79	42	Clone variant, promoter
S000003970	S000003970	12	S000003970_46596	46596	S2	1250	snp	A	G	79	42	Clone variant, promoter
CTF3	S000004373	12	CTF3_879337	879337	S2	1250	snp	A	T	58	36	Clone variant, promoter
NUP188	S000004571	13	NUP188_67594	67594	S2	1250	snp	A	G	45	71	Clone variant, promoter
CAC2	S000004570	13	CAC2_67594	67594	S2	1250	snp	A	G	45	71	Clone variant, promoter
SPC24	S000004723	13	SPC24_502472	502472	S2	1250	snp	A	T	76	37	Clone variant, promoter
POP2	S000005335	14	POP2_721243	721243	S2	1250	snp	T	A	69	83	Clone variant, promoter
KIN4	S000005759	15	KIN4_775262	775262	S2	1250	snp	T	C	76	41	Clone variant, promoter
S000005962	S000005962	16	S000005962_475943	475943	S2	1250	snp	T	G	76	45	Clone variant, promoter
SRO7	S000006236	16	SRO7_633780	633780	S2	1250	snp	C	T	67	45	Clone variant, promoter
S000000293	S000000293	2	S000000293_424937	424937	S2	1250	indel	G	#NAME?	71	48	Clone variant, promoter
HEM12	S000002454	4	HEM12_551818	551818	S2	1250	indel	C	#NAME?	44	18	Clone variant, promoter
AIM7	S000002470	4	AIM7_578451	578451	S2	1250	indel	G	#NAME?	27	22	Clone variant, promoter
S000002682	S000002682	4	S000002682_1012109	1012109	S2	1250	indel	A	#NAME?	30	23	Clone variant, promoter
BSC2	S000002683	4	BSC2_1012109	1012109	S2	1250	indel	A	#NAME?	30	23	Clone variant, promoter
HIM1	S000002725	4	HIM1_1101982	1101982	S2	1250	indel	C	#NAME?	24	29	Clone variant, promoter
APA2	S000002938	4	APA2_1498014	1498014	S2	1250	indel	A	#NAME?	42	24	Clone variant, promoter
CAB1	S000002939	4	CAB1_1498014	1498014	S2	1250	indel	A	#NAME?	42	24	Clone variant, promoter
PEX31	S000003236	7	PEX31_502763	502763	S2	1250	indel	C	#NAME?	30	30	Clone variant, promoter
SPT8	S000004045	12	SPT8_253092	253092	S2	1250	indel	G	#NAME?	26	27	Clone variant, promoter
GCD7	S000004282	12	GCD7_719562	719562	S2	1250	indel	A	#NAME?	22	37	Clone variant, promoter
S000005304	S000005304	14	S000005304_668100	668100	S2	1250	indel	C	#NAME?	29	38	Clone variant, promoter
PKH2	S000005460	15	PKH2_129211	129211	S2	1250	indel	C	#NAME?	28	25	Clone variant, promoter
S000005830	S000005830	15	S000005830_888847	888847	S2	1250	indel	G	#NAME?	47	19	Clone variant, promoter
RRG7	S000005832	15	RRG7_888847	888847	S2	1250	indel	G	#NAME?	47	19	Clone variant, promoter
S000028719	S000028719	15	S000028719_1091200	1091200	S2	1250	indel	A	#NAME?	37	795	Clone variant, promoter
RPL36B	S000006438	16	RPL36B_76564	76564	S2	1250	indel	C	#NAME?	34	47	Clone variant, promoter
YOP1	S000006232	16	YOP1_623197	623197	S2	1250	indel	G	#NAME?	36	25	Clone variant, promoter
SEC18	S000000284	2	SEC18_398411	398411	S2	1250	snp	T	A	94	31	Clone variant, other
S000000446	S000000446	2	S000000446_705563	705563	S2	1250	snp	G	A	100	69	Clone variant, other
S000032090	S000032090	7	S000032090_311383	311383	S2	1250	snp	A	T	100	53	Clone variant, other
S000003070	S000003070	7	S000003070_311383	311383	S2	1250	snp	A	T	100	53	Clone variant, other
SKI6	S000003427	7	SKI6_889863	889863	S2	1250	snp	T	A	90	30	Clone variant, other
RPL16A	S000001395	9	RPL16A_98280	98280	S2	1250	snp	C	T	100	65	Clone variant, other
FAF1	S000001281	9	FAF1_316353	316353	S2	1250	snp	A	G	100	94	Clone variant, other
FCF2	S000004041	12	FCF2_246133	246133	S2	1250	snp	G	A	97	31	Clone variant, other
SWT21	S000005131	14	SWT21_289300	289300	S2	1250	snp	T	A	89	62	Clone variant, other
S000028779	S000028779	8	S000028779_234752	234752	S2	1250	indel	A	#NAME?	38	40	Clone variant, other
CEN11	S000006472	11	CEN11_440208	440208	S2	1250	indel	A	#NAME?	98	42	Clone variant, other
S000077300	S000077300	11	S000077300_440208	440208	S2	1250	indel	A	#NAME?	98	42	Clone variant, other
ISU2	S000005752	15	ISU2_761550	761550	S2	1250	indel	G	#NAME?	82	28	Clone variant, other
S000007629	S000007629	15	S000007629_904808	904808	S2	1250	indel	C	#NAME?	73	37	Clone variant, other
RPS6A	S000006011	16	RPS6A_377077	377077	S2	1250	indel	C	#NAME?	97	30	Clone variant, other
GLR1	S000006012	16	GLR1_377077	377077	S2	1250	indel	C	#NAME?	97	30	Clone variant, other
SNX41	S000002833	4	SNX41_1321981	1321981	S2	1250	indel	C	#NAME?	28	32	Clone variant, other
ARS304	S000028481	3	ARS304_30542	30542	S2	1250	snp	C	T	71	89	Clone variant, other
HMRA1	S000000694	3	HMRA1_294332	294332	S2	1250	snp	A	G	73	116	Clone variant, other
KRE28	S000002940	4	KRE28_1499245	1499245	S2	1250	snp	T	G	62	69	Clone variant, other
DNA2	S000001207	8	DNA2_424562	424562	S2	1250	snp	G	A	72	80	Clone variant, other
SOL3	S000001206	8	SOL3_424562	424562	S2	1250	snp	G	A	72	80	Clone variant, other
LTV1	S000001626	11	LTV1_178213	178213	S2	1250	snp	T	A	82	50	Clone variant, other
RNP1	S000003969	12	RNP1_46596	46596	S2	1250	snp	A	G	79	42	Clone variant, other
ARV1	S000004232	12	ARV1_622825	622825	S2	1250	snp	C	T	83	29	Clone variant, other
S000004231	S000004231	12	S000004231_622825	622825	S2	1250	snp	C	T	83	29	Clone variant, other
ARP8	S000005667	15	ARP8_589850	589850	S2	1250	snp	A	G	59	34	Clone variant, other
MGE1	S000005758	15	MGE1_775262	775262	S2	1250	snp	T	C	76	41	Clone variant, other
ISM1	S000005961	16	ISM1_475943	475943	S2	1250	snp	T	G	76	45	Clone variant, other
NTO1	S000006235	16	NTO1_633780	633780	S2	1250	snp	C	T	67	45	Clone variant, other
THI22	S000006325	16	THI22_780506	780506	S2	1250	snp	A	G	53	55	Clone variant, other
KIP1	S000000159	2	KIP1_105332	105332	S2	1250	indel	C	#NAME?	24	41	Clone variant, other
POL30	S000000292	2	POL30_424937	424937	S2	1250	indel	G	#NAME?	71	48	Clone variant, other
RFC5	S000000291	2	RFC5_424937	424937	S2	1250	indel	G	#NAME?	71	48	Clone variant, other
AYT1	S000003986	12	AYT1_14560	14560	S2	1250	indel	A	#NAME?	26	43	Clone variant, other
SEC72	S000004283	12	SEC72_719562	719562	S2	1250	indel	A	#NAME?	22	37	Clone variant, other
GYP5	S000006170	16	GYP5_76564	76564	S2	1250	indel	C	#NAME?	34	47	Clone variant, other
S000006231	S000006231	16	S000006231_620254	620254	S2	1250	indel	C	#NAME?	33	33	Clone variant, other
CLN3	S000000038	1	CLN3_66291	66291	S3	1250	snp	G	T	100	99	Clone variant, nonsynonymous
TEL1	S000000184	2	TEL1_52420	52420	S3	1250	snp	A	G	100	69	Clone variant, nonsynonymous
S000000236	S000000236	2	S000000236_301682	301682	S3	1250	snp	T	C	100	57	Clone variant, nonsynonymous
S000000236	S000000236	2	S000000236_301686	301686	S3	1250	snp	T	A	41	56	Clone variant, nonsynonymous
AGP1	S000000530	3	AGP1_77557	77557	S3	1250	snp	T	A	99	126	Clone variant, nonsynonymous
POL3	S000002260	4	POL3_279812	279812	S3	1250	snp	G	A	100	64	Clone variant, nonsynonymous
RAD34	S000002722	4	RAD34_1091799	1091799	S3	1250	snp	C	A	100	39	Clone variant, nonsynonymous
ERD1	S000002822	4	ERD1_1296631	1296631	S3	1250	snp	C	T	100	54	Clone variant, nonsynonymous
SPS2	S000002930	4	SPS2_1484861	1484861	S3	1250	snp	C	A	100	77	Clone variant, nonsynonymous
RIM15	S000001861	6	RIM15_74033	74033	S3	1250	snp	C	T	100	131	Clone variant, nonsynonymous
PCL10	S000003102	7	PCL10_256001	256001	S3	1250	snp	G	A	33	76	Clone variant, nonsynonymous
VHT1	S000003297	7	VHT1_618635	618635	S3	1250	snp	C	T	100	61	Clone variant, nonsynonymous
PBP1	S000003410	7	PBP1_851938	851938	S3	1250	snp	A	T	100	54	Clone variant, nonsynonymous
PBP1	S000003410	7	PBP1_852160	852160	S3	1250	snp	T	C	59	49	Clone variant, nonsynonymous
PBP1	S000003410	7	PBP1_852883	852883	S3	1250	snp	G	A	100	55	Clone variant, nonsynonymous
UBR1	S000003416	7	UBR1_860423	860423	S3	1250	snp	G	T	28	39	Clone variant, nonsynonymous
FYV8	S000003428	7	FYV8_889863	889863	S3	1250	snp	T	A	37	57	Clone variant, nonsynonymous
YTA7	S000003502	7	YTA7_1027816	1027816	S3	1250	snp	G	A	100	66	Clone variant, nonsynonymous
YTA7	S000003502	7	YTA7_1028925	1028925	S3	1250	snp	A	G	100	55	Clone variant, nonsynonymous
CWC22	S000003510	7	CWC22_1048402	1048402	S3	1250	snp	G	T	100	70	Clone variant, nonsynonymous
MIP6	S000001057	8	MIP6_135469	135469	S3	1250	snp	T	C	40	40	Clone variant, nonsynonymous
DOG1	S000001086	8	DOG1_194785	194785	S3	1250	snp	A	G	100	76	Clone variant, nonsynonymous
SAM35	S000001125	8	SAM35_272926	272926	S3	1250	snp	C	T	32	75	Clone variant, nonsynonymous
SCH9	S000001248	8	SCH9_510389	510389	S3	1250	snp	T	C	100	69	Clone variant, nonsynonymous
VHS2	S000001397	9	VHS2_96128	96128	S3	1250	snp	A	C	100	98	Clone variant, nonsynonymous
FLX1	S000001396	9	FLX1_98181	98181	S3	1250	snp	A	T	100	100	Clone variant, nonsynonymous
FLX1	S000001396	9	FLX1_98280	98280	S3	1250	snp	C	T	100	88	Clone variant, nonsynonymous
TAO3	S000001391	9	TAO3_108321	108321	S3	1250	snp	T	A	100	89	Clone variant, nonsynonymous
NMD5	S000003893	10	NMD5_672279	672279	S3	1250	snp	C	T	24	66	Clone variant, nonsynonymous
SRX1	S000001569	11	SRX1_278388	278388	S3	1250	snp	A	T	100	50	Clone variant, nonsynonymous
HBS1	S000001792	11	HBS1_597556	597556	S3	1250	snp	C	T	40	73	Clone variant, nonsynonymous
YCT1	S000003978	12	YCT1_31413	31413	S3	1250	snp	A	G	38	42	Clone variant, nonsynonymous
FRA1	S000003952	12	FRA1_82832	82832	S3	1250	snp	A	G	98	50	Clone variant, nonsynonymous
DIP2	S000004119	12	DIP2_400368	400368	S3	1250	snp	T	C	100	55	Clone variant, nonsynonymous
FET4	S000004938	13	FET4_914267	914267	S3	1250	snp	C	T	100	58	Clone variant, nonsynonymous
FIG4	S000005269	14	FIG4_29762	29762	S3	1250	snp	C	A	51	68	Clone variant, nonsynonymous
SEC21	S000005231	14	SEC21_93307	93307	S3	1250	snp	G	A	100	55	Clone variant, nonsynonymous
PLB3	S000005371	15	PLB3_306377	306377	S3	1250	snp	A	G	40	63	Clone variant, nonsynonymous
PNO1	S000005671	15	PNO1_605539	605539	S3	1250	snp	T	C	100	29	Clone variant, nonsynonymous
S000005772	S000005772	15	S000005772_796484	796484	S3	1250	snp	A	T	100	56	Clone variant, nonsynonymous
SNF2	S000005816	15	SNF2_856342	856342	S3	1250	snp	T	C	33	46	Clone variant, nonsynonymous
MRS6	S000005897	15	MRS6_1030349	1030349	S3	1250	snp	T	A	100	45	Clone variant, nonsynonymous
S000006137	S000006137	16	S000006137_146211	146211	S3	1250	snp	A	G	100	41	Clone variant, nonsynonymous
MGR2	S000006019	16	MGR2_364387	364387	S3	1250	snp	A	G	33	52	Clone variant, nonsynonymous
GLR1	S000006012	16	GLR1_375850	375850	S3	1250	snp	A	G	100	73	Clone variant, nonsynonymous
DAL80	S000001742	11	DAL80_507444	507444	S3	1250	indel	C	#NAME?	36	85	Clone variant, nonsynonymous
EAR1	S000004781	13	EAR1_604530	604530	S3	1250	indel	G	#NAME?	90	49	Clone variant, nonsynonymous
S000005640	S000005640	15	S000005640_538325	538325	S3	1250	indel	C	#NAME?	26	39	Clone variant, nonsynonymous
S000005640	S000005640	15	S000005640_538384	538384	S3	1250	snp	A	G	31	39	Clone variant, nonsynonymous
S000005751	S000005751	15	S000005751_761550	761550	S3	1250	indel	G	#NAME?	88	40	Clone variant, nonsynonymous
SFG1	S000005842	15	SFG1_904808	904808	S3	1250	indel	C	#NAME?	93	54	Clone variant, nonsynonymous
SUR1	S000005978	16	SUR1_452450	452450	S3	1250	indel	A	+C	35	57	Clone variant, nonsynonymous
DIN7	S000002671	4	DIN7_994543	994543	S3	1250	snp	C	T	43	46	Clone variant, nonsynonymous
NEO1	S000001310	9	NEO1_263565	263565	S3	1250	snp	T	C	27	67	Clone variant, nonsynonymous
RSA3	S000004211	12	RSA3_578617	578617	S3	1250	snp	A	G	33	36	Clone variant, nonsynonymous
S000004717	S000004717	13	S000004717_492803	492803	S3	1250	snp	C	T	21	43	Clone variant, nonsynonymous
S000002231	S000002231	4	S000002231_328388	328388	S3	1250	indel	G	#NAME?	41	44	Clone variant, nonsynonymous
S000002834	S000002834	4	S000002834_1321981	1321981	S3	1250	indel	C	#NAME?	33	55	Clone variant, nonsynonymous
UBP15	S000004920	13	UBP15_878386	878386	S3	1250	snp	G	A	54	80	Clone variant, nonsynonymous
SHE2	S000001613	11	SHE2_195655	195655	S3	1250	snp	T	A	33	48	Clone variant, nonsynonymous
ECM30	S000004428	12	ECM30_1010237	1010237	S3	1250	snp	A	T	29	51	Clone variant, nonsynonymous
FLO5	S000001254	8	FLO5_527626	527626	S3	1250	indel	T	#NAME?	24	98	Clone variant, nonsynonymous
TFC3	S000000001	1	TFC3_148470	148470	S3	1250	snp	T	A	45	116	Clone variant, nonsynonymous
UBP13	S000000163	2	UBP13_94591	94591	S3	1250	snp	G	A	53	73	Clone variant, nonsynonymous
IST2	S000000290	2	IST2_421077	421077	S3	1250	snp	G	A	39	51	Clone variant, nonsynonymous
S000000445	S000000445	2	S000000445_703399	703399	S3	1250	snp	A	G	35	46	Clone variant, nonsynonymous
RRT2	S000000450	2	RRT2_712216	712216	S3	1250	snp	G	T	45	49	Clone variant, nonsynonymous
DUG2	S000000485	2	DUG2_767467	767467	S3	1250	snp	A	G	50	46	Clone variant, nonsynonymous
HSP30	S000000615	3	HSP30_156982	156982	S3	1250	snp	A	G	51	87	Clone variant, nonsynonymous
FIG2	S000000685	3	FIG2_270628	270628	S3	1250	snp	T	C	45	115	Clone variant, nonsynonymous
PCL9	S000002338	4	PCL9_138389	138389	S3	1250	snp	A	T	40	50	Clone variant, nonsynonymous
HST4	S000002599	4	HST4_843116	843116	S3	1250	snp	A	G	40	50	Clone variant, nonsynonymous
S000001912	S000001912	6	S000001912_179606	179606	S3	1250	snp	A	T	32	85	Clone variant, nonsynonymous
ITC1	S000003101	7	ITC1_259605	259605	S3	1250	snp	T	G	55	47	Clone variant, nonsynonymous
ESP1	S000003330	7	ESP1_684127	684127	S3	1250	snp	T	C	34	56	Clone variant, nonsynonymous
SLT2	S000001072	8	SLT2_169513	169513	S3	1250	snp	T	A	48	61	Clone variant, nonsynonymous
SSF1	S000001108	8	SSF1_230100	230100	S3	1250	snp	C	T	47	58	Clone variant, nonsynonymous
DNA2	S000001207	8	DNA2_425886	425886	S3	1250	snp	C	T	38	78	Clone variant, nonsynonymous
S000001225	S000001225	8	S000001225_468845	468845	S3	1250	snp	T	A	48	66	Clone variant, nonsynonymous
HIS6	S000001282	9	HIS6_314666	314666	S3	1250	snp	C	T	41	98	Clone variant, nonsynonymous
NCA3	S000003652	10	NCA3_194262	194262	S3	1250	snp	A	G	41	83	Clone variant, nonsynonymous
NSP1	S000003577	10	NSP1_367884	367884	S3	1250	snp	A	T	51	53	Clone variant, nonsynonymous
VTC4	S000003549	10	VTC4_411900	411900	S3	1250	snp	C	T	36	56	Clone variant, nonsynonymous
UBA1	S000001693	11	UBA1_41848	41848	S3	1250	snp	A	G	51	84	Clone variant, nonsynonymous
ASH1	S000001668	11	ASH1_95818	95818	S3	1250	snp	T	C	39	44	Clone variant, nonsynonymous
DYN1	S000001762	11	DYN1_538484	538484	S3	1250	snp	T	C	43	54	Clone variant, nonsynonymous
DYN1	S000001762	11	DYN1_538626	538626	S3	1250	snp	T	A	33	55	Clone variant, nonsynonymous
SSK1	S000003996	12	SSK1_162409	162409	S3	1250	snp	G	A	44	43	Clone variant, nonsynonymous
SUL2	S000004082	12	SUL2_324555	324555	S3	1250	snp	A	C	51	35	Clone variant, nonsynonymous
STE23	S000004381	12	STE23_901765	901765	S3	1250	snp	C	T	21	62	Clone variant, nonsynonymous
STE23	S000004381	12	STE23_901775	901775	S3	1250	snp	T	C	53	55	Clone variant, nonsynonymous
ECM5	S000004788	13	ECM5_613516	613516	S3	1250	snp	T	C	35	57	Clone variant, nonsynonymous
POL2	S000005206	14	POL2_151590	151590	S3	1250	snp	C	T	41	58	Clone variant, nonsynonymous
ATG2	S000005186	14	ATG2_192725	192725	S3	1250	snp	A	G	43	47	Clone variant, nonsynonymous
ALG11	S000004993	14	ALG11_539715	539715	S3	1250	snp	A	G	24	50	Clone variant, nonsynonymous
S000004967	S000004967	14	S000004967_592434	592434	S3	1250	snp	C	A	39	67	Clone variant, nonsynonymous
FPK1	S000005330	14	FPK1_709415	709415	S3	1250	snp	T	A	59	51	Clone variant, nonsynonymous
SMP3	S000005675	15	SMP3_610972	610972	S3	1250	snp	T	C	41	46	Clone variant, nonsynonymous
RPA190	S000005868	15	RPA190_962538	962538	S3	1250	snp	A	T	44	72	Clone variant, nonsynonymous
SOG2	S000005880	15	SOG2_998886	998886	S3	1250	snp	T	C	41	75	Clone variant, nonsynonymous
KEL3	S000006184	16	KEL3_45017	45017	S3	1250	snp	T	C	35	71	Clone variant, nonsynonymous
FRK1	S000006062	16	FRK1_285679	285679	S3	1250	snp	C	A	28	71	Clone variant, nonsynonymous
IRC15	S000005938	16	IRC15_519004	519004	S3	1250	snp	G	A	40	58	Clone variant, nonsynonymous
S000006293	S000006293	16	S000006293_713692	713692	S3	1250	snp	T	C	51	68	Clone variant, nonsynonymous
ISW1	S000000449	2	ISW1_711499	711499	S3	1250	snp	T	C	22	72	Clone variant, nonsynonymous
EAF1	S000002767	4	EAF1_1193605	1193605	S3	1250	snp	C	T	38	52	Clone variant, nonsynonymous
YEF1	S000000767	5	YEF1_77410	77410	S3	1250	snp	C	T	23	65	Clone variant, nonsynonymous
CDC55	S000003158	7	CDC55_146913	146913	S3	1250	snp	A	G	20	65	Clone variant, nonsynonymous
TPO2	S000003370	7	TPO2_763984	763984	S3	1250	snp	C	T	21	63	Clone variant, nonsynonymous
TNA1	S000003492	7	TNA1_1012971	1012971	S3	1250	snp	G	A	25	68	Clone variant, nonsynonymous
ECM29	S000001022	8	ECM29_41412	41412	S3	1250	snp	T	A	21	61	Clone variant, nonsynonymous
ECM29	S000001022	8	ECM29_44677	44677	S3	1250	snp	C	T	33	73	Clone variant, nonsynonymous
S000001077	S000001077	8	S000001077_178936	178936	S3	1250	snp	G	A	24	71	Clone variant, nonsynonymous
S000028777	S000028777	8	S000028777_217562	217562	S3	1250	snp	G	A	30	81	Clone variant, nonsynonymous
RSC30	S000001098	8	RSC30_217562	217562	S3	1250	snp	G	A	30	81	Clone variant, nonsynonymous
VHR1	S000001318	9	VHR1_251440	251440	S3	1250	snp	T	C	26	61	Clone variant, nonsynonymous
GWT1	S000003627	10	GWT1_261168	261168	S3	1250	snp	T	C	20	54	Clone variant, nonsynonymous
S000003581	S000003581	10	S000003581_356975	356975	S3	1250	snp	C	T	32	50	Clone variant, nonsynonymous
S000001670	S000001670	11	S000001670_89611	89611	S3	1250	snp	A	G	21	57	Clone variant, nonsynonymous
MPE1	S000001542	11	MPE1_328322	328322	S3	1250	snp	T	C	40	40	Clone variant, nonsynonymous
S000007242	S000007242	11	S000007242_375111	375111	S3	1250	snp	C	T	31	83	Clone variant, nonsynonymous
SPT8	S000004045	12	SPT8_252910	252910	S3	1250	snp	T	C	23	57	Clone variant, nonsynonymous
ILV5	S000004347	12	ILV5_839152	839152	S3	1250	snp	G	A	31	36	Clone variant, nonsynonymous
RRN11	S000004507	13	RRN11_190427	190427	S3	1250	snp	T	C	24	113	Clone variant, nonsynonymous
RIT1	S000004896	13	RIT1_835890	835890	S3	1250	snp	T	G	25	60	Clone variant, nonsynonymous
FYV6	S000005077	14	FYV6_374574	374574	S3	1250	snp	T	C	24	51	Clone variant, nonsynonymous
MSB1	S000005714	15	MSB1_687416	687416	S3	1250	snp	A	C	26	39	Clone variant, nonsynonymous
RAD17	S000005895	15	RAD17_1027782	1027782	S3	1250	snp	A	G	32	66	Clone variant, nonsynonymous
RRD2	S000006073	16	RRD2_265303	265303	S3	1250	snp	T	A	39	57	Clone variant, nonsynonymous
TFC8	S000005928	16	TFC8_543385	543385	S3	1250	snp	A	C	26	53	Clone variant, nonsynonymous
S000004130	S000004130	12	S000004130_423553	423553	S3	1250	indel	C	#NAME?	33	30	Clone variant, nonsynonymous
S000005282	S000005282	14	S000005282_6643	6643	S3	1250	indel	C	#NAME?	23	253	Clone variant, nonsynonymous
S000005239	S000005239	14	S000005239_77871	77871	S3	1250	indel	G	#NAME?	36	66	Clone variant, nonsynonymous
BRN1	S000000193	2	BRN1_40232	40232	S3	1250	snp	A	G	34	62	Clone variant, promoter
CDS1	S000000233	2	CDS1_297795	297795	S3	1250	snp	G	T	35	55	Clone variant, promoter
RKM3	S000000234	2	RKM3_297795	297795	S3	1250	snp	G	T	35	55	Clone variant, promoter
EDS1	S000000237	2	EDS1_301682	301682	S3	1250	snp	T	C	100	57	Clone variant, promoter
EDS1	S000000237	2	EDS1_301686	301686	S3	1250	snp	T	A	41	56	Clone variant, promoter
RPG1	S000000283	2	RPG1_398411	398411	S3	1250	snp	T	A	46	46	Clone variant, promoter
MRP10	S000006430	4	MRP10_371730	371730	S3	1250	snp	A	G	33	52	Clone variant, promoter
S000028537	S000028537	4	S000028537_410671	410671	S3	1250	snp	T	C	100	49	Clone variant, promoter
IRC3	S000002740	4	IRC3_1130735	1130735	S3	1250	snp	C	T	100	51	Clone variant, promoter
YPS7	S000002757	4	YPS7_1174865	1174865	S3	1250	snp	T	C	100	70	Clone variant, promoter
GRX4	S000000976	5	GRX4_539613	539613	S3	1250	snp	A	G	47	75	Clone variant, promoter
RPL7A	S000003044	7	RPL7A_366215	366215	S3	1250	snp	G	T	100	61	Clone variant, promoter
S000028641	S000028641	7	S000028641_1027816	1027816	S3	1250	snp	G	A	100	66	Clone variant, promoter
SPC97	S000001215	8	SPC97_448078	448078	S3	1250	snp	C	T	100	61	Clone variant, promoter
RPL2B	S000001280	9	RPL2B_316353	316353	S3	1250	snp	A	G	100	89	Clone variant, promoter
XPT1	S000003894	10	XPT1_672279	672279	S3	1250	snp	C	T	24	66	Clone variant, promoter
STE3	S000001661	11	STE3_114999	114999	S3	1250	snp	T	C	37	62	Clone variant, promoter
CYT2	S000001570	11	CYT2_278388	278388	S3	1250	snp	A	T	100	50	Clone variant, promoter
MDH1	S000001568	11	MDH1_278388	278388	S3	1250	snp	A	T	100	50	Clone variant, promoter
DAD2	S000001791	11	DAD2_597556	597556	S3	1250	snp	C	T	40	73	Clone variant, promoter
FRE8	S000004037	12	FRE8_241949	241949	S3	1250	snp	G	A	42	50	Clone variant, promoter
RPS0B	S000004038	12	RPS0B_241949	241949	S3	1250	snp	G	A	42	50	Clone variant, promoter
S000004040	S000004040	12	S000004040_246133	246133	S3	1250	snp	G	A	100	48	Clone variant, promoter
S000004726	S000004726	13	S000004726_506741	506741	S3	1250	snp	T	C	100	61	Clone variant, promoter
VNX1	S000005265	14	VNX1_34157	34157	S3	1250	snp	T	C	33	85	Clone variant, promoter
S000005240	S000005240	14	S000005240_75761	75761	S3	1250	snp	C	T	100	66	Clone variant, promoter
UBP10	S000005130	14	UBP10_289300	289300	S3	1250	snp	T	A	38	65	Clone variant, promoter
CIT1	S000005284	14	CIT1_631788	631788	S3	1250	snp	A	T	100	57	Clone variant, promoter
S000028709	S000028709	15	S000028709_62	62	S3	1250	indel	C	#NAME?	63	114	Clone variant, promoter
SGO1	S000005599	15	SGO1_464763	464763	S3	1250	snp	T	G	34	47	Clone variant, promoter
RTC5	S000005644	15	RTC5_546681	546681	S3	1250	snp	G	A	33	60	Clone variant, promoter
ELG1	S000005670	15	ELG1_605539	605539	S3	1250	snp	T	C	100	29	Clone variant, promoter
S000005672	S000005672	15	S000005672_605539	605539	S3	1250	snp	T	C	100	29	Clone variant, promoter
MKK1	S000005757	15	MKK1_772560	772560	S3	1250	snp	C	G	100	55	Clone variant, promoter
PRE10	S000005889	15	PRE10_1018837	1018837	S3	1250	snp	C	T	100	70	Clone variant, promoter
AIM43	S000006020	16	AIM43_364387	364387	S3	1250	snp	A	G	33	52	Clone variant, promoter
MSY1	S000006018	16	MSY1_364387	364387	S3	1250	snp	A	G	33	52	Clone variant, promoter
S000001741	S000001741	11	S000001741_507444	507444	S3	1250	indel	C	#NAME?	36	85	Clone variant, promoter
DID2	S000006435	11	DID2_507444	507444	S3	1250	indel	C	#NAME?	36	85	Clone variant, promoter
RPB8	S000005750	15	RPB8_761550	761550	S3	1250	indel	G	#NAME?	88	40	Clone variant, promoter
RPN9	S000002835	4	RPN9_1321981	1321981	S3	1250	indel	C	#NAME?	33	55	Clone variant, promoter
PRR1	S000001599	11	PRR1_223318	223318	S3	1250	snp	T	A	26	58	Clone variant, promoter
S000004945	S000004945	13	S000004945_924336	924336	S3	1250	indel	T	#NAME?	32	134	Clone variant, promoter
ISW1	S000000449	2	ISW1_712216	712216	S3	1250	snp	G	T	45	49	Clone variant, promoter
YFH7	S000001903	6	YFH7_158885	158885	S3	1250	snp	A	T	50	134	Clone variant, promoter
S000003120	S000003120	7	S000003120_217374	217374	S3	1250	snp	C	A	27	63	Clone variant, promoter
NUT1	S000003119	7	NUT1_217374	217374	S3	1250	snp	C	A	27	63	Clone variant, promoter
PRP8	S000001208	8	PRP8_437147	437147	S3	1250	snp	A	G	52	80	Clone variant, promoter
IRR1	S000001288	9	IRR1_307961	307961	S3	1250	snp	A	G	23	88	Clone variant, promoter
S000028787	S000028787	9	S000028787_314666	314666	S3	1250	snp	C	T	41	98	Clone variant, promoter
FAF1	S000001281	9	FAF1_314666	314666	S3	1250	snp	C	T	41	98	Clone variant, promoter
S000003569	S000003569	10	S000003569_386221	386221	S3	1250	snp	T	C	41	56	Clone variant, promoter
S000003559	S000003559	10	S000003559_397480	397480	S3	1250	snp	T	C	30	71	Clone variant, promoter
S000001616	S000001616	11	S000001616_193377	193377	S3	1250	snp	C	T	49	74	Clone variant, promoter
RRT7	S000003953	12	RRT7_81202	81202	S3	1250	snp	C	T	55	38	Clone variant, promoter
FRA1	S000003952	12	FRA1_81202	81202	S3	1250	snp	C	T	55	38	Clone variant, promoter
AFG2	S000004389	12	AFG2_915371	915371	S3	1250	snp	A	G	48	71	Clone variant, promoter
SST2	S000004444	12	SST2_1041655	1041655	S3	1250	snp	T	A	39	62	Clone variant, promoter
DAK1	S000004535	13	DAK1_133025	133025	S3	1250	snp	T	A	47	64	Clone variant, promoter
IGO1	S000005101	14	IGO1_340276	340276	S3	1250	snp	T	C	45	56	Clone variant, promoter
S000004978	S000004978	14	S000004978_572421	572421	S3	1250	snp	G	A	55	62	Clone variant, promoter
S000028580	S000028580	15	S000028580_3502	3502	S3	1250	snp	A	G	57	75	Clone variant, promoter
S000007627	S000007627	15	S000007627_15511	15511	S3	1250	snp	A	T	51	88	Clone variant, promoter
AZF1	S000005639	15	AZF1_534052	534052	S3	1250	snp	A	G	46	46	Clone variant, promoter
S000006185	S000006185	16	S000006185_45017	45017	S3	1250	snp	T	C	35	71	Clone variant, promoter
SRP54	S000006292	16	SRP54_713692	713692	S3	1250	snp	T	C	51	68	Clone variant, promoter
S000002983	S000002983	7	S000002983_465868	465868	S3	1250	indel	A	#NAME?	42	45	Clone variant, promoter
PUF4	S000002982	7	PUF4_465868	465868	S3	1250	indel	A	#NAME?	42	45	Clone variant, promoter
DCI1	S000005706	15	DCI1_675323	675323	S3	1250	indel	C	#NAME?	32	53	Clone variant, promoter
LAS17	S000005707	15	LAS17_675323	675323	S3	1250	indel	C	#NAME?	32	53	Clone variant, promoter
FLO9	S000000059	1	FLO9_28154	28154	S3	1250	snp	A	G	29	127	Clone variant, promoter
RRT2	S000000450	2	RRT2_711499	711499	S3	1250	snp	T	C	22	72	Clone variant, promoter
DOT1	S000002848	4	DOT1_1342163	1342163	S3	1250	snp	A	T	25	64	Clone variant, promoter
RPS17B	S000002855	4	RPS17B_1356264	1356264	S3	1250	snp	C	A	20	49	Clone variant, promoter
UTR2	S000000766	5	UTR2_77410	77410	S3	1250	snp	C	T	23	65	Clone variant, promoter
S000003491	S000003491	7	S000003491_1012971	1012971	S3	1250	snp	G	A	25	68	Clone variant, promoter
S000001223	S000001223	8	S000001223_464755	464755	S3	1250	snp	T	C	20	79	Clone variant, promoter
S000003553	S000003553	10	S000003553_405152	405152	S3	1250	snp	A	G	31	45	Clone variant, promoter
CBT1	S000001691	11	CBT1_47091	47091	S3	1250	snp	A	G	20	75	Clone variant, promoter
S000001598	S000001598	11	S000001598_223318	223318	S3	1250	snp	T	A	26	58	Clone variant, promoter
TTI1	S000001516	11	TTI1_375111	375111	S3	1250	snp	C	T	31	83	Clone variant, promoter
EMC6	S000003937	12	EMC6_121174	121174	S3	1250	snp	C	T	25	64	Clone variant, promoter
KRE33	S000005076	14	KRE33_374574	374574	S3	1250	snp	T	C	24	51	Clone variant, promoter
PFK27	S000005496	15	PFK27_69002	69002	S3	1250	snp	A	G	34	70	Clone variant, promoter
S000007252	S000007252	15	S000007252_300081	300081	S3	1250	snp	T	G	20	50	Clone variant, promoter
ISN1	S000005681	15	ISN1_627982	627982	S3	1250	snp	C	A	32	59	Clone variant, promoter
S000006029	S000006029	16	S000006029_348319	348319	S3	1250	snp	A	G	29	66	Clone variant, promoter
NCL1	S000000120	2	NCL1_171987	171987	S3	1250	indel	G	#NAME?	23	70	Clone variant, promoter
RPN6	S000002255	4	RPN6_286881	286881	S3	1250	indel	C	#NAME?	31	32	Clone variant, promoter
PMT1	S000002253	4	PMT1_286881	286881	S3	1250	indel	C	#NAME?	31	32	Clone variant, promoter
S000028611	S000028611	4	S000028611_302322	302322	S3	1250	indel	G	#NAME?	50	60	Clone variant, promoter
DSF1	S000000796	5	DSF1_19573	19573	S3	1250	indel	C	#NAME?	30	46	Clone variant, promoter
S000003167	S000003167	7	S000003167_124374	124374	S3	1250	indel	G	#NAME?	29	70	Clone variant, promoter
MDS3	S000003165	7	MDS3_124374	124374	S3	1250	indel	G	#NAME?	29	70	Clone variant, promoter
KEL2	S000003470	7	KEL2_968890	968890	S3	1250	indel	C	#NAME?	39	41	Clone variant, promoter
SLS1	S000004129	12	SLS1_423553	423553	S3	1250	indel	C	#NAME?	33	30	Clone variant, promoter
RRN5	S000004131	12	RRN5_423553	423553	S3	1250	indel	C	#NAME?	33	30	Clone variant, promoter
S000004281	S000004281	12	S000004281_718113	718113	S3	1250	indel	T	#NAME?	26	43	Clone variant, promoter
S000004591	S000004591	13	S000004591_26715	26715	S3	1250	indel	A	#NAME?	29	41	Clone variant, promoter
GTR1	S000004590	13	GTR1_26715	26715	S3	1250	indel	A	#NAME?	29	41	Clone variant, promoter
PPZ1	S000004478	13	PPZ1_241853	241853	S3	1250	indel	C	#NAME?	27	41	Clone variant, promoter
YRF1-6	S000005283	14	YRF1-6_6643	6643	S3	1250	indel	C	#NAME?	23	253	Clone variant, promoter
S000005281	S000005281	14	S000005281_6643	6643	S3	1250	indel	C	#NAME?	23	253	Clone variant, promoter
SOL1	S000005317	14	SOL1_690070	690070	S3	1250	indel	A	#NAME?	39	44	Clone variant, promoter
ITR2	S000005463	15	ITR2_123981	123981	S3	1250	indel	C	#NAME?	23	71	Clone variant, promoter
IZH2	S000005362	15	IZH2_324487	324487	S3	1250	indel	T	#NAME?	22	32	Clone variant, promoter
RIO1	S000005645	15	RIO1_550528	550528	S3	1250	indel	A	#NAME?	27	41	Clone variant, promoter
GCY1	S000005646	15	GCY1_550528	550528	S3	1250	indel	A	#NAME?	27	41	Clone variant, promoter
FAA1	S000005844	15	FAA1_909075	909075	S3	1250	indel	G	#NAME?	30	47	Clone variant, promoter
PLC1	S000006189	16	PLC1_34995	34995	S3	1250	indel	C	#NAME?	26	81	Clone variant, promoter
SEC18	S000000284	2	SEC18_398411	398411	S3	1250	snp	T	A	46	46	Clone variant, other
S000000446	S000000446	2	S000000446_705563	705563	S3	1250	snp	G	A	100	70	Clone variant, other
S000032090	S000032090	7	S000032090_311383	311383	S3	1250	snp	A	T	100	57	Clone variant, other
S000003070	S000003070	7	S000003070_311383	311383	S3	1250	snp	A	T	100	57	Clone variant, other
SKI6	S000003427	7	SKI6_889863	889863	S3	1250	snp	T	A	37	57	Clone variant, other
RPL16A	S000001395	9	RPL16A_98280	98280	S3	1250	snp	C	T	100	88	Clone variant, other
FAF1	S000001281	9	FAF1_316353	316353	S3	1250	snp	A	G	100	89	Clone variant, other
FCF2	S000004041	12	FCF2_246133	246133	S3	1250	snp	G	A	100	48	Clone variant, other
SWT21	S000005131	14	SWT21_289300	289300	S3	1250	snp	T	A	38	65	Clone variant, other
S000028516	S000028516	15	S000028516_464763	464763	S3	1250	snp	T	G	34	47	Clone variant, other
CEN11	S000006472	11	CEN11_440208	440208	S3	1250	indel	A	#NAME?	100	58	Clone variant, other
S000077300	S000077300	11	S000077300_440208	440208	S3	1250	indel	A	#NAME?	100	58	Clone variant, other
ISU2	S000005752	15	ISU2_761550	761550	S3	1250	indel	G	#NAME?	88	40	Clone variant, other
S000007629	S000007629	15	S000007629_904808	904808	S3	1250	indel	C	#NAME?	93	54	Clone variant, other
RPS6A	S000006011	16	RPS6A_377077	377077	S3	1250	indel	C	#NAME?	31	51	Clone variant, other
GLR1	S000006012	16	GLR1_377077	377077	S3	1250	indel	C	#NAME?	31	51	Clone variant, other
SNX41	S000002833	4	SNX41_1321981	1321981	S3	1250	indel	C	#NAME?	33	55	Clone variant, other
APN1	S000001597	11	APN1_223318	223318	S3	1250	snp	T	A	26	58	Clone variant, other
PEX14	S000003121	7	PEX14_217374	217374	S3	1250	snp	C	A	27	63	Clone variant, other
CDC23	S000001209	8	CDC23_437147	437147	S3	1250	snp	A	G	52	80	Clone variant, other
S000028783	S000028783	8	S000028783_437147	437147	S3	1250	snp	A	G	52	80	Clone variant, other
S000001287	S000001287	9	S000001287_307961	307961	S3	1250	snp	A	G	23	88	Clone variant, other
BET4	S000003568	10	BET4_386221	386221	S3	1250	snp	T	C	41	56	Clone variant, other
HCA4	S000003570	10	HCA4_386221	386221	S3	1250	snp	T	C	41	56	Clone variant, other
RMA1	S000001615	11	RMA1_193377	193377	S3	1250	snp	C	T	49	74	Clone variant, other
RIF2	S000004445	12	RIF2_1041655	1041655	S3	1250	snp	T	A	39	62	Clone variant, other
PGA1	S000005102	14	PGA1_340276	340276	S3	1250	snp	T	C	45	56	Clone variant, other
SLM2	S000004992	14	SLM2_539715	539715	S3	1250	snp	A	G	24	50	Clone variant, other
S000004979	S000004979	14	S000004979_572421	572421	S3	1250	snp	G	A	55	62	Clone variant, other
PAC1	S000005795	15	PAC1_828081	828081	S3	1250	snp	A	G	51	61	Clone variant, other
POS5	S000006109	16	POS5_192810	192810	S3	1250	snp	C	A	37	54	Clone variant, other
CTF19	S000005939	16	CTF19_519004	519004	S3	1250	snp	G	A	40	58	Clone variant, other
S000033731	S000033731	2	S000033731_415037	415037	S3	1250	snp	T	C	38	53	Clone variant, other
SRS2	S000003628	10	SRS2_261168	261168	S3	1250	snp	T	C	20	54	Clone variant, other
MPS3	S000003556	10	MPS3_405152	405152	S3	1250	snp	A	G	31	45	Clone variant, other
BPT1	S000003938	12	BPT1_121174	121174	S3	1250	snp	C	T	25	64	Clone variant, other
S000005374	S000005374	15	S000005374_300081	300081	S3	1250	snp	T	G	20	50	Clone variant, other
RRN10	S000000121	2	RRN10_171987	171987	S3	1250	indel	G	#NAME?	23	70	Clone variant, other
PHO2	S000002264	4	PHO2_270193	270193	S3	1250	indel	C	#NAME?	24	37	Clone variant, other
MSS2	S000002265	4	MSS2_270193	270193	S3	1250	indel	C	#NAME?	24	37	Clone variant, other
OPI6	S000002254	4	OPI6_286881	286881	S3	1250	indel	C	#NAME?	31	32	Clone variant, other
S000007588	S000007588	4	S000007588_302322	302322	S3	1250	indel	G	#NAME?	50	60	Clone variant, other
S000002244	S000002244	4	S000002244_302322	302322	S3	1250	indel	G	#NAME?	50	60	Clone variant, other
EAF1	S000002767	4	EAF1_1191892	1191892	S3	1250	indel	T	#NAME?	22	58	Clone variant, other
GGA1	S000002766	4	GGA1_1191892	1191892	S3	1250	indel	T	#NAME?	22	58	Clone variant, other
YIP4	S000003166	7	YIP4_124374	124374	S3	1250	indel	G	#NAME?	29	70	Clone variant, other
S000028805	S000028805	10	S000028805_159428	159428	S3	1250	indel	C	#NAME?	27	52	Clone variant, other
LCB3	S000003670	10	LCB3_159428	159428	S3	1250	indel	C	#NAME?	27	52	Clone variant, other
GCD7	S000004282	12	GCD7_718113	718113	S3	1250	indel	T	#NAME?	26	43	Clone variant, other
TAF11	S000004477	13	TAF11_241853	241853	S3	1250	indel	C	#NAME?	27	41	Clone variant, other
ABZ1	S000005316	14	ABZ1_690070	690070	S3	1250	indel	A	#NAME?	39	44	Clone variant, other
S000006200	S000006200	16	S000006200_13173	13173	S3	1250	indel	T	#NAME?	28	58	Clone variant, other
KAR9	S000006190	16	KAR9_34995	34995	S3	1250	indel	C	#NAME?	26	81	Clone variant, other
FLO9	S000000059	1	FLO9_27320	27320	S1	1500	snp	A	T	99	136	Clone variant, nonsynonymous
CLN3	S000000038	1	CLN3_66291	66291	S1	1500	snp	G	T	100	103	Clone variant, nonsynonymous
TEL1	S000000184	2	TEL1_52420	52420	S1	1500	snp	A	G	100	32	Clone variant, nonsynonymous
S000000236	S000000236	2	S000000236_301682	301682	S1	1500	snp	T	C	100	25	Clone variant, nonsynonymous
S000000236	S000000236	2	S000000236_301686	301686	S1	1500	snp	T	A	96	23	Clone variant, nonsynonymous
REB1	S000000253	2	REB1_336642	336642	S1	1500	snp	T	C	100	28	Clone variant, nonsynonymous
MEC1	S000000340	2	MEC1_505889	505889	S1	1500	snp	T	C	50	28	Clone variant, nonsynonymous
AGP1	S000000530	3	AGP1_77557	77557	S1	1500	snp	T	A	100	128	Clone variant, nonsynonymous
THR4	S000000649	3	THR4_217044	217044	S1	1500	snp	C	T	100	56	Clone variant, nonsynonymous
POL3	S000002260	4	POL3_279812	279812	S1	1500	snp	G	A	100	17	Clone variant, nonsynonymous
DOP1	S000002548	4	DOP1_738325	738325	S1	1500	snp	A	G	100	12	Clone variant, nonsynonymous
RAD34	S000002722	4	RAD34_1091799	1091799	S1	1500	snp	C	A	100	10	Clone variant, nonsynonymous
ERD1	S000002822	4	ERD1_1296631	1296631	S1	1500	snp	C	T	100	22	Clone variant, nonsynonymous
SPS2	S000002930	4	SPS2_1484861	1484861	S1	1500	snp	C	A	100	28	Clone variant, nonsynonymous
MAK10	S000000779	5	MAK10_54555	54555	S1	1500	snp	A	G	100	29	Clone variant, nonsynonymous
RIM15	S000001861	6	RIM15_74033	74033	S1	1500	snp	C	T	100	109	Clone variant, nonsynonymous
YFH7	S000001903	6	YFH7_160345	160345	S1	1500	snp	A	G	97	118	Clone variant, nonsynonymous
PCL10	S000003102	7	PCL10_256001	256001	S1	1500	snp	G	A	100	39	Clone variant, nonsynonymous
CUE3	S000003078	7	CUE3_302014	302014	S1	1500	snp	T	C	100	19	Clone variant, nonsynonymous
AFT1	S000003039	7	AFT1_372350	372350	S1	1500	snp	A	C	100	21	Clone variant, nonsynonymous
PBP1	S000003410	7	PBP1_851938	851938	S1	1500	snp	A	T	100	19	Clone variant, nonsynonymous
PBP1	S000003410	7	PBP1_852883	852883	S1	1500	snp	G	A	100	24	Clone variant, nonsynonymous
FYV8	S000003428	7	FYV8_889863	889863	S1	1500	snp	T	A	100	24	Clone variant, nonsynonymous
YTA7	S000003502	7	YTA7_1027816	1027816	S1	1500	snp	G	A	100	16	Clone variant, nonsynonymous
YTA7	S000003502	7	YTA7_1028925	1028925	S1	1500	snp	A	G	100	18	Clone variant, nonsynonymous
CWC22	S000003510	7	CWC22_1048402	1048402	S1	1500	snp	G	T	100	20	Clone variant, nonsynonymous
MIP6	S000001057	8	MIP6_135469	135469	S1	1500	snp	T	C	100	15	Clone variant, nonsynonymous
DOG1	S000001086	8	DOG1_194785	194785	S1	1500	snp	A	G	100	38	Clone variant, nonsynonymous
SAM35	S000001125	8	SAM35_272926	272926	S1	1500	snp	C	T	97	39	Clone variant, nonsynonymous
HXT4	S000001134	8	HXT4_287555	287555	S1	1500	snp	C	T	100	33	Clone variant, nonsynonymous
PFS1	S000001228	8	PFS1_474699	474699	S1	1500	snp	T	C	100	29	Clone variant, nonsynonymous
SCH9	S000001248	8	SCH9_510389	510389	S1	1500	snp	T	C	100	47	Clone variant, nonsynonymous
VHS2	S000001397	9	VHS2_96128	96128	S1	1500	snp	A	C	100	76	Clone variant, nonsynonymous
FLX1	S000001396	9	FLX1_98280	98280	S1	1500	snp	C	T	100	39	Clone variant, nonsynonymous
TAO3	S000001391	9	TAO3_108321	108321	S1	1500	snp	T	A	100	75	Clone variant, nonsynonymous
PDR11	S000001275	9	PDR11_328698	328698	S1	1500	snp	G	T	96	78	Clone variant, nonsynonymous
MUC1	S000001458	9	MUC1_390360	390360	S1	1500	snp	A	G	100	75	Clone variant, nonsynonymous
MUC1	S000001458	9	MUC1_391548	391548	S1	1500	snp	A	G	34	59	Clone variant, nonsynonymous
NMD5	S000003893	10	NMD5_672279	672279	S1	1500	snp	C	T	100	28	Clone variant, nonsynonymous
SRX1	S000001569	11	SRX1_278388	278388	S1	1500	snp	A	T	100	36	Clone variant, nonsynonymous
HBS1	S000001792	11	HBS1_597556	597556	S1	1500	snp	C	T	100	39	Clone variant, nonsynonymous
YCT1	S000003978	12	YCT1_31413	31413	S1	1500	snp	A	G	100	24	Clone variant, nonsynonymous
FRA1	S000003952	12	FRA1_82832	82832	S1	1500	snp	A	G	100	20	Clone variant, nonsynonymous
FCF2	S000004041	12	FCF2_246465	246465	S1	1500	snp	G	C	100	10	Clone variant, nonsynonymous
S000004098	S000004098	12	S000004098_366766	366766	S1	1500	snp	C	T	81	16	Clone variant, nonsynonymous
VPS38	S000004352	12	VPS38_846585	846585	S1	1500	snp	C	A	95	20	Clone variant, nonsynonymous
URA5	S000004574	13	URA5_57432	57432	S1	1500	snp	A	G	98	53	Clone variant, nonsynonymous
HFA1	S000004820	13	HFA1_678541	678541	S1	1500	snp	T	C	47	38	Clone variant, nonsynonymous
HFA1	S000004820	13	HFA1_679573	679573	S1	1500	snp	T	C	41	29	Clone variant, nonsynonymous
S000004839	S000004839	13	S000004839_721624	721624	S1	1500	snp	G	A	100	24	Clone variant, nonsynonymous
FET4	S000004938	13	FET4_914267	914267	S1	1500	snp	C	T	100	21	Clone variant, nonsynonymous
FIG4	S000005269	14	FIG4_29762	29762	S1	1500	snp	C	A	100	47	Clone variant, nonsynonymous
SEC21	S000005231	14	SEC21_93307	93307	S1	1500	snp	G	A	100	28	Clone variant, nonsynonymous
RAD50	S000005194	14	RAD50_179085	179085	S1	1500	snp	C	T	98	46	Clone variant, nonsynonymous
HEF3	S000004959	14	HEF3_606738	606738	S1	1500	snp	A	T	95	21	Clone variant, nonsynonymous
SSK2	S000005314	14	SSK2_684259	684259	S1	1500	snp	T	C	100	40	Clone variant, nonsynonymous
PLB3	S000005371	15	PLB3_306377	306377	S1	1500	snp	A	G	100	22	Clone variant, nonsynonymous
PNO1	S000005671	15	PNO1_605539	605539	S1	1500	snp	T	C	100	12	Clone variant, nonsynonymous
S000005772	S000005772	15	S000005772_796484	796484	S1	1500	snp	A	T	97	34	Clone variant, nonsynonymous
SNF2	S000005816	15	SNF2_856342	856342	S1	1500	snp	T	C	100	21	Clone variant, nonsynonymous
ALA1	S000005862	15	ALA1_948240	948240	S1	1500	snp	T	C	100	25	Clone variant, nonsynonymous
MRS6	S000005897	15	MRS6_1030349	1030349	S1	1500	snp	T	A	100	18	Clone variant, nonsynonymous
S000006137	S000006137	16	S000006137_146211	146211	S1	1500	snp	A	G	100	12	Clone variant, nonsynonymous
MGR2	S000006019	16	MGR2_364387	364387	S1	1500	snp	A	G	100	27	Clone variant, nonsynonymous
CAM1	S000005969	16	CAM1_465225	465225	S1	1500	snp	T	C	100	10	Clone variant, nonsynonymous
SEC23	S000006385	16	SEC23_898717	898717	S1	1500	snp	T	C	100	25	Clone variant, nonsynonymous
PRK1	S000001357	9	PRK1_184671	184671	S1	1500	indel	G	#NAME?	97	108	Clone variant, nonsynonymous
PRK1	S000001357	9	PRK1_186228	186228	S1	1500	snp	A	G	51	49	Clone variant, nonsynonymous
DAL80	S000001742	11	DAL80_507444	507444	S1	1500	indel	C	#NAME?	98	48	Clone variant, nonsynonymous
EAR1	S000004781	13	EAR1_604530	604530	S1	1500	indel	G	#NAME?	88	17	Clone variant, nonsynonymous
S000005640	S000005640	15	S000005640_538044	538044	S1	1500	indel	C	#NAME?	100	11	Clone variant, nonsynonymous
S000005751	S000005751	15	S000005751_761550	761550	S1	1500	indel	G	#NAME?	80	15	Clone variant, nonsynonymous
SUR1	S000005978	16	SUR1_452450	452450	S1	1500	indel	A	+C	92	24	Clone variant, nonsynonymous
TBS1	S000000354	2	TBS1_543859	543859	S1	1500	snp	T	C	24	17	Clone variant, nonsynonymous
SSH1	S000000487	2	SSH1_769288	769288	S1	1500	snp	A	T	33	27	Clone variant, nonsynonymous
SNT1	S000000629	3	SNT1_189888	189888	S1	1500	snp	C	T	20	65	Clone variant, nonsynonymous
PWP2	S000000653	3	PWP2_223090	223090	S1	1500	snp	T	A	100	54	Clone variant, nonsynonymous
RAD59	S000002217	4	RAD59_344879	344879	S1	1500	snp	T	C	35	20	Clone variant, nonsynonymous
DIN7	S000002671	4	DIN7_994543	994543	S1	1500	snp	C	T	100	22	Clone variant, nonsynonymous
TFC6	S000002770	4	TFC6_1196913	1196913	S1	1500	snp	G	A	38	26	Clone variant, nonsynonymous
HKR1	S000002828	4	HKR1_1310379	1310379	S1	1500	snp	T	C	21	24	Clone variant, nonsynonymous
TOM1	S000002865	4	TOM1_1377518	1377518	S1	1500	snp	T	C	35	20	Clone variant, nonsynonymous
FCY21	S000000862	5	FCY21_275304	275304	S1	1500	snp	T	A	45	33	Clone variant, nonsynonymous
S000028757	S000028757	5	S000028757_441793	441793	S1	1500	snp	T	C	49	39	Clone variant, nonsynonymous
S000000939	S000000939	5	S000000939_441793	441793	S1	1500	snp	T	C	49	39	Clone variant, nonsynonymous
ADE5,7	S000003203	7	ADE5,7_58012	58012	S1	1500	snp	C	T	26	46	Clone variant, nonsynonymous
ASK10	S000003329	7	ASK10_682066	682066	S1	1500	snp	A	T	43	23	Clone variant, nonsynonymous
CHO2	S000003389	7	CHO2_804837	804837	S1	1500	snp	C	T	21	19	Clone variant, nonsynonymous
PET54	S000003454	7	PET54_940233	940233	S1	1500	snp	T	A	36	11	Clone variant, nonsynonymous
S000001064	S000001064	8	S000001064_149734	149734	S1	1500	snp	T	C	32	28	Clone variant, nonsynonymous
PRP8	S000001208	8	PRP8_436238	436238	S1	1500	snp	A	G	41	61	Clone variant, nonsynonymous
CCT2	S000001404	9	CCT2_83532	83532	S1	1500	snp	G	A	58	43	Clone variant, nonsynonymous
S000028796	S000028796	9	S000028796_83532	83532	S1	1500	snp	G	A	58	43	Clone variant, nonsynonymous
NEO1	S000001310	9	NEO1_262422	262422	S1	1500	snp	C	A	44	62	Clone variant, nonsynonymous
DAL4	S000001467	9	DAL4_408852	408852	S1	1500	snp	T	C	35	95	Clone variant, nonsynonymous
IME2	S000003642	10	IME2_222026	222026	S1	1500	snp	T	A	50	26	Clone variant, nonsynonymous
CSN12	S000003844	10	CSN12_584381	584381	S1	1500	snp	A	G	60	47	Clone variant, nonsynonymous
MCD4	S000001648	11	MCD4_139672	139672	S1	1500	snp	A	G	100	35	Clone variant, nonsynonymous
MNR2	S000001547	11	MNR2_318336	318336	S1	1500	snp	G	A	41	29	Clone variant, nonsynonymous
SAP190	S000001736	11	SAP190_495934	495934	S1	1500	snp	A	G	29	41	Clone variant, nonsynonymous
KNS1	S000003942	12	KNS1_105887	105887	S1	1500	snp	G	A	35	17	Clone variant, nonsynonymous
DNM1	S000003924	12	DNM1_149437	149437	S1	1500	snp	A	C	26	23	Clone variant, nonsynonymous
DNM1	S000003924	12	DNM1_149950	149950	S1	1500	snp	A	G	43	21	Clone variant, nonsynonymous
OSW2	S000004044	12	OSW2_250018	250018	S1	1500	snp	T	A	22	18	Clone variant, nonsynonymous
RSA3	S000004211	12	RSA3_578617	578617	S1	1500	snp	A	G	100	11	Clone variant, nonsynonymous
BDF1	S000004391	12	BDF1_921209	921209	S1	1500	snp	C	A	35	20	Clone variant, nonsynonymous
MAG2	S000004419	12	MAG2_989331	989331	S1	1500	snp	A	G	57	23	Clone variant, nonsynonymous
RCO1	S000004680	13	RCO1_414641	414641	S1	1500	snp	A	G	29	17	Clone variant, nonsynonymous
S000004717	S000004717	13	S000004717_493131	493131	S1	1500	snp	C	T	38	21	Clone variant, nonsynonymous
DNF3	S000004772	13	DNF3_579169	579169	S1	1500	snp	A	T	38	29	Clone variant, nonsynonymous
DSL1	S000005202	14	DSL1_159622	159622	S1	1500	snp	T	A	50	32	Clone variant, nonsynonymous
SIN4	S000005180	14	SIN4_207077	207077	S1	1500	snp	T	C	100	37	Clone variant, nonsynonymous
S000005120	S000005120	14	S000005120_305502	305502	S1	1500	snp	T	A	31	26	Clone variant, nonsynonymous
ARE2	S000005302	14	ARE2_667208	667208	S1	1500	snp	T	C	43	28	Clone variant, nonsynonymous
MSC6	S000005881	15	MSC6_1002660	1002660	S1	1500	snp	T	C	29	31	Clone variant, nonsynonymous
S000028586	S000028586	15	S000028586_1045349	1045349	S1	1500	snp	A	G	31	36	Clone variant, nonsynonymous
APL5	S000006116	16	APL5_176282	176282	S1	1500	snp	T	G	29	24	Clone variant, nonsynonymous
OYE3	S000006092	16	OYE3_227106	227106	S1	1500	snp	T	A	39	23	Clone variant, nonsynonymous
PHO87	S000000633	3	PHO87_196168	196168	S1	1500	indel	G	#NAME?	26	54	Clone variant, nonsynonymous
S000002231	S000002231	4	S000002231_328422	328422	S1	1500	indel	C	#NAME?	27	15	Clone variant, nonsynonymous
ERP3	S000002176	4	ERP3_423468	423468	S1	1500	indel	T	#NAME?	39	18	Clone variant, nonsynonymous
S000002834	S000002834	4	S000002834_1321981	1321981	S1	1500	indel	C	#NAME?	35	20	Clone variant, nonsynonymous
S000003515	S000003515	7	S000003515_1059662	1059662	S1	1500	indel	G	#NAME?	23	22	Clone variant, nonsynonymous
S000001598	S000001598	11	S000001598_223174	223174	S1	1500	indel	T	#NAME?	26	19	Clone variant, nonsynonymous
UBP15	S000004920	13	UBP15_876126	876126	S1	1500	indel	C	#NAME?	46	28	Clone variant, nonsynonymous
SVL3	S000005953	16	SVL3_488901	488901	S1	1500	indel	A	#NAME?	29	17	Clone variant, nonsynonymous
BRN1	S000000193	2	BRN1_40232	40232	S1	1500	snp	A	G	100	31	Clone variant, promoter
URA7	S000000135	2	URA7_145941	145941	S1	1500	snp	C	T	100	12	Clone variant, promoter
MRPL16	S000000134	2	MRPL16_145941	145941	S1	1500	snp	C	T	100	12	Clone variant, promoter
CDS1	S000000233	2	CDS1_297795	297795	S1	1500	snp	G	T	100	34	Clone variant, promoter
RKM3	S000000234	2	RKM3_297795	297795	S1	1500	snp	G	T	100	34	Clone variant, promoter
EDS1	S000000237	2	EDS1_301682	301682	S1	1500	snp	T	C	100	25	Clone variant, promoter
EDS1	S000000237	2	EDS1_301686	301686	S1	1500	snp	T	A	96	23	Clone variant, promoter
RPG1	S000000283	2	RPG1_398411	398411	S1	1500	snp	T	A	100	18	Clone variant, promoter
MRP10	S000006430	4	MRP10_371730	371730	S1	1500	snp	A	G	100	20	Clone variant, promoter
S000028537	S000028537	4	S000028537_410671	410671	S1	1500	snp	T	C	100	26	Clone variant, promoter
IRC3	S000002740	4	IRC3_1130735	1130735	S1	1500	snp	C	T	100	33	Clone variant, promoter
YPS7	S000002757	4	YPS7_1174865	1174865	S1	1500	snp	T	C	100	25	Clone variant, promoter
GRX4	S000000976	5	GRX4_539613	539613	S1	1500	snp	A	G	100	45	Clone variant, promoter
S000001831	S000001831	6	S000001831_4761	4761	S1	1500	snp	A	G	25	404	Clone variant, promoter
FAR7	S000001904	6	FAR7_160345	160345	S1	1500	snp	A	G	97	118	Clone variant, promoter
MND1	S000003151	7	MND1_157683	157683	S1	1500	snp	C	T	100	23	Clone variant, promoter
S000003150	S000003150	7	S000003150_157683	157683	S1	1500	snp	C	T	100	23	Clone variant, promoter
GTS1	S000003149	7	GTS1_157683	157683	S1	1500	snp	C	T	100	23	Clone variant, promoter
RPL7A	S000003044	7	RPL7A_366215	366215	S1	1500	snp	G	T	100	20	Clone variant, promoter
S000028641	S000028641	7	S000028641_1027816	1027816	S1	1500	snp	G	A	100	16	Clone variant, promoter
SPC97	S000001215	8	SPC97_448078	448078	S1	1500	snp	C	T	100	31	Clone variant, promoter
RPL2B	S000001280	9	RPL2B_316353	316353	S1	1500	snp	A	G	100	47	Clone variant, promoter
RPE1	S000003657	10	RPE1_191407	191407	S1	1500	snp	G	T	100	29	Clone variant, promoter
S000003654	S000003654	10	S000003654_191407	191407	S1	1500	snp	G	T	100	29	Clone variant, promoter
XPT1	S000003894	10	XPT1_672279	672279	S1	1500	snp	C	T	100	28	Clone variant, promoter
JEN1	S000001700	11	JEN1_22126	22126	S1	1500	snp	A	G	97	34	Clone variant, promoter
STE3	S000001661	11	STE3_114999	114999	S1	1500	snp	T	C	100	51	Clone variant, promoter
CYT2	S000001570	11	CYT2_278388	278388	S1	1500	snp	A	T	100	36	Clone variant, promoter
MDH1	S000001568	11	MDH1_278388	278388	S1	1500	snp	A	T	100	36	Clone variant, promoter
DAD2	S000001791	11	DAD2_597556	597556	S1	1500	snp	C	T	100	39	Clone variant, promoter
VBA5	S000001813	11	VBA5_660856	660856	S1	1500	snp	G	A	42	45	Clone variant, promoter
S000001814	S000001814	11	S000001814_660856	660856	S1	1500	snp	G	A	42	45	Clone variant, promoter
FRE8	S000004037	12	FRE8_241949	241949	S1	1500	snp	G	A	100	11	Clone variant, promoter
RPS0B	S000004038	12	RPS0B_241949	241949	S1	1500	snp	G	A	100	11	Clone variant, promoter
S000004040	S000004040	12	S000004040_246133	246133	S1	1500	snp	G	A	100	18	Clone variant, promoter
S000004040	S000004040	12	S000004040_246465	246465	S1	1500	snp	G	C	100	10	Clone variant, promoter
IES3	S000004042	12	IES3_246465	246465	S1	1500	snp	G	C	100	10	Clone variant, promoter
BUD20	S000004064	12	BUD20_283090	283090	S1	1500	snp	C	T	100	10	Clone variant, promoter
S000004726	S000004726	13	S000004726_506741	506741	S1	1500	snp	T	C	100	19	Clone variant, promoter
MRPL44	S000004838	13	MRPL44_721624	721624	S1	1500	snp	G	A	100	24	Clone variant, promoter
RNH1	S000004847	13	RNH1_739938	739938	S1	1500	snp	C	T	93	29	Clone variant, promoter
VNX1	S000005265	14	VNX1_34157	34157	S1	1500	snp	T	C	100	63	Clone variant, promoter
S000005240	S000005240	14	S000005240_75761	75761	S1	1500	snp	C	T	100	49	Clone variant, promoter
UBP10	S000005130	14	UBP10_289300	289300	S1	1500	snp	T	A	100	33	Clone variant, promoter
CIT1	S000005284	14	CIT1_631788	631788	S1	1500	snp	A	T	100	27	Clone variant, promoter
ATG3	S000005290	14	ATG3_640385	640385	S1	1500	snp	C	A	100	24	Clone variant, promoter
LRO1	S000005291	14	LRO1_640385	640385	S1	1500	snp	C	A	100	24	Clone variant, promoter
SGO1	S000005599	15	SGO1_464763	464763	S1	1500	snp	T	G	100	27	Clone variant, promoter
RTC5	S000005644	15	RTC5_546681	546681	S1	1500	snp	G	A	100	22	Clone variant, promoter
ELG1	S000005670	15	ELG1_605539	605539	S1	1500	snp	T	C	100	12	Clone variant, promoter
S000005672	S000005672	15	S000005672_605539	605539	S1	1500	snp	T	C	100	12	Clone variant, promoter
MKK1	S000005757	15	MKK1_772560	772560	S1	1500	snp	C	G	100	39	Clone variant, promoter
PRE10	S000005889	15	PRE10_1018837	1018837	S1	1500	snp	C	T	100	25	Clone variant, promoter
AIM43	S000006020	16	AIM43_364387	364387	S1	1500	snp	A	G	100	27	Clone variant, promoter
MSY1	S000006018	16	MSY1_364387	364387	S1	1500	snp	A	G	100	27	Clone variant, promoter
SGF11	S000005968	16	SGF11_465225	465225	S1	1500	snp	T	C	100	10	Clone variant, promoter
ATG22	S000000543	3	ATG22_57054	57054	S1	1500	indel	T	#NAME?	45	53	Clone variant, promoter
HXT3	S000002753	4	HXT3_1165171	1165171	S1	1500	indel	G	#NAME?	87	15	Clone variant, promoter
CMK1	S000001910	6	CMK1_174045	174045	S1	1500	indel	C	#NAME?	22	89	Clone variant, promoter
BCK1	S000003631	10	BCK1_247163	247163	S1	1500	indel	C	#NAME?	25	28	Clone variant, promoter
S000028523	S000028523	10	S000028523_448851	448851	S1	1500	indel	C	#NAME?	57	51	Clone variant, promoter
POL31	S000003766	10	POL31_448851	448851	S1	1500	indel	C	#NAME?	57	51	Clone variant, promoter
S000001741	S000001741	11	S000001741_507444	507444	S1	1500	indel	C	#NAME?	98	48	Clone variant, promoter
DID2	S000006435	11	DID2_507444	507444	S1	1500	indel	C	#NAME?	98	48	Clone variant, promoter
RPB8	S000005750	15	RPB8_761550	761550	S1	1500	indel	G	#NAME?	80	15	Clone variant, promoter
VPS66	S000006343	16	VPS66_814357	814357	S1	1500	indel	C	#NAME?	24	21	Clone variant, promoter
TAZ1	S000006344	16	TAZ1_814357	814357	S1	1500	indel	C	#NAME?	24	21	Clone variant, promoter
VAR1	S000007275	17	VAR1_48695	48695	S1	1500	indel	A	#NAME?	92	151	Clone variant, promoter
S000002143	S000002143	1	S000002143_35	35	S1	1500	snp	A	G	36	199	Clone variant, promoter
S000028594	S000028594	1	S000028594_35	35	S1	1500	snp	A	G	36	199	Clone variant, promoter
FEN1	S000000630	3	FEN1_189888	189888	S1	1500	snp	C	T	20	65	Clone variant, promoter
S000028607	S000028607	3	S000028607_208728	208728	S1	1500	snp	A	T	53	76	Clone variant, promoter
CTR86	S000000650	3	CTR86_220415	220415	S1	1500	snp	C	T	32	92	Clone variant, promoter
STF1	S000007232	4	STF1_228787	228787	S1	1500	snp	G	A	36	25	Clone variant, promoter
BCP1	S000002769	4	BCP1_1196913	1196913	S1	1500	snp	G	A	38	26	Clone variant, promoter
BUR6	S000000961	5	BUR6_492485	492485	S1	1500	snp	A	C	57	53	Clone variant, promoter
S000028783	S000028783	8	S000028783_436238	436238	S1	1500	snp	A	G	41	61	Clone variant, promoter
SSL2	S000001405	9	SSL2_83532	83532	S1	1500	snp	G	A	58	43	Clone variant, promoter
CIS3	S000003694	10	CIS3_123585	123585	S1	1500	snp	T	A	50	32	Clone variant, promoter
UFD4	S000001493	11	UFD4_426102	426102	S1	1500	snp	A	T	36	25	Clone variant, promoter
MRT4	S000001492	11	MRT4_426102	426102	S1	1500	snp	A	T	36	25	Clone variant, promoter
PAU18	S000003987	12	PAU18_13789	13789	S1	1500	indel	G	#NAME?	21	38	Clone variant, promoter
PAU18	S000003987	12	PAU18_13869	13869	S1	1500	snp	A	T	24	37	Clone variant, promoter
S000003943	S000003943	12	S000003943_105887	105887	S1	1500	snp	G	A	35	17	Clone variant, promoter
SEC10	S000004156	12	SEC10_498479	498479	S1	1500	snp	T	C	43	14	Clone variant, promoter
RPS31	S000004157	12	RPS31_498479	498479	S1	1500	snp	T	C	43	14	Clone variant, promoter
CBK1	S000005105	14	CBK1_332377	332377	S1	1500	snp	C	A	36	28	Clone variant, promoter
BAG7	S000005660	15	BAG7_578140	578140	S1	1500	snp	T	C	43	23	Clone variant, promoter
PUS1	S000006133	16	PUS1_153817	153817	S1	1500	snp	A	G	51	45	Clone variant, promoter
TRM8	S000002360	4	TRM8_99406	99406	S1	1500	indel	G	#NAME?	27	11	Clone variant, promoter
CDC7	S000002175	4	CDC7_423468	423468	S1	1500	indel	T	#NAME?	39	18	Clone variant, promoter
S000002417	S000002417	4	S000002417_465666	465666	S1	1500	indel	C	#NAME?	23	22	Clone variant, promoter
SNQ2	S000002418	4	SNQ2_465666	465666	S1	1500	indel	C	#NAME?	23	22	Clone variant, promoter
ENA1	S000002447	4	ENA1_538732	538732	S1	1500	indel	G	#NAME?	29	17	Clone variant, promoter
RPN9	S000002835	4	RPN9_1321981	1321981	S1	1500	indel	C	#NAME?	35	20	Clone variant, promoter
VMA3	S000000753	5	VMA3_100572	100572	S1	1500	indel	T	#NAME?	32	28	Clone variant, promoter
GLE2	S000000909	5	GLE2_374815	374815	S1	1500	indel	C	#NAME?	29	34	Clone variant, promoter
CAB2	S000001345	9	CAB2_204780	204780	S1	1500	indel	T	#NAME?	33	46	Clone variant, promoter
IML2	S000003618	10	IML2_280769	280769	S1	1500	indel	C	#NAME?	47	15	Clone variant, promoter
BNA1	S000003786	10	BNA1_472079	472079	S1	1500	indel	A	#NAME?	50	12	Clone variant, promoter
HYM1	S000001672	11	HYM1_84294	84294	S1	1500	indel	A	#NAME?	24	21	Clone variant, promoter
PRR1	S000001599	11	PRR1_223174	223174	S1	1500	indel	T	#NAME?	26	19	Clone variant, promoter
RPL26A	S000004336	12	RPL26A_819068	819068	S1	1500	indel	C	#NAME?	25	20	Clone variant, promoter
NAB6	S000004585	13	NAB6_34016	34016	S1	1500	indel	T	#NAME?	31	13	Clone variant, promoter
S000004549	S000004549	13	S000004549_99273	99273	S1	1500	indel	C	#NAME?	32	19	Clone variant, promoter
S000004945	S000004945	13	S000004945_924389	924389	S1	1500	indel	T	#NAME?	26	72	Clone variant, promoter
PRO2	S000005850	15	PRO2_923125	923125	S1	1500	indel	G	#NAME?	20	30	Clone variant, promoter
COA2	S000028527	16	COA2_188711	188711	S1	1500	indel	T	#NAME?	29	24	Clone variant, promoter
GUP2	S000006110	16	GUP2_188711	188711	S1	1500	indel	T	#NAME?	29	24	Clone variant, promoter
SRL4	S000005954	16	SRL4_488901	488901	S1	1500	indel	A	#NAME?	29	17	Clone variant, promoter
SEC18	S000000284	2	SEC18_398411	398411	S1	1500	snp	T	A	100	18	Clone variant, other
S000000446	S000000446	2	S000000446_705563	705563	S1	1500	snp	G	A	100	35	Clone variant, other
S000077392	S000077392	5	S000077392_499281	499281	S1	1500	snp	C	A	100	43	Clone variant, other
SPT2	S000000963	5	SPT2_499281	499281	S1	1500	snp	C	A	100	43	Clone variant, other
S000032090	S000032090	7	S000032090_311383	311383	S1	1500	snp	A	T	100	21	Clone variant, other
S000003070	S000003070	7	S000003070_311383	311383	S1	1500	snp	A	T	100	21	Clone variant, other
SKI6	S000003427	7	SKI6_889863	889863	S1	1500	snp	T	A	100	24	Clone variant, other
SSP1	S000001227	8	SSP1_474699	474699	S1	1500	snp	T	C	100	29	Clone variant, other
RPL16A	S000001395	9	RPL16A_98280	98280	S1	1500	snp	C	T	100	39	Clone variant, other
FAF1	S000001281	9	FAF1_316353	316353	S1	1500	snp	A	G	100	47	Clone variant, other
S000003655	S000003655	10	S000003655_191407	191407	S1	1500	snp	G	T	100	29	Clone variant, other
S000003656	S000003656	10	S000003656_191407	191407	S1	1500	snp	G	T	100	29	Clone variant, other
FCF2	S000004041	12	FCF2_246133	246133	S1	1500	snp	G	A	100	18	Clone variant, other
S000004066	S000004066	12	S000004066_283090	283090	S1	1500	snp	C	T	100	10	Clone variant, other
TRI1	S000004846	13	TRI1_739938	739938	S1	1500	snp	C	T	93	29	Clone variant, other
SWT21	S000005131	14	SWT21_289300	289300	S1	1500	snp	T	A	100	33	Clone variant, other
S000118393	S000118393	14	S000118393_691503	691503	S1	1500	snp	A	G	100	32	Clone variant, other
SOL1	S000005317	14	SOL1_691503	691503	S1	1500	snp	A	G	100	32	Clone variant, other
S000028516	S000028516	15	S000028516_464763	464763	S1	1500	snp	T	G	100	27	Clone variant, other
GSY1	S000001911	6	GSY1_174045	174045	S1	1500	indel	C	#NAME?	22	89	Clone variant, other
MRPL49	S000003632	10	MRPL49_247163	247163	S1	1500	indel	C	#NAME?	25	28	Clone variant, other
CEN11	S000006472	11	CEN11_440208	440208	S1	1500	indel	A	#NAME?	100	24	Clone variant, other
S000077300	S000077300	11	S000077300_440208	440208	S1	1500	indel	A	#NAME?	100	24	Clone variant, other
ISU2	S000005752	15	ISU2_761550	761550	S1	1500	indel	G	#NAME?	80	15	Clone variant, other
RPS6A	S000006011	16	RPS6A_377077	377077	S1	1500	indel	C	#NAME?	100	22	Clone variant, other
GLR1	S000006012	16	GLR1_377077	377077	S1	1500	indel	C	#NAME?	100	22	Clone variant, other
PWP2	S000000653	3	PWP2_220415	220415	S1	1500	snp	C	T	32	92	Clone variant, other
LYS21	S000002289	4	LYS21_228787	228787	S1	1500	snp	G	A	36	25	Clone variant, other
ECM12	S000003531	8	ECM12_149734	149734	S1	1500	snp	T	C	32	28	Clone variant, other
FAR1	S000003693	10	FAR1_123585	123585	S1	1500	snp	T	A	50	32	Clone variant, other
S000028682	S000028682	12	S000028682_921209	921209	S1	1500	snp	C	A	35	20	Clone variant, other
RPL42A	S000005106	14	RPL42A_332377	332377	S1	1500	snp	C	A	36	28	Clone variant, other
ATP23	S000005303	14	ATP23_667208	667208	S1	1500	snp	T	C	43	28	Clone variant, other
NFS1	S000000522	3	NFS1_92743	92743	S1	1500	indel	T	#NAME?	29	55	Clone variant, other
MRPL11	S000002361	4	MRPL11_99406	99406	S1	1500	indel	G	#NAME?	27	11	Clone variant, other
S000119070	S000119070	4	S000119070_748523	748523	S1	1500	indel	T	#NAME?	46	13	Clone variant, other
SWI5	S000002553	4	SWI5_748523	748523	S1	1500	indel	T	#NAME?	46	13	Clone variant, other
TAF12	S000002552	4	TAF12_748523	748523	S1	1500	indel	T	#NAME?	46	13	Clone variant, other
SNX41	S000002833	4	SNX41_1321981	1321981	S1	1500	indel	C	#NAME?	35	20	Clone variant, other
GLY1	S000000772	5	GLY1_67558	67558	S1	1500	indel	G	#NAME?	34	32	Clone variant, other
S000028755	S000028755	5	S000028755_374815	374815	S1	1500	indel	C	#NAME?	29	34	Clone variant, other
TAX4	S000003619	10	TAX4_280769	280769	S1	1500	indel	C	#NAME?	47	15	Clone variant, other
APN1	S000001597	11	APN1_223174	223174	S1	1500	indel	T	#NAME?	26	19	Clone variant, other
BUD2	S000001575	11	BUD2_266088	266088	S1	1500	indel	T	#NAME?	29	21	Clone variant, other
RFU1	S000004063	12	RFU1_280995	280995	S1	1500	indel	G	#NAME?	41	17	Clone variant, other
S000004062	S000004062	12	S000004062_280995	280995	S1	1500	indel	G	#NAME?	41	17	Clone variant, other
NGL3	S000004587	13	NGL3_34016	34016	S1	1500	indel	T	#NAME?	31	13	Clone variant, other
S000035129	S000035129	13	S000035129_99273	99273	S1	1500	indel	C	#NAME?	32	19	Clone variant, other
FRT1	S000005851	15	FRT1_923125	923125	S1	1500	indel	G	#NAME?	20	30	Clone variant, other
CLN3	S000000038	1	CLN3_66291	66291	S2	1500	snp	G	T	100	185	Clone variant, nonsynonymous
TEL1	S000000184	2	TEL1_52420	52420	S2	1500	snp	A	G	99	67	Clone variant, nonsynonymous
S000000236	S000000236	2	S000000236_301682	301682	S2	1500	snp	T	C	100	59	Clone variant, nonsynonymous
AGP1	S000000530	3	AGP1_77557	77557	S2	1500	snp	T	A	100	130	Clone variant, nonsynonymous
POL3	S000002260	4	POL3_277848	277848	S2	1500	snp	T	C	33	45	Clone variant, nonsynonymous
POL3	S000002260	4	POL3_279812	279812	S2	1500	snp	G	A	100	45	Clone variant, nonsynonymous
DOP1	S000002548	4	DOP1_738325	738325	S2	1500	snp	A	G	33	45	Clone variant, nonsynonymous
RAD34	S000002722	4	RAD34_1091799	1091799	S2	1500	snp	C	A	100	44	Clone variant, nonsynonymous
ERD1	S000002822	4	ERD1_1296631	1296631	S2	1500	snp	C	T	100	43	Clone variant, nonsynonymous
SPS2	S000002930	4	SPS2_1484861	1484861	S2	1500	snp	C	A	98	66	Clone variant, nonsynonymous
RIM15	S000001861	6	RIM15_74033	74033	S2	1500	snp	C	T	100	186	Clone variant, nonsynonymous
PCL10	S000003102	7	PCL10_256001	256001	S2	1500	snp	G	A	21	42	Clone variant, nonsynonymous
VHT1	S000003297	7	VHT1_618635	618635	S2	1500	snp	C	T	100	41	Clone variant, nonsynonymous
PBP1	S000003410	7	PBP1_851938	851938	S2	1500	snp	A	T	100	49	Clone variant, nonsynonymous
PBP1	S000003410	7	PBP1_852160	852160	S2	1500	snp	T	C	64	47	Clone variant, nonsynonymous
PBP1	S000003410	7	PBP1_852883	852883	S2	1500	snp	G	A	100	68	Clone variant, nonsynonymous
FYV8	S000003428	7	FYV8_889863	889863	S2	1500	snp	T	A	26	57	Clone variant, nonsynonymous
YTA7	S000003502	7	YTA7_1027816	1027816	S2	1500	snp	G	A	100	60	Clone variant, nonsynonymous
YTA7	S000003502	7	YTA7_1027842	1027842	S2	1500	snp	G	A	32	63	Clone variant, nonsynonymous
YTA7	S000003502	7	YTA7_1028925	1028925	S2	1500	snp	A	G	98	57	Clone variant, nonsynonymous
CWC22	S000003510	7	CWC22_1048402	1048402	S2	1500	snp	G	T	100	56	Clone variant, nonsynonymous
DOG1	S000001086	8	DOG1_194785	194785	S2	1500	snp	A	G	100	79	Clone variant, nonsynonymous
SCH9	S000001248	8	SCH9_510389	510389	S2	1500	snp	T	C	100	76	Clone variant, nonsynonymous
VHS2	S000001397	9	VHS2_96128	96128	S2	1500	snp	A	C	99	96	Clone variant, nonsynonymous
FLX1	S000001396	9	FLX1_98181	98181	S2	1500	snp	A	T	100	99	Clone variant, nonsynonymous
FLX1	S000001396	9	FLX1_98280	98280	S2	1500	snp	C	T	100	118	Clone variant, nonsynonymous
TAO3	S000001391	9	TAO3_108321	108321	S2	1500	snp	T	A	100	94	Clone variant, nonsynonymous
SRX1	S000001569	11	SRX1_278388	278388	S2	1500	snp	A	T	100	45	Clone variant, nonsynonymous
HBS1	S000001792	11	HBS1_597556	597556	S2	1500	snp	C	T	40	73	Clone variant, nonsynonymous
YCT1	S000003978	12	YCT1_31413	31413	S2	1500	snp	A	G	25	40	Clone variant, nonsynonymous
FRA1	S000003952	12	FRA1_82832	82832	S2	1500	snp	A	G	100	56	Clone variant, nonsynonymous
DIP2	S000004119	12	DIP2_400368	400368	S2	1500	snp	T	C	100	50	Clone variant, nonsynonymous
FET4	S000004938	13	FET4_914267	914267	S2	1500	snp	C	T	100	62	Clone variant, nonsynonymous
FIG4	S000005269	14	FIG4_29762	29762	S2	1500	snp	C	A	24	89	Clone variant, nonsynonymous
SEC21	S000005231	14	SEC21_93307	93307	S2	1500	snp	G	A	100	77	Clone variant, nonsynonymous
PLB3	S000005371	15	PLB3_306377	306377	S2	1500	snp	A	G	28	71	Clone variant, nonsynonymous
PNO1	S000005671	15	PNO1_605539	605539	S2	1500	snp	T	C	100	44	Clone variant, nonsynonymous
S000005772	S000005772	15	S000005772_796484	796484	S2	1500	snp	A	T	100	45	Clone variant, nonsynonymous
SNF2	S000005816	15	SNF2_856342	856342	S2	1500	snp	T	C	28	50	Clone variant, nonsynonymous
MRS6	S000005897	15	MRS6_1030349	1030349	S2	1500	snp	T	A	100	55	Clone variant, nonsynonymous
S000006137	S000006137	16	S000006137_146211	146211	S2	1500	snp	A	G	100	55	Clone variant, nonsynonymous
MGR2	S000006019	16	MGR2_364387	364387	S2	1500	snp	A	G	27	49	Clone variant, nonsynonymous
GLR1	S000006012	16	GLR1_375850	375850	S2	1500	snp	A	G	100	42	Clone variant, nonsynonymous
DAL80	S000001742	11	DAL80_507444	507444	S2	1500	indel	C	#NAME?	35	77	Clone variant, nonsynonymous
EAR1	S000004781	13	EAR1_604530	604530	S2	1500	indel	G	#NAME?	91	57	Clone variant, nonsynonymous
S000005640	S000005640	15	S000005640_537950	537950	S2	1500	snp	T	A	33	46	Clone variant, nonsynonymous
S000005640	S000005640	15	S000005640_538325	538325	S2	1500	indel	C	#NAME?	54	37	Clone variant, nonsynonymous
S000005640	S000005640	15	S000005640_538384	538384	S2	1500	snp	A	G	66	41	Clone variant, nonsynonymous
S000005751	S000005751	15	S000005751_761550	761550	S2	1500	indel	G	#NAME?	88	43	Clone variant, nonsynonymous
SFG1	S000005842	15	SFG1_904808	904808	S2	1500	indel	C	#NAME?	87	45	Clone variant, nonsynonymous
SUR1	S000005978	16	SUR1_452450	452450	S2	1500	indel	A	+C	34	50	Clone variant, nonsynonymous
TOM1	S000002865	4	TOM1_1376981	1376981	S2	1500	snp	A	T	32	56	Clone variant, nonsynonymous
S000002231	S000002231	4	S000002231_328388	328388	S2	1500	indel	G	#NAME?	50	46	Clone variant, nonsynonymous
S000002834	S000002834	4	S000002834_1321981	1321981	S2	1500	indel	C	#NAME?	21	39	Clone variant, nonsynonymous
UBP15	S000004920	13	UBP15_878386	878386	S2	1500	snp	G	A	65	83	Clone variant, nonsynonymous
YSW1	S000000352	2	YSW1_537938	537938	S2	1500	snp	G	A	29	59	Clone variant, nonsynonymous
COP1	S000002304	4	COP1_196155	196155	S2	1500	snp	T	A	23	39	Clone variant, nonsynonymous
CAB1	S000002939	4	CAB1_1499245	1499245	S2	1500	snp	T	G	25	52	Clone variant, nonsynonymous
SKN1	S000003375	7	SKN1_776570	776570	S2	1500	snp	C	T	25	61	Clone variant, nonsynonymous
PFK1	S000003472	7	PFK1_972052	972052	S2	1500	snp	A	G	25	52	Clone variant, nonsynonymous
SHE2	S000001613	11	SHE2_195304	195304	S2	1500	snp	C	T	31	62	Clone variant, nonsynonymous
SHE2	S000001613	11	SHE2_195655	195655	S2	1500	snp	T	A	70	66	Clone variant, nonsynonymous
S000004724	S000004724	13	S000004724_502472	502472	S2	1500	snp	A	T	39	31	Clone variant, nonsynonymous
S000004797	S000004797	13	S000004797_629192	629192	S2	1500	snp	A	G	25	48	Clone variant, nonsynonymous
RIA1	S000005107	14	RIA1_327912	327912	S2	1500	snp	A	G	28	72	Clone variant, nonsynonymous
NOG2	S000005336	14	NOG2_721243	721243	S2	1500	snp	T	A	21	72	Clone variant, nonsynonymous
ENB1	S000005518	15	ENB1_20776	20776	S2	1500	snp	C	T	28	85	Clone variant, nonsynonymous
VPS5	S000005595	15	VPS5_455553	455553	S2	1500	snp	A	T	20	50	Clone variant, nonsynonymous
CSR2	S000006234	16	CSR2_628429	628429	S2	1500	snp	A	T	24	58	Clone variant, nonsynonymous
GPB2	S000000052	1	GPB2_41512	41512	S2	1500	snp	G	A	40	171	Clone variant, nonsynonymous
TFC3	S000000001	1	TFC3_148470	148470	S2	1500	snp	T	A	68	151	Clone variant, nonsynonymous
SRO77	S000000202	2	SRO77_10908	10908	S2	1500	snp	T	G	34	73	Clone variant, nonsynonymous
UBP13	S000000163	2	UBP13_94591	94591	S2	1500	snp	G	A	72	74	Clone variant, nonsynonymous
IST2	S000000290	2	IST2_421077	421077	S2	1500	snp	G	A	58	50	Clone variant, nonsynonymous
EXO84	S000000306	2	EXO84_446477	446477	S2	1500	snp	A	T	34	53	Clone variant, nonsynonymous
EHT1	S000000381	2	EHT1_585974	585974	S2	1500	snp	A	T	23	56	Clone variant, nonsynonymous
S000000445	S000000445	2	S000000445_703399	703399	S2	1500	snp	A	G	28	57	Clone variant, nonsynonymous
RRT2	S000000450	2	RRT2_712216	712216	S2	1500	snp	G	T	68	44	Clone variant, nonsynonymous
DUG2	S000000485	2	DUG2_767467	767467	S2	1500	snp	A	G	68	69	Clone variant, nonsynonymous
PHO89	S000000500	2	PHO89_797339	797339	S2	1500	snp	A	T	30	80	Clone variant, nonsynonymous
HSP30	S000000615	3	HSP30_156982	156982	S2	1500	snp	A	G	69	132	Clone variant, nonsynonymous
FIG2	S000000685	3	FIG2_270628	270628	S2	1500	snp	T	C	71	134	Clone variant, nonsynonymous
NUS1	S000002352	4	NUS1_114821	114821	S2	1500	snp	A	G	44	54	Clone variant, nonsynonymous
PCL9	S000002338	4	PCL9_138389	138389	S2	1500	snp	A	T	62	53	Clone variant, nonsynonymous
PCL9	S000002338	4	PCL9_138922	138922	S2	1500	snp	A	G	67	45	Clone variant, nonsynonymous
FAL1	S000002428	4	FAL1_487710	487710	S2	1500	snp	A	G	23	52	Clone variant, nonsynonymous
ARX1	S000002508	4	ARX1_655905	655905	S2	1500	snp	T	C	21	62	Clone variant, nonsynonymous
HST4	S000002599	4	HST4_843116	843116	S2	1500	snp	A	G	76	38	Clone variant, nonsynonymous
RPL34A	S000002135	5	RPL34A_269626	269626	S2	1500	snp	G	T	36	84	Clone variant, nonsynonymous
BLM10	S000001887	6	BLM10_124000	124000	S2	1500	snp	G	T	43	144	Clone variant, nonsynonymous
VTC2	S000001890	6	VTC2_131889	131889	S2	1500	snp	A	T	20	150	Clone variant, nonsynonymous
S000001912	S000001912	6	S000001912_179606	179606	S2	1500	snp	A	T	67	135	Clone variant, nonsynonymous
MET10	S000001926	6	MET10_214994	214994	S2	1500	snp	G	A	22	134	Clone variant, nonsynonymous
MDM34	S000003187	7	MDM34_82978	82978	S2	1500	snp	T	C	25	68	Clone variant, nonsynonymous
ITC1	S000003101	7	ITC1_259605	259605	S2	1500	snp	T	G	67	45	Clone variant, nonsynonymous
ESP1	S000003330	7	ESP1_684127	684127	S2	1500	snp	T	C	63	54	Clone variant, nonsynonymous
PHB2	S000003463	7	PHB2_953419	953419	S2	1500	snp	T	C	23	81	Clone variant, nonsynonymous
MES1	S000003496	7	MES1_1021008	1021008	S2	1500	snp	C	A	22	79	Clone variant, nonsynonymous
SLH1	S000003503	7	SLH1_1034157	1034157	S2	1500	snp	T	G	37	63	Clone variant, nonsynonymous
SLT2	S000001072	8	SLT2_169513	169513	S2	1500	snp	T	A	74	72	Clone variant, nonsynonymous
SSF1	S000001108	8	SSF1_230100	230100	S2	1500	snp	C	T	61	79	Clone variant, nonsynonymous
DNA2	S000001207	8	DNA2_425886	425886	S2	1500	snp	C	T	71	63	Clone variant, nonsynonymous
DNA2	S000001207	8	DNA2_425904	425904	S2	1500	snp	C	T	47	68	Clone variant, nonsynonymous
S000001225	S000001225	8	S000001225_468845	468845	S2	1500	snp	T	A	65	74	Clone variant, nonsynonymous
S000001260	S000001260	8	S000001260_556983	556983	S2	1500	snp	T	G	23	392	Clone variant, nonsynonymous
HIS6	S000001282	9	HIS6_314666	314666	S2	1500	snp	C	T	72	107	Clone variant, nonsynonymous
PAN1	S000001445	9	PAN1_369775	369775	S2	1500	snp	G	A	35	107	Clone variant, nonsynonymous
NCA3	S000003652	10	NCA3_194262	194262	S2	1500	snp	A	G	62	61	Clone variant, nonsynonymous
NSP1	S000003577	10	NSP1_367884	367884	S2	1500	snp	A	T	70	54	Clone variant, nonsynonymous
VTC4	S000003549	10	VTC4_411900	411900	S2	1500	snp	C	T	39	51	Clone variant, nonsynonymous
PMT4	S000003904	10	PMT4_699725	699725	S2	1500	snp	A	T	23	79	Clone variant, nonsynonymous
UBA1	S000001693	11	UBA1_41848	41848	S2	1500	snp	A	G	64	90	Clone variant, nonsynonymous
ASH1	S000001668	11	ASH1_95818	95818	S2	1500	snp	T	C	71	73	Clone variant, nonsynonymous
DYN1	S000001762	11	DYN1_538484	538484	S2	1500	snp	T	C	65	54	Clone variant, nonsynonymous
SSK1	S000003996	12	SSK1_162409	162409	S2	1500	snp	G	A	68	40	Clone variant, nonsynonymous
SUL2	S000004082	12	SUL2_324555	324555	S2	1500	snp	A	C	63	43	Clone variant, nonsynonymous
SEN2	S000004095	12	SEN2_347074	347074	S2	1500	snp	C	T	22	50	Clone variant, nonsynonymous
SPE4	S000004136	12	SPE4_433657	433657	S2	1500	snp	A	T	27	51	Clone variant, nonsynonymous
STE23	S000004381	12	STE23_901775	901775	S2	1500	snp	T	C	62	64	Clone variant, nonsynonymous
NAB6	S000004585	13	NAB6_37029	37029	S2	1500	snp	G	A	34	71	Clone variant, nonsynonymous
GAT2	S000004744	13	GAT2_542039	542039	S2	1500	snp	T	C	23	43	Clone variant, nonsynonymous
ECM5	S000004788	13	ECM5_613516	613516	S2	1500	snp	T	C	69	62	Clone variant, nonsynonymous
EGT2	S000005271	14	EGT2_24600	24600	S2	1500	snp	C	T	31	75	Clone variant, nonsynonymous
POL2	S000005206	14	POL2_151590	151590	S2	1500	snp	C	T	65	66	Clone variant, nonsynonymous
ATG2	S000005186	14	ATG2_192725	192725	S2	1500	snp	A	G	47	55	Clone variant, nonsynonymous
ALG11	S000004993	14	ALG11_539715	539715	S2	1500	snp	A	G	64	58	Clone variant, nonsynonymous
S000004967	S000004967	14	S000004967_592434	592434	S2	1500	snp	C	A	61	72	Clone variant, nonsynonymous
FPK1	S000005330	14	FPK1_709415	709415	S2	1500	snp	T	A	72	58	Clone variant, nonsynonymous
SMP3	S000005675	15	SMP3_610972	610972	S2	1500	snp	T	C	60	45	Clone variant, nonsynonymous
RPA190	S000005868	15	RPA190_962538	962538	S2	1500	snp	A	T	70	57	Clone variant, nonsynonymous
SOG2	S000005880	15	SOG2_998886	998886	S2	1500	snp	T	C	60	60	Clone variant, nonsynonymous
KEL3	S000006184	16	KEL3_45017	45017	S2	1500	snp	T	C	65	51	Clone variant, nonsynonymous
FRK1	S000006062	16	FRK1_285679	285679	S2	1500	snp	C	A	66	68	Clone variant, nonsynonymous
IRC15	S000005938	16	IRC15_519004	519004	S2	1500	snp	G	A	72	39	Clone variant, nonsynonymous
S000006293	S000006293	16	S000006293_713692	713692	S2	1500	snp	T	C	71	65	Clone variant, nonsynonymous
S000000488	S000000488	2	S000000488_772446	772446	S2	1500	indel	G	#NAME?	22	63	Clone variant, nonsynonymous
BRN1	S000000193	2	BRN1_40232	40232	S2	1500	snp	A	G	30	74	Clone variant, promoter
CDS1	S000000233	2	CDS1_297795	297795	S2	1500	snp	G	T	28	57	Clone variant, promoter
RKM3	S000000234	2	RKM3_297795	297795	S2	1500	snp	G	T	28	57	Clone variant, promoter
EDS1	S000000237	2	EDS1_301682	301682	S2	1500	snp	T	C	100	59	Clone variant, promoter
RPG1	S000000283	2	RPG1_398411	398411	S2	1500	snp	T	A	25	40	Clone variant, promoter
MRP10	S000006430	4	MRP10_371730	371730	S2	1500	snp	A	G	32	53	Clone variant, promoter
S000028537	S000028537	4	S000028537_410671	410671	S2	1500	snp	T	C	100	48	Clone variant, promoter
IRC3	S000002740	4	IRC3_1130735	1130735	S2	1500	snp	C	T	100	31	Clone variant, promoter
YPS7	S000002757	4	YPS7_1174865	1174865	S2	1500	snp	T	C	98	65	Clone variant, promoter
RPL7A	S000003044	7	RPL7A_366215	366215	S2	1500	snp	G	T	100	39	Clone variant, promoter
S000028641	S000028641	7	S000028641_1027816	1027816	S2	1500	snp	G	A	100	60	Clone variant, promoter
S000028641	S000028641	7	S000028641_1027842	1027842	S2	1500	snp	G	A	32	63	Clone variant, promoter
SPC97	S000001215	8	SPC97_448078	448078	S2	1500	snp	C	T	100	54	Clone variant, promoter
RPL2B	S000001280	9	RPL2B_316353	316353	S2	1500	snp	A	G	100	119	Clone variant, promoter
STE3	S000001661	11	STE3_114999	114999	S2	1500	snp	T	C	42	69	Clone variant, promoter
CYT2	S000001570	11	CYT2_278388	278388	S2	1500	snp	A	T	100	45	Clone variant, promoter
MDH1	S000001568	11	MDH1_278388	278388	S2	1500	snp	A	T	100	45	Clone variant, promoter
DAD2	S000001791	11	DAD2_597556	597556	S2	1500	snp	C	T	40	73	Clone variant, promoter
S000004040	S000004040	12	S000004040_246133	246133	S2	1500	snp	G	A	100	62	Clone variant, promoter
S000004726	S000004726	13	S000004726_506741	506741	S2	1500	snp	T	C	100	60	Clone variant, promoter
VNX1	S000005265	14	VNX1_34157	34157	S2	1500	snp	T	C	26	68	Clone variant, promoter
S000005240	S000005240	14	S000005240_75761	75761	S2	1500	snp	C	T	100	78	Clone variant, promoter
UBP10	S000005130	14	UBP10_289300	289300	S2	1500	snp	T	A	34	67	Clone variant, promoter
CIT1	S000005284	14	CIT1_631788	631788	S2	1500	snp	A	T	100	60	Clone variant, promoter
ATG3	S000005290	14	ATG3_640385	640385	S2	1500	snp	C	A	22	60	Clone variant, promoter
LRO1	S000005291	14	LRO1_640385	640385	S2	1500	snp	C	A	22	60	Clone variant, promoter
S000028709	S000028709	15	S000028709_62	62	S2	1500	indel	C	#NAME?	42	71	Clone variant, promoter
RTC5	S000005644	15	RTC5_546681	546681	S2	1500	snp	G	A	37	51	Clone variant, promoter
ELG1	S000005670	15	ELG1_605539	605539	S2	1500	snp	T	C	100	44	Clone variant, promoter
S000005672	S000005672	15	S000005672_605539	605539	S2	1500	snp	T	C	100	44	Clone variant, promoter
MKK1	S000005757	15	MKK1_772560	772560	S2	1500	snp	C	G	100	57	Clone variant, promoter
PRE10	S000005889	15	PRE10_1018837	1018837	S2	1500	snp	C	T	100	77	Clone variant, promoter
AIM43	S000006020	16	AIM43_364387	364387	S2	1500	snp	A	G	27	49	Clone variant, promoter
MSY1	S000006018	16	MSY1_364387	364387	S2	1500	snp	A	G	27	49	Clone variant, promoter
S000001741	S000001741	11	S000001741_507444	507444	S2	1500	indel	C	#NAME?	35	77	Clone variant, promoter
DID2	S000006435	11	DID2_507444	507444	S2	1500	indel	C	#NAME?	35	77	Clone variant, promoter
MCT1	S000005747	15	MCT1_758101	758101	S2	1500	indel	C	#NAME?	34	50	Clone variant, promoter
ODC2	S000005748	15	ODC2_758101	758101	S2	1500	indel	C	#NAME?	34	50	Clone variant, promoter
RPB8	S000005750	15	RPB8_761550	761550	S2	1500	indel	G	#NAME?	88	43	Clone variant, promoter
RPN9	S000002835	4	RPN9_1321981	1321981	S2	1500	indel	C	#NAME?	21	39	Clone variant, promoter
MFB1	S000002627	4	MFB1_907209	907209	S2	1500	snp	A	G	31	45	Clone variant, promoter
GTB1	S000002629	4	GTB1_907209	907209	S2	1500	snp	A	G	31	45	Clone variant, promoter
S000002657	S000002657	4	S000002657_960457	960457	S2	1500	snp	C	A	20	40	Clone variant, promoter
S000002658	S000002658	4	S000002658_960457	960457	S2	1500	snp	C	A	20	40	Clone variant, promoter
PAM1	S000002659	4	PAM1_960457	960457	S2	1500	snp	C	A	20	40	Clone variant, promoter
GRE3	S000001146	8	GRE3_322770	322770	S2	1500	snp	A	T	25	84	Clone variant, promoter
RMA1	S000001615	11	RMA1_195304	195304	S2	1500	snp	C	T	31	62	Clone variant, promoter
ELM1	S000001531	11	ELM1_349548	349548	S2	1500	snp	A	T	21	78	Clone variant, promoter
SPC24	S000004723	13	SPC24_502472	502472	S2	1500	snp	A	T	39	31	Clone variant, promoter
POP2	S000005335	14	POP2_721243	721243	S2	1500	snp	T	A	21	72	Clone variant, promoter
KIN4	S000005759	15	KIN4_775262	775262	S2	1500	snp	T	C	22	51	Clone variant, promoter
SRO7	S000006236	16	SRO7_633780	633780	S2	1500	snp	C	T	23	47	Clone variant, promoter
S000000293	S000000293	2	S000000293_424937	424937	S2	1500	indel	G	#NAME?	33	54	Clone variant, promoter
PEX22	S000000051	1	PEX22_41512	41512	S2	1500	snp	G	A	40	171	Clone variant, promoter
S000000203	S000000203	2	S000000203_10908	10908	S2	1500	snp	T	G	34	73	Clone variant, promoter
CSH1	S000000365	2	CSH1_560955	560955	S2	1500	snp	C	T	28	65	Clone variant, promoter
S000000382	S000000382	2	S000000382_585974	585974	S2	1500	snp	A	T	23	56	Clone variant, promoter
S000000442	S000000442	2	S000000442_697721	697721	S2	1500	snp	G	T	41	64	Clone variant, promoter
ISW1	S000000449	2	ISW1_712216	712216	S2	1500	snp	G	T	68	44	Clone variant, promoter
DLD2	S000002337	4	DLD2_138922	138922	S2	1500	snp	A	G	67	45	Clone variant, promoter
RAV2	S000002610	4	RAV2_858264	858264	S2	1500	snp	G	A	52	44	Clone variant, promoter
YFH7	S000001903	6	YFH7_158885	158885	S2	1500	snp	A	T	66	176	Clone variant, promoter
MTC3	S000003195	7	MTC3_72611	72611	S2	1500	snp	G	A	33	76	Clone variant, promoter
NIF3	S000003189	7	NIF3_82978	82978	S2	1500	snp	T	C	25	68	Clone variant, promoter
S000003186	S000003186	7	S000003186_82978	82978	S2	1500	snp	T	C	25	68	Clone variant, promoter
S000003120	S000003120	7	S000003120_217374	217374	S2	1500	snp	C	A	63	51	Clone variant, promoter
NUT1	S000003119	7	NUT1_217374	217374	S2	1500	snp	C	A	63	51	Clone variant, promoter
NAS6	S000003464	7	NAS6_953419	953419	S2	1500	snp	T	C	23	81	Clone variant, promoter
S000003497	S000003497	7	S000003497_1021008	1021008	S2	1500	snp	C	A	22	79	Clone variant, promoter
HXT5	S000001138	8	HXT5_296646	296646	S2	1500	snp	A	G	43	63	Clone variant, promoter
PRP8	S000001208	8	PRP8_437147	437147	S2	1500	snp	A	G	64	88	Clone variant, promoter
RGI2	S000001319	9	RGI2_248815	248815	S2	1500	snp	T	C	28	86	Clone variant, promoter
IRR1	S000001288	9	IRR1_307961	307961	S2	1500	snp	A	G	28	106	Clone variant, promoter
S000028787	S000028787	9	S000028787_314666	314666	S2	1500	snp	C	T	72	107	Clone variant, promoter
FAF1	S000001281	9	FAF1_314666	314666	S2	1500	snp	C	T	72	107	Clone variant, promoter
S000003569	S000003569	10	S000003569_386221	386221	S2	1500	snp	T	C	66	35	Clone variant, promoter
S000003559	S000003559	10	S000003559_397480	397480	S2	1500	snp	T	C	22	64	Clone variant, promoter
S000001616	S000001616	11	S000001616_193377	193377	S2	1500	snp	C	T	66	91	Clone variant, promoter
RRT7	S000003953	12	RRT7_81202	81202	S2	1500	snp	C	T	73	56	Clone variant, promoter
FRA1	S000003952	12	FRA1_81202	81202	S2	1500	snp	C	T	73	56	Clone variant, promoter
S000113566	S000113566	12	S000113566_433657	433657	S2	1500	snp	A	T	27	51	Clone variant, promoter
AFG2	S000004389	12	AFG2_915371	915371	S2	1500	snp	A	G	61	67	Clone variant, promoter
SST2	S000004444	12	SST2_1041655	1041655	S2	1500	snp	T	A	52	62	Clone variant, promoter
S000004586	S000004586	13	S000004586_37029	37029	S2	1500	snp	G	A	34	71	Clone variant, promoter
DAK1	S000004535	13	DAK1_133025	133025	S2	1500	snp	T	A	71	62	Clone variant, promoter
IGO1	S000005101	14	IGO1_340276	340276	S2	1500	snp	T	C	52	44	Clone variant, promoter
S000004978	S000004978	14	S000004978_572421	572421	S2	1500	snp	G	A	68	44	Clone variant, promoter
DSE4	S000005350	14	DSE4_759282	759282	S2	1500	snp	C	T	26	84	Clone variant, promoter
S000028580	S000028580	15	S000028580_3502	3502	S2	1500	snp	A	G	72	80	Clone variant, promoter
S000007627	S000007627	15	S000007627_15511	15511	S2	1500	snp	A	T	55	67	Clone variant, promoter
AZF1	S000005639	15	AZF1_534052	534052	S2	1500	snp	A	G	56	48	Clone variant, promoter
S000006185	S000006185	16	S000006185_45017	45017	S2	1500	snp	T	C	65	51	Clone variant, promoter
SRP54	S000006292	16	SRP54_713692	713692	S2	1500	snp	T	C	71	65	Clone variant, promoter
RTG3	S000000199	2	RTG3_24052	24052	S2	1500	indel	G	#NAME?	29	59	Clone variant, promoter
SFT2	S000000198	2	SFT2_24052	24052	S2	1500	indel	G	#NAME?	29	59	Clone variant, promoter
S000000660	S000000660	3	S000000660_228963	228963	S2	1500	indel	G	#NAME?	23	101	Clone variant, promoter
HCM1	S000000661	3	HCM1_228963	228963	S2	1500	indel	G	#NAME?	23	101	Clone variant, promoter
S000002983	S000002983	7	S000002983_465868	465868	S2	1500	indel	A	#NAME?	63	59	Clone variant, promoter
PUF4	S000002982	7	PUF4_465868	465868	S2	1500	indel	A	#NAME?	63	59	Clone variant, promoter
CRH1	S000003421	7	CRH1_878683	878683	S2	1500	indel	G	#NAME?	28	25	Clone variant, promoter
NUP159	S000001377	9	NUP159_149074	149074	S2	1500	indel	G	#NAME?	22	79	Clone variant, promoter
HOS4	S000001374	9	HOS4_151192	151192	S2	1500	indel	G	#NAME?	30	69	Clone variant, promoter
ACF2	S000004134	12	ACF2_432100	432100	S2	1500	indel	G	#NAME?	29	52	Clone variant, promoter
RMP1	S000004135	12	RMP1_432100	432100	S2	1500	indel	G	#NAME?	29	52	Clone variant, promoter
AUS1	S000005537	15	AUS1_349579	349579	S2	1500	indel	G	#NAME?	23	39	Clone variant, promoter
DCI1	S000005706	15	DCI1_675323	675323	S2	1500	indel	C	#NAME?	32	34	Clone variant, promoter
LAS17	S000005707	15	LAS17_675323	675323	S2	1500	indel	C	#NAME?	32	34	Clone variant, promoter
SEC18	S000000284	2	SEC18_398411	398411	S2	1500	snp	T	A	25	40	Clone variant, other
S000000446	S000000446	2	S000000446_705563	705563	S2	1500	snp	G	A	100	82	Clone variant, other
S000032090	S000032090	7	S000032090_311383	311383	S2	1500	snp	A	T	100	45	Clone variant, other
S000003070	S000003070	7	S000003070_311383	311383	S2	1500	snp	A	T	100	45	Clone variant, other
SKI6	S000003427	7	SKI6_889863	889863	S2	1500	snp	T	A	26	57	Clone variant, other
RPL16A	S000001395	9	RPL16A_98280	98280	S2	1500	snp	C	T	100	118	Clone variant, other
FAF1	S000001281	9	FAF1_316353	316353	S2	1500	snp	A	G	100	119	Clone variant, other
FCF2	S000004041	12	FCF2_246133	246133	S2	1500	snp	G	A	100	62	Clone variant, other
SWT21	S000005131	14	SWT21_289300	289300	S2	1500	snp	T	A	34	67	Clone variant, other
CEN11	S000006472	11	CEN11_440208	440208	S2	1500	indel	A	#NAME?	100	58	Clone variant, other
S000077300	S000077300	11	S000077300_440208	440208	S2	1500	indel	A	#NAME?	100	58	Clone variant, other
ISU2	S000005752	15	ISU2_761550	761550	S2	1500	indel	G	#NAME?	88	43	Clone variant, other
S000007629	S000007629	15	S000007629_904808	904808	S2	1500	indel	C	#NAME?	87	45	Clone variant, other
RPS6A	S000006011	16	RPS6A_377077	377077	S2	1500	indel	C	#NAME?	21	38	Clone variant, other
GLR1	S000006012	16	GLR1_377077	377077	S2	1500	indel	C	#NAME?	21	38	Clone variant, other
SNX41	S000002833	4	SNX41_1321981	1321981	S2	1500	indel	C	#NAME?	21	39	Clone variant, other
ARS304	S000028481	3	ARS304_30542	30542	S2	1500	snp	C	T	26	109	Clone variant, other
KRE28	S000002940	4	KRE28_1499245	1499245	S2	1500	snp	T	G	25	52	Clone variant, other
DNA2	S000001207	8	DNA2_424562	424562	S2	1500	snp	G	A	26	68	Clone variant, other
SOL3	S000001206	8	SOL3_424562	424562	S2	1500	snp	G	A	26	68	Clone variant, other
MGE1	S000005758	15	MGE1_775262	775262	S2	1500	snp	T	C	22	51	Clone variant, other
NTO1	S000006235	16	NTO1_633780	633780	S2	1500	snp	C	T	23	47	Clone variant, other
THI22	S000006325	16	THI22_780506	780506	S2	1500	snp	A	G	22	58	Clone variant, other
POL30	S000000292	2	POL30_424937	424937	S2	1500	indel	G	#NAME?	33	54	Clone variant, other
RFC5	S000000291	2	RFC5_424937	424937	S2	1500	indel	G	#NAME?	33	54	Clone variant, other
AYT1	S000003986	12	AYT1_14560	14560	S2	1500	indel	A	#NAME?	29	42	Clone variant, other
NTH2	S000000205	2	NTH2_238835	238835	S2	1500	snp	T	C	77	70	Clone variant, other
OST5	S000003194	7	OST5_72611	72611	S2	1500	snp	G	A	33	76	Clone variant, other
VID30	S000003196	7	VID30_72611	72611	S2	1500	snp	G	A	33	76	Clone variant, other
FRA2	S000003188	7	FRA2_82978	82978	S2	1500	snp	T	C	25	68	Clone variant, other
PEX14	S000003121	7	PEX14_217374	217374	S2	1500	snp	C	A	63	51	Clone variant, other
S000130150	S000130150	8	S000130150_296646	296646	S2	1500	snp	A	G	43	63	Clone variant, other
CDC23	S000001209	8	CDC23_437147	437147	S2	1500	snp	A	G	64	88	Clone variant, other
S000028783	S000028783	8	S000028783_437147	437147	S2	1500	snp	A	G	64	88	Clone variant, other
PRM5	S000001379	9	PRM5_140434	140434	S2	1500	snp	T	C	26	76	Clone variant, other
S000130159	S000130159	9	S000130159_248815	248815	S2	1500	snp	T	C	28	86	Clone variant, other
S000001287	S000001287	9	S000001287_307961	307961	S2	1500	snp	A	G	28	106	Clone variant, other
BET4	S000003568	10	BET4_386221	386221	S2	1500	snp	T	C	66	35	Clone variant, other
HCA4	S000003570	10	HCA4_386221	386221	S2	1500	snp	T	C	66	35	Clone variant, other
RMA1	S000001615	11	RMA1_193377	193377	S2	1500	snp	C	T	66	91	Clone variant, other
LCL2	S000004094	12	LCL2_347074	347074	S2	1500	snp	C	T	22	50	Clone variant, other
RIF2	S000004445	12	RIF2_1041655	1041655	S2	1500	snp	T	A	52	62	Clone variant, other
PGA1	S000005102	14	PGA1_340276	340276	S2	1500	snp	T	C	52	44	Clone variant, other
SLM2	S000004992	14	SLM2_539715	539715	S2	1500	snp	A	G	64	58	Clone variant, other
S000004979	S000004979	14	S000004979_572421	572421	S2	1500	snp	G	A	68	44	Clone variant, other
PAC1	S000005795	15	PAC1_828081	828081	S2	1500	snp	A	G	64	69	Clone variant, other
POS5	S000006109	16	POS5_192810	192810	S2	1500	snp	C	A	61	44	Clone variant, other
S000031308	S000031308	16	S000031308_305330	305330	S2	1500	snp	C	T	27	45	Clone variant, other
CTF19	S000005939	16	CTF19_519004	519004	S2	1500	snp	G	A	72	39	Clone variant, other
APM3	S000000492	2	APM3_777905	777905	S2	1500	indel	A	#NAME?	24	70	Clone variant, other
S000000491	S000000491	2	S000000491_777905	777905	S2	1500	indel	A	#NAME?	24	70	Clone variant, other
BUD31	S000000659	3	BUD31_228963	228963	S2	1500	indel	G	#NAME?	23	101	Clone variant, other
POR2	S000001376	9	POR2_149074	149074	S2	1500	indel	G	#NAME?	22	79	Clone variant, other
SDP1	S000001375	9	SDP1_151192	151192	S2	1500	indel	G	#NAME?	30	69	Clone variant, other
HAM1	S000003830	10	HAM1_568754	568754	S2	1500	indel	T	#NAME?	27	51	Clone variant, other
RFC2	S000003829	10	RFC2_568754	568754	S2	1500	indel	T	#NAME?	27	51	Clone variant, other
S000033964	S000033964	14	S000033964_415069	415069	S2	1500	indel	T	#NAME?	23	66	Clone variant, other
NOC4	S000006348	16	NOC4_819663	819663	S2	1500	indel	A	#NAME?	39	44	Clone variant, other
CLN3	S000000038	1	CLN3_66291	66291	S3	1500	snp	G	T	99	147	Clone variant, nonsynonymous
TEL1	S000000184	2	TEL1_52420	52420	S3	1500	snp	A	G	100	46	Clone variant, nonsynonymous
S000000236	S000000236	2	S000000236_301682	301682	S3	1500	snp	T	C	98	60	Clone variant, nonsynonymous
AGP1	S000000530	3	AGP1_77557	77557	S3	1500	snp	T	A	100	124	Clone variant, nonsynonymous
POL3	S000002260	4	POL3_277848	277848	S3	1500	snp	T	C	68	44	Clone variant, nonsynonymous
POL3	S000002260	4	POL3_279812	279812	S3	1500	snp	G	A	100	38	Clone variant, nonsynonymous
RAD34	S000002722	4	RAD34_1091799	1091799	S3	1500	snp	C	A	100	35	Clone variant, nonsynonymous
ERD1	S000002822	4	ERD1_1296631	1296631	S3	1500	snp	C	T	100	46	Clone variant, nonsynonymous
SPS2	S000002930	4	SPS2_1484861	1484861	S3	1500	snp	C	A	100	46	Clone variant, nonsynonymous
RIM15	S000001861	6	RIM15_74033	74033	S3	1500	snp	C	T	100	131	Clone variant, nonsynonymous
VHT1	S000003297	7	VHT1_618635	618635	S3	1500	snp	C	T	97	38	Clone variant, nonsynonymous
PBP1	S000003410	7	PBP1_851938	851938	S3	1500	snp	A	T	100	33	Clone variant, nonsynonymous
PBP1	S000003410	7	PBP1_852160	852160	S3	1500	snp	T	C	100	22	Clone variant, nonsynonymous
PBP1	S000003410	7	PBP1_852883	852883	S3	1500	snp	G	A	100	35	Clone variant, nonsynonymous
UBR1	S000003416	7	UBR1_860423	860423	S3	1500	snp	G	T	97	39	Clone variant, nonsynonymous
YTA7	S000003502	7	YTA7_1027816	1027816	S3	1500	snp	G	A	100	37	Clone variant, nonsynonymous
YTA7	S000003502	7	YTA7_1027842	1027842	S3	1500	snp	G	A	63	35	Clone variant, nonsynonymous
YTA7	S000003502	7	YTA7_1028925	1028925	S3	1500	snp	A	G	100	37	Clone variant, nonsynonymous
CWC22	S000003510	7	CWC22_1048402	1048402	S3	1500	snp	G	T	100	36	Clone variant, nonsynonymous
DOG1	S000001086	8	DOG1_194785	194785	S3	1500	snp	A	G	100	68	Clone variant, nonsynonymous
SCH9	S000001248	8	SCH9_510389	510389	S3	1500	snp	T	C	98	54	Clone variant, nonsynonymous
VHS2	S000001397	9	VHS2_96128	96128	S3	1500	snp	A	C	100	85	Clone variant, nonsynonymous
FLX1	S000001396	9	FLX1_98181	98181	S3	1500	snp	A	T	100	52	Clone variant, nonsynonymous
FLX1	S000001396	9	FLX1_98280	98280	S3	1500	snp	C	T	100	69	Clone variant, nonsynonymous
TAO3	S000001391	9	TAO3_108321	108321	S3	1500	snp	T	A	100	71	Clone variant, nonsynonymous
SRX1	S000001569	11	SRX1_278388	278388	S3	1500	snp	A	T	100	32	Clone variant, nonsynonymous
FRA1	S000003952	12	FRA1_82832	82832	S3	1500	snp	A	G	100	39	Clone variant, nonsynonymous
DIP2	S000004119	12	DIP2_400368	400368	S3	1500	snp	T	C	100	21	Clone variant, nonsynonymous
[truncated: 188 more rows]

## Sheet: S3-sheet legend
											Legend
											Column	title	Legend
											A	gene_name	Standard Name as per SGD database
											B	gene systematic name	systematic gene name as per SGD database
											C	phenotype	phenotype induced by the genetic manipulation
											D	experiment type	Experimental conditions in which the phenotytpe was discovered
											E	experiment type category	category that describes the experiment
											F	mutant information	type of mutation at the origin of the observed phenotype
											G	strain background	genetic backgroung of the strain used for the study
											H	Chemical	chemical used for experimental conditions (empty if non applicable)
											I	details	comments on experiments or on the phenotype provided by SGD
											J	reference	Reference of the paper where the study was made
