# Supplementary material for: Experimental evolution of cellular miniaturization reveals a putative mechanism for cell size evolution
Source: Proc Natl Acad Sci U S A. 2026 Jun 12;123(24):e2531280123. doi: 10.1073/pnas.2531280123 (PMC13273275; doi:10.1073/pnas.2531280123)
Supplement: Supplementary file 4 — Dataset S03 (XLSX) [file pnas.2531280123.sd03.xlsx]

## Sheet: DatasetS3-LiteratureCellSize
gene_name	gene systematic name	phenotype	experiment type	experiment type category	mutant information	strain background	chemical	details	reference
AAC3	YBR085W	cell size: increased	systematic mutation set analysis of cell size for mutants in the systematic deletion collection	large-scale survey	null Allele: aac3-Œî	S288C		Details: mutant is among the largest 5% of haploid deletion strains	Jorgensen P, et al. (2002) PMID:12089449			Legend
ACE2	YLR131C	cell size: increased	homozygous diploid, systematic mutation set	large-scale survey	null Allele: ace2-Œî	S288C		Treatment: saturated glucose culture	Zhang J, et al. (2002) PMID:12477387
ACE2	YLR131C	cell size: increased	systematic mutation set analysis of cell size for mutants in the systematic deletion collection	large-scale survey	null Allele: ace2-Œî	S288C		Details: mutant is among the largest 5% of haploid deletion strains	Jorgensen P, et al. (2002) PMID:12089449
AFT1	YGL071W	cell size: decreased	systematic mutation set analysis of cell size for mutants in the systematic deletion collection	large-scale survey	null Allele: aft1-Œî	S288C		Details: mutant is among the smallest 5% of haploid deletion strains	Jorgensen P, et al. (2002) PMID:12089449			Column	title	Legend
APN1	YKL114C	cell size: increased	homozygous diploid, systematic mutation set	large-scale survey	null Allele: apn1-Œî	S288C		Treatment: saturated glucose culture Details: dose-dependent	Zhang J, et al. (2002) PMID:12477387			A	gene_name	Standard Name as per SGD database
ARP8	YOR141C	cell size: increased	systematic mutation set analysis of cell size for mutants in the systematic deletion collection	large-scale survey	null Allele: arp8-Œî	S288C		Details: mutant is among the largest 5% of haploid deletion strains	Jorgensen P, et al. (2002) PMID:12089449			B	sgdid	SGD identification
ARP8	YOR141C	cell size: increased	classical genetics	classical genetics	null Allele: arp8-Œî	S288C			Hibbs MA, et al. (2007) PMID:17724061			C	chr_num	Number of the chromosome where the gene is located
ARX1	YDR101C	cell size: decreased	systematic mutation set analysis of cell size for mutants in the systematic deletion collection	large-scale survey	null Allele: arx1-Œî	S288C		Details: mutant is among the smallest 5% of haploid deletion strains	Jorgensen P, et al. (2002) PMID:12089449			D	mutation	Mutation identifier
BCK1	YJL095W	cell size: decreased	homozygous diploid, systematic mutation set	large-scale survey	null Allele: bck1-Œî	S288C		Treatment: saturated glucose culture	Zhang J, et al. (2002) PMID:12477387			E	position	Chromosome position of the mutation
BDF1	YLR399C	cell size: increased	systematic mutation set analysis of cell size for mutants in the systematic deletion collection	large-scale survey	null Allele: bdf1-Œî	S288C		Details: mutant is among the largest 5% of haploid deletion strains	Jorgensen P, et al. (2002) PMID:12089449			F	lineage_population	S-population (S1 to S3) in which the mutation was found
BEM4	YPL161C	cell size: increased	systematic mutation set analysis of cell size for mutants in the systematic deletion collection	large-scale survey	null Allele: bem4-Œî	S288C		Details: mutant is among the largest 5% of haploid deletion strains	Jorgensen P, et al. (2002) PMID:12089449			G	generation	Generation in which the mutation was detected
BEM4	YPL161C	cell size: abnormal	homozygous diploid	classical genetics	null Allele: bem4-Œî	Other		Details: some cells are abnormally large and round; elongated or crooked buds observed	Hirano H, et al. (1996) PMID:8754840			H	snp_indel	Type of mutation (SNP/Indel)
BFR1	YOR198C	cell size: increased	systematic mutation set analysis of cell size for mutants in the systematic deletion collection	large-scale survey	null Allele: bfr1-Œî	S288C		Details: mutant is among the largest 5% of haploid deletion strains	Jorgensen P, et al. (2002) PMID:12089449			I	ref	Reference Nucleotide
BUD20	YLR074C	cell size: decreased	homozygous diploid, large-scale survey	large-scale survey	null Allele: bud20-Œî	S288C		Details: small cell size; moderate defect	Ni L and Snyder M (2001) PMID:11452010			J	read	Mutated nucleotide
BUD20	YLR074C	cell size: decreased	systematic mutation set analysis of cell size for mutants in the systematic deletion collection	large-scale survey	null Allele: bud20-Œî	S288C		Details: mutant is among the smallest 5% of haploid deletion strains	Jorgensen P, et al. (2002) PMID:12089449			K	fraction	Fraction of reads wherein the mutation was detected
BUD31	YCR063W	cell size: increased	homozygous diploid, large-scale survey	large-scale survey	null Allele: bud31-Œî	S288C		Details: large cell size; moderate defect	Ni L and Snyder M (2001) PMID:11452010			L	tot_reads	Total numbert of reads
BUD31	YCR063W	cell size: increased	classical genetics	classical genetics	null Allele: bud31-Œî	W303		Details: 60% of cells have altered morphology; most 2- to 7-fold larger than wild-type cells	Masciadri B, et al. (2004) PMID:15303280			M	mutation_type	Mutation outcome
BUD31	YCR063W	cell size: increased	systematic mutation set analysis of cell size for mutants in the systematic deletion collection	large-scale survey	null Allele: bud31-Œî	S288C		Details: mutant is among the largest 5% of haploid deletion strains	Jorgensen P, et al. (2002) PMID:12089449
CAB1	YDR531W	cell size: decreased	heterozygous diploid, systematic mutation set analysis of cell size for mutants in the systematic deletion collection	large-scale survey	null Allele: cab1-Œî	S288C		Details: mutant is among the smallest 5% of heterozygous diploid deletion strains	Jorgensen P, et al. (2002) PMID:12089449
CCW12	YLR110C	cell size: increased	classical genetics	classical genetics	null Allele: ccw12-Œî	S288C		Details: Cells larger in size at S/G2 and M phases with rounder cell shape	Ghanegolmohammadi F, et al. (2021) PMID:34575807
CIN8	YEL061C	cell size: increased	systematic mutation set analysis of cell size for mutants in the systematic deletion collection	large-scale survey	null Allele: cin8-Œî	S288C		Details: mutant is among the largest 5% of haploid deletion strains	Jorgensen P, et al. (2002) PMID:12089449
CLN3	YAL040C	cell size: decreased	classical genetics	classical genetics	unspecified Allele: cln3-(whi-1-A1)	X2180-1A			Carter BL and Sudbery PE (1980) PMID:7021310
CLN3	YAL040C	cell size: decreased	classical genetics	classical genetics	unspecified Allele: cln3-(whi-1-C7)	X2180-1A			Carter BL and Sudbery PE (1980) PMID:7021310
CLN3	YAL040C	cell size: decreased	classical genetics	classical genetics	unspecified Allele: cln3-(whi-1-D3)	X2180-1A			Carter BL and Sudbery PE (1980) PMID:7021310
CLN3	YAL040C	cell size: decreased	classical genetics	classical genetics	activation Allele: cln3-(whi-1-A1) semi-dominant	X2180-1A		Details: cell size reduced to one-half that of wt, as measured by volume, protein content and dry mass	Sudbery PE, et al. (1980) PMID:7001255
CLN3	YAL040C	cell size: decreased	heterozygous diploid	classical genetics	activation Allele: cln3-(whi-1-A1) semi-dominant	Other		Details: heterozygous diploids have a cell size intermediate between a wt haploid and diploid, as measured by cell volume	Sudbery PE, et al. (1980) PMID:7001255
CLN3	YAL040C	cell size: decreased	heterozygous diploid	classical genetics	unspecified Allele: cln3-(whi-1-A1)	Other		Details: size intermediate between that of wild-type haploids and diploids	Carter BL and Sudbery PE (1980) PMID:7021310
CLN3	YAL040C	cell size: decreased	classical genetics	classical genetics	overexpression	W303		Treatment: alpha factor block release Details: decrease in the size at which daughters complete metaphase and anaphase in synchronized cells released from a G1 phase arrest where expression is induced after 15% of cells had undergone bud emergence	Brambila A, et al. (2024) PMID:38231863
CLN3	YAL040C	cell size: increased	homozygous diploid, systematic mutation set	large-scale survey	null Allele: cln3-Œî	S288C		Treatment: saturated glucose culture	Zhang J, et al. (2002) PMID:12477387
CLN3	YAL040C	cell size: increased	systematic mutation set analysis of cell size for mutants in the systematic deletion collection	large-scale survey	null Allele: cln3-Œî	S288C		Details: mutant is among the largest 5% of haploid deletion strains	Jorgensen P, et al. (2002) PMID:12089449
CLN3	YAL040C	cell size: increased	classical genetics	classical genetics	null Allele: cln3-Œî	Other		Details: cell volume of mother cells >2x that of wild-type; budded daughter cells have normal volume	Lew DJ, et al. (1992) PMID:1533176
CLN3	YAL040C	cell size: increased	classical genetics	classical genetics	repressible Allele: cln3-AID auxin-inducible degron (AID) tagged version; repressible, partial loss of function	W303		Details: increased cell size relative to wt but not as large as cln3-Œî	Brambila A, et al. (2024) PMID:38231863
CLN3	YAL040C	cell size: increased	classical genetics	classical genetics	repressible Allele: cln3-AID auxin-inducible degron (AID) tagged version; repressible, partial loss of function	W303		Treatment: alpha factor block release Details: increase in daughter cell size at the end of metaphase in synchronized cells released from a G1 phase arrest where auxin is added when 40-50% of cells have undergone bud emergence	Brambila A, et al. (2024) PMID:38231863
DEF1	YKL054C	cell size: increased	systematic mutation set analysis of cell size for mutants in the systematic deletion collection	large-scale survey	null Allele: def1-Œî	S288C		Details: mutant is among the largest 5% of haploid deletion strains	Jorgensen P, et al. (2002) PMID:12089449
DOP1	YDR141C	cell size: increased	classical genetics	classical genetics	overexpression Allele: dop1-(1-909) truncation 910-end	S288C		Details: average cell volume is 1.6-fold larger than wildtype	Pascon RC and Miller BL (2000) PMID:10931277
EAF1	YDR359C	cell size: increased	systematic mutation set analysis of cell size for mutants in the systematic deletion collection	large-scale survey	null Allele: eaf1-Œî	S288C		Details: mutant is among the largest 5% of haploid deletion strains	Jorgensen P, et al. (2002) PMID:12089449
EAF1	YDR359C	cell size: increased	classical genetics	classical genetics	null Allele: eaf1-Œî	S288C		Details: cell size is 2-fold larger than wt cells	Walden EA, et al. (2020) PMID:33253187
ECM5	YMR176W	cell size: increased	classical genetics	classical genetics	unspecified	Other		Details: up to four times greater than wild type cells	Lussier M, et al. (1997) PMID:9335584
FAR1	YJL157C	cell size: decreased	classical genetics	classical genetics	repressible	W303	ethanol		Alberghina L, et al. (2004) PMID:15520229
FAR1	YJL157C	cell size: increased	classical genetics	classical genetics	overexpression	S288C		Details: see Table S7 for more details	Sopko R, et al. (2006) PMID:16455487
FAR1	YJL157C	cell size: increased	classical genetics	classical genetics	overexpression	W303	ethanol		Alberghina L, et al. (2004) PMID:15520229
FIG4	YNL325C	cell size: increased	systematic mutation set analysis of cell size for mutants in the systematic deletion collection	large-scale survey	null Allele: fig4-Œî	S288C		Details: mutant is among the largest 5% of haploid deletion strains	Jorgensen P, et al. (2002) PMID:12089449
GLR1	YPL091W	cell size: increased	classical genetics	classical genetics	null Allele: glr1-Œî	S288C		Details: in biofilm mats; cell volumes are increased relative to wild type cells	Gales G, et al. (2008) PMID:18557947
GPB2	YAL056W	cell size: decreased	homozygous diploid, systematic mutation set	large-scale survey	null Allele: gpb2-Œî	S288C		Treatment: saturated glucose culture Details: dose-dependent	Zhang J, et al. (2002) PMID:12477387
GSH1	YJL101C	cell size: increased	classical genetics	classical genetics	null Allele: gsh1-Œî	S288C		Details: in biofilm mats; cell volumes are increased relative to wild type cells	Gales G, et al. (2008) PMID:18557947
GWT1	YJL091C	cell size: increased	heterozygous diploid, systematic mutation set analysis of cell size for mutants in the systematic deletion collection	large-scale survey	null Allele: gwt1-Œî	S288C		Details: mutant is among the largest 5% of heterozygous diploid deletion strains	Jorgensen P, et al. (2002) PMID:12089449
GWT1	YJL091C	cell size: abnormal	classical genetics	classical genetics	null Allele: gwt1-Œî	W303		Details: enlarged cells; 2 to 5-fold larger in diameter	Tsukahara K, et al. (2003) PMID:12753194
HCM1	YCR065W	cell size: increased	systematic mutation set analysis of cell size for mutants in the systematic deletion collection	large-scale survey	null Allele: hcm1-Œî	S288C		Details: mutant is among the largest 5% of haploid deletion strains	Jorgensen P, et al. (2002) PMID:12089449
HCR1	YLR192C	cell size: decreased	homozygous diploid, large-scale survey	large-scale survey	null Allele: hcr1-Œî	S288C		Details: small cell size; moderate defect	Ni L and Snyder M (2001) PMID:11452010
ILS1	YBL076C	cell size: increased	classical genetics	classical genetics	conditional Allele: ils1-1	S288C		Temperature: elevated temperature, 32 ¬∞C Details: cell volume increased by ~1/4	Iida H and Yahara I (1984) PMID:6371018
ISM1	YPL040C	cell size: decreased	systematic mutation set analysis of cell size for mutants in the systematic deletion collection	large-scale survey	null Allele: ism1-Œî	S288C		Details: mutant is among the smallest 5% of haploid deletion strains	Jorgensen P, et al. (2002) PMID:12089449
KGD1	YIL125W	cell size: increased	systematic mutation set analysis of cell size for mutants in the systematic deletion collection	large-scale survey	null Allele: kgd1-Œî	S288C		Details: mutant is among the largest 5% of haploid deletion strains	Jorgensen P, et al. (2002) PMID:12089449
KRE28	YDR532C	cell size: increased	systematic mutation set analysis of cell size for mutants in the systematic deletion collection	large-scale survey	null Allele: kre28-Œî	S288C		Details: mutant is among the largest 5% of haploid deletion strains	Jorgensen P, et al. (2002) PMID:12089449
LTV1	YKL143W	cell size: decreased	systematic mutation set analysis of cell size for mutants in the systematic deletion collection	large-scale survey	null Allele: ltv1-Œî	S288C		Details: mutant is among the smallest 5% of haploid deletion strains	Jorgensen P, et al. (2002) PMID:12089449
MCD4	YKL165C	cell size: increased	heterozygous diploid, systematic mutation set analysis of cell size for mutants in the systematic deletion collection	large-scale survey	null Allele: mcd4-Œî	S288C		Details: mutant is among the largest 5% of heterozygous diploid deletion strains	Jorgensen P, et al. (2002) PMID:12089449
MCD4	YKL165C	cell size: increased	classical genetics	classical genetics	reduction of function	Other			Packeiser AN, et al. (1999) PMID:10514566
MIP1	YOR330C	cell size: decreased	systematic mutation set analysis of cell size for mutants in the systematic deletion collection	large-scale survey	null Allele: mip1-Œî	S288C		Details: mutant is among the smallest 5% of haploid deletion strains	Jorgensen P, et al. (2002) PMID:12089449
MRF1	YGL143C	cell size: decreased	systematic mutation set analysis of cell size for mutants in the systematic deletion collection	large-scale survey	null Allele: mrf1-Œî	S288C		Details: mutant is among the smallest 5% of haploid deletion strains	Jorgensen P, et al. (2002) PMID:12089449
MRPL49	YJL096W	cell size: decreased	classical genetics	classical genetics	overexpression	S288C			Dungrawala H, et al. (2012) PMID:23234503
MRPL49	YJL096W	cell size: decreased	homozygous diploid, systematic mutation set	large-scale survey	null Allele: mrpl49-Œî	S288C			Dungrawala H, et al. (2012) PMID:23234503
MRT4	YKL009W	cell size: decreased	systematic mutation set analysis of cell size for mutants in the systematic deletion collection	large-scale survey	null Allele: mrt4-Œî	S288C		Details: mutant is among the smallest 5% of haploid deletion strains	Jorgensen P, et al. (2002) PMID:12089449
NCL1	YBL024W	cell size: increased	systematic mutation set analysis of cell size for mutants in the systematic deletion collection	large-scale survey	null Allele: ncl1-Œî	S288C		Details: mutant is among the largest 5% of haploid deletion strains	Jorgensen P, et al. (2002) PMID:12089449
NOP1	YDL014W	cell size: decreased	heterozygous diploid, systematic mutation set analysis of cell size for mutants in the systematic deletion collection	large-scale survey	null Allele: nop1-Œî	S288C		Details: mutant is among the smallest 5% of heterozygous diploid deletion strains	Jorgensen P, et al. (2002) PMID:12089449
PEP3	YLR148W	cell size: decreased	systematic mutation set analysis of cell size for mutants in the systematic deletion collection	large-scale survey	null Allele: pep3-Œî	S288C		Details: mutant is among the smallest 5% of haploid deletion strains	Jorgensen P, et al. (2002) PMID:12089449
PEP3	YLR148W	cell size: increased	homozygous diploid, large-scale survey	large-scale survey	null Allele: pep3-Œî	S288C		Details: large cell size; weak defect	Ni L and Snyder M (2001) PMID:11452010
PGI1	YBR196C	cell size: increased	heterozygous diploid, systematic mutation set analysis of cell size for mutants in the systematic deletion collection	large-scale survey	null Allele: pgi1-Œî	S288C		Details: mutant is among the largest 5% of heterozygous diploid deletion strains	Jorgensen P, et al. (2002) PMID:12089449
PHO2	YDL106C	cell size: increased	homozygous diploid, systematic mutation set	large-scale survey	null Allele: pho2-Œî	S288C		Treatment: saturated glucose culture	Zhang J, et al. (2002) PMID:12477387
PLC1	YPL268W	cell size: increased	systematic mutation set analysis of cell size for mutants in the systematic deletion collection	large-scale survey	null Allele: plc1-Œî	S288C		Details: mutant is among the largest 5% of haploid deletion strains	Jorgensen P, et al. (2002) PMID:12089449
POP2	YNR052C	cell size: increased	homozygous diploid, systematic mutation set	large-scale survey	null Allele: pop2-Œî	S288C		Treatment: saturated glucose culture	Zhang J, et al. (2002) PMID:12477387
POP2	YNR052C	cell size: increased	systematic mutation set analysis of cell size for mutants in the systematic deletion collection	large-scale survey	null Allele: pop2-Œî	S288C		Details: mutant is among the largest 5% of haploid deletion strains	Jorgensen P, et al. (2002) PMID:12089449
QDR2	YIL121W	cell size: increased	systematic mutation set analysis of cell size for mutants in the systematic deletion collection	large-scale survey	null Allele: qdr2-Œî	S288C		Details: mutant is among the largest 5% of haploid deletion strains	Jorgensen P, et al. (2002) PMID:12089449
RAD2	YGR258C	cell size: increased	classical genetics	classical genetics	overexpression	Other		Details: highly overexpressed (~100 copies/cell)	Kang MS, et al. (2010) PMID:20222011
RAD50	YNL250W	cell size: increased	systematic mutation set analysis of cell size for mutants in the systematic deletion collection	large-scale survey	null Allele: rad50-Œî	S288C		Details: mutant is among the largest 5% of haploid deletion strains	Jorgensen P, et al. (2002) PMID:12089449
RNR4	YGR180C	cell size: increased	classical genetics	classical genetics	null Allele: rnr4-Œî	S288C			Perlstein DL, et al. (2005) PMID:16285741
RNR4	YGR180C	cell size: increased	systematic mutation set analysis of cell size for mutants in the systematic deletion collection	large-scale survey	null Allele: rnr4-Œî	S288C		Details: mutant is among the largest 5% of haploid deletion strains	Jorgensen P, et al. (2002) PMID:12089449
RPA190	YOR341W	cell size: decreased	heterozygous diploid, systematic mutation set analysis of cell size for mutants in the systematic deletion collection	large-scale survey	null Allele: rpa190-Œî	S288C		Details: mutant is among the smallest 5% of heterozygous diploid deletion strains	Jorgensen P, et al. (2002) PMID:12089449
RPL16A	YIL133C	cell size: decreased	systematic mutation set analysis of cell size for mutants in the systematic deletion collection	large-scale survey	null Allele: rpl16a-Œî	S288C		Details: mutant is among the smallest 5% of haploid deletion strains	Jorgensen P, et al. (2002) PMID:12089449
RPL2B	YIL018W	cell size: decreased	systematic mutation set analysis of cell size for mutants in the systematic deletion collection	large-scale survey	null Allele: rpl2b-Œî	S288C		Details: mutant is among the smallest 5% of haploid deletion strains	Jorgensen P, et al. (2002) PMID:12089449
RPL36B	YPL249C-A	cell size: decreased	classical genetics	classical genetics	overexpression	S288C			Dungrawala H, et al. (2012) PMID:23234503
RPL36B	YPL249C-A	cell size: decreased	homozygous diploid, systematic mutation set	large-scale survey	null Allele: rpl36b-Œî	S288C			Dungrawala H, et al. (2012) PMID:23234503
RPL42A	YNL162W	cell size: decreased	classical genetics	classical genetics	overexpression	S288C			Dungrawala H, et al. (2012) PMID:23234503
RPL42A	YNL162W	cell size: decreased	homozygous diploid, systematic mutation set	large-scale survey	null Allele: rpl42a-Œî	S288C			Dungrawala H, et al. (2012) PMID:23234503
RPL7A	YGL076C	cell size: decreased	systematic mutation set analysis of cell size for mutants in the systematic deletion collection	large-scale survey	null Allele: rpl7a-Œî	S288C		Details: mutant is among the smallest 5% of haploid deletion strains	Jorgensen P, et al. (2002) PMID:12089449
RPS0B	YLR048W	cell size: decreased	systematic mutation set analysis of cell size for mutants in the systematic deletion collection	large-scale survey	null Allele: rps0b-Œî	S288C		Details: mutant is among the smallest 5% of haploid deletion strains	Jorgensen P, et al. (2002) PMID:12089449
RPS6A	YPL090C	cell size: decreased	classical genetics	classical genetics	null Allele: rps6a-Œî	S288C			Chiocchetti A, et al. (2007) PMID:17174052
SAC1	YKL212W	cell size: decreased	homozygous diploid, systematic mutation set	large-scale survey	null Allele: sac1-Œî	S288C		Treatment: saturated glucose culture	Zhang J, et al. (2002) PMID:12477387
SCD5	YOR329C	cell size: increased	classical genetics	classical genetics	conditional Allele: scd5-PP1Œî2 K272A, V274A, R275A, F276A; PP1 (Glc7p) binding motif mutated	Other		Temperature: elevated temperature, 37 ¬∞C Details: increased cell size throughout the cell cycle	Chang JS, et al. (2002) PMID:12356757
SCH9	YHR205W	cell size: decreased	classical genetics	classical genetics	null Allele: sch9-Œî	S288C		Details: decreased cell size in both glucose and ethanol containing media	Busti S, et al. (2012) PMID:21964263
SCH9	YHR205W	cell size: decreased	systematic mutation set analysis of cell size for mutants in the systematic deletion collection	large-scale survey	null Allele: sch9-Œî	S288C		Details: mutant is among the smallest 5% of haploid deletion strains	Jorgensen P, et al. (2002) PMID:12089449
SGO1	YOR073W	cell size: increased	systematic mutation set analysis of cell size for mutants in the systematic deletion collection	large-scale survey	null Allele: sgo1-Œî	S288C		Details: mutant is among the largest 5% of haploid deletion strains	Jorgensen P, et al. (2002) PMID:12089449
SIN3	YOL004W	cell size: increased	systematic mutation set analysis of cell size for mutants in the systematic deletion collection	large-scale survey	null Allele: sin3-Œî	S288C		Details: mutant is among the largest 5% of haploid deletion strains	Jorgensen P, et al. (2002) PMID:12089449
SKI6	YGR195W	cell size: increased	classical genetics	classical genetics	unspecified	Other		Details: up to four times greater than wild type cells	Lussier M, et al. (1997) PMID:9335584
SLA2	YNL243W	cell size: increased	homozygous diploid	classical genetics	null Allele: sla2-Œî	S288C		Temperature: elevated temperature, 37 ¬∞C Details: grow isotropically and become significantly larger than wildtype; 20% of cells are multinucleate by 90 min.	Holtzman DA, et al. (1993) PMID:8335689
SLA2	YNL243W	cell size: increased	systematic mutation set analysis of cell size for mutants in the systematic deletion collection	large-scale survey	null Allele: sla2-Œî	S288C		Details: mutant is among the largest 5% of haploid deletion strains	Jorgensen P, et al. (2002) PMID:12089449
SLT2	YHR030C	cell size: decreased	homozygous diploid, systematic mutation set	large-scale survey	null Allele: slt2-Œî	S288C		Treatment: saturated glucose culture	Zhang J, et al. (2002) PMID:12477387
SPT4	YGR063C	cell size: increased	systematic mutation set analysis of cell size for mutants in the systematic deletion collection	large-scale survey	null Allele: spt4-Œî	S288C		Details: mutant is among the largest 5% of haploid deletion strains	Jorgensen P, et al. (2002) PMID:12089449
SRP54	YPR088C	cell size: increased	classical genetics	classical genetics	repressible	Other		Details: exhibits a swelling phenotype within 10 hours of repression	Amaya Y and Nakano A (1991) PMID:1646126
SSF1	YHR066W	cell size: decreased	systematic mutation set analysis of cell size for mutants in the systematic deletion collection	large-scale survey	null Allele: ssf1-Œî	S288C		Details: mutant is among the smallest 5% of haploid deletion strains	Jorgensen P, et al. (2002) PMID:12089449
SSK1	YLR006C	cell size: increased	classical genetics	classical genetics	overexpression	S288C		Details: see Table S7 for more details	Sopko R, et al. (2006) PMID:16455487
SST2	YLR452C	cell size: increased	systematic mutation set analysis of cell size for mutants in the systematic deletion collection	large-scale survey	null Allele: sst2-Œî	S288C		Details: mutant is among the largest 5% of haploid deletion strains	Jorgensen P, et al. (2002) PMID:12089449
SWE1	YJL187C	cell size: decreased	systematic mutation set analysis of cell size for mutants in the systematic deletion collection	large-scale survey	null Allele: swe1-Œî	S288C		Details: mutant is among the smallest 5% of haploid deletion strains	Jorgensen P, et al. (2002) PMID:12089449
SWE1	YJL187C	cell size: decreased	classical genetics	classical genetics	null Allele: swe1-Œî	W303		Details: based on measure of cell volume	Harvey SL and Kellogg DR (2003) PMID:12593792
TCO89	YPL180W	cell size: increased	systematic mutation set analysis of cell size for mutants in the systematic deletion collection	large-scale survey	null Allele: tco89-Œî	S288C		Details: mutant is among the largest 5% of haploid deletion strains	Jorgensen P, et al. (2002) PMID:12089449
TIM12	YBR091C	cell size: decreased	heterozygous diploid, systematic mutation set analysis of cell size for mutants in the systematic deletion collection	large-scale survey	null Allele: tim12-Œî	S288C		Details: mutant is among the smallest 5% of heterozygous diploid deletion strains	Jorgensen P, et al. (2002) PMID:12089449
UAF30	YOR295W	cell size: decreased	systematic mutation set analysis of cell size for mutants in the systematic deletion collection	large-scale survey	null Allele: uaf30-Œî	S288C		Details: mutant is among the smallest 5% of haploid deletion strains	Jorgensen P, et al. (2002) PMID:12089449
UBP15	YMR304W	cell size: decreased	homozygous diploid, systematic mutation set	large-scale survey	null Allele: ubp15-Œî	S288C		Treatment: saturated glucose culture	Zhang J, et al. (2002) PMID:12477387
URA7	YBL039C	cell size: increased	systematic mutation set analysis of cell size for mutants in the systematic deletion collection	large-scale survey	null Allele: ura7-Œî	S288C		Details: mutant is among the largest 5% of haploid deletion strains	Jorgensen P, et al. (2002) PMID:12089449
YKE2	YLR200W	cell size: increased	classical genetics	classical genetics	null Allele: yke2-Œî	S288C		Details: cell volume more than double that of wild-type	Geissler S, et al. (1998) PMID:9463374
YKE2	YLR200W	cell size: increased	systematic mutation set analysis of cell size for mutants in the systematic deletion collection	large-scale survey	null Allele: yke2-Œî	S288C		Details: mutant is among the largest 5% of haploid deletion strains	Jorgensen P, et al. (2002) PMID:12089449
YOP1	YPR028W	cell size: increased	classical genetics	classical genetics	overexpression	Other		Details: accumulate huge swollen cells with aberrant shape	Calero M, et al. (2001) PMID:11278413
YPS7	YDR349C	cell size: decreased	homozygous diploid, large-scale survey	large-scale survey	null Allele: yps7-Œî	S288C		Details: small cell size; moderate defect	Ni L and Snyder M (2001) PMID:11452010

## Sheet: S3-sheet legend
											Legend
											Column	title	Legend
											A	gene_name	Standard Name as per SGD database
											B	gene systematic name	systematic gene name as per SGD database
											C	phenotype	phenotype induced by the genetic manipulation
											D	experiment type	Experimental conditions in which the phenotytpe was discovered
											E	experiment type category	category that describes the experiment
											F	mutant information	type of mutation at the origin of the observed phenotype
											G	strain background	genetic backgroung of the strain used for the study
											H	Chemical	chemical used for experimental conditions (empty if non applicable)
											I	details	comments on experiments or on the phenotype provided by SGD
											J	reference	Reference of the paper where the study was made
