# Supplementary material for: Experimental evolution of cellular miniaturization reveals a putative mechanism for cell size evolution
Source: Proc Natl Acad Sci U S A. 2026 Jun 12;123(24):e2531280123. doi: 10.1073/pnas.2531280123 (PMC13273275; doi:10.1073/pnas.2531280123)
Supplement: Supplementary file 5 — Dataset S04 (XLSX) [file pnas.2531280123.sd04.xlsx]

## Sheet: S3-sheet legend
											Legend
											Column	title	Legend
											A	gene_name	Standard Name as per SGD database
											B	gene systematic name	systematic gene name as per SGD database
											C	phenotype	phenotype induced by the genetic manipulation
											D	experiment type	Experimental conditions in which the phenotytpe was discovered
											E	experiment type category	category that describes the experiment
											F	mutant information	type of mutation at the origin of the observed phenotype
											G	strain background	genetic backgroung of the strain used for the study
											H	Chemical	chemical used for experimental conditions (empty if non applicable)
											I	details	comments on experiments or on the phenotype provided by SGD
											J	reference	Reference of the paper where the study was made

## Sheet: DatasetS4-StatsBonferroni
	sys_name	sgdid	gene_name	size	hits	CDS	non_CDS	syn	frequency	origin	description	P	Pe
	YDR542W	S000002950	PAU10	363	4	4	0	0	37.25	seriPAUperin	Protein whose biological role is unknown; localizes to the vacuole	2.89904e-11	7.07916e-09
	YDR544C	S000002952	S000002952	429	3	3	0	0	33			9.53311e-09	1.72828e-06
	YOR114W	S000005640	S000005640	885	3	3	0	0	49	Delta-Psi dependent mitochondrial Import protein of ~34 kDa	Protein whose biological role and cellular location are unknown	4.66904e-08	5.66545e-06
	YIL134W	S000001396	FLX1	936	2	2	0	0	48.5	FLavin eXchange	FAD transmembrane transporter involved in FAD transport; localizes to mitochondrion and likely integral to membrane in high-throughput studies	6.36093e-06	0.000557235
	YNL338W	S000005282	S000005282	159	2	2	0	0	29			6.23291e-07	0.000119531
		Legend
		Column	title	Legend
		B	sys_name	Systematic gene name as per SGD database
		C	sgdid	SGD identification
		D	gene_name	Standard Name as per SGD database
		E	size	Number of bp of the gene (gene length)
		F	hits	Total number of hits detected in the gene
		G	CDS	Number of total hits in coding DNA sequence
		H	non_CDS	Number of total hits in non coding DNA sequence
		I	syn	Number of total hits that represent synonymous mutations
		J	frequency	Frequency at which the mutation appears in the population sequencing
		L	origin	Origin of the name of the gene
		M	description	Description of gene function
		P	P	P-Value
		Q	Pe	Bonferroni corrected P-value
