# Supplementary material for: Experimental evolution of cellular miniaturization reveals a putative mechanism for cell size evolution
Source: Proc Natl Acad Sci U S A. 2026 Jun 12;123(24):e2531280123. doi: 10.1073/pnas.2531280123 (PMC13273275; doi:10.1073/pnas.2531280123)
Supplement: Supplementary file 6 — Dataset S05 (XLSX) [file pnas.2531280123.sd05.xlsx]

## Sheet: S3-sheet legend
											Legend
											Column	title	Legend
											A	gene_name	Standard Name as per SGD database
											B	gene systematic name	systematic gene name as per SGD database
											C	phenotype	phenotype induced by the genetic manipulation
											D	experiment type	Experimental conditions in which the phenotytpe was discovered
											E	experiment type category	category that describes the experiment
											F	mutant information	type of mutation at the origin of the observed phenotype
											G	strain background	genetic backgroung of the strain used for the study
											H	Chemical	chemical used for experimental conditions (empty if non applicable)
											I	details	comments on experiments or on the phenotype provided by SGD
											J	reference	Reference of the paper where the study was made

## Sheet: DatasetS5-BulkSegregant
bulk1	bulk2
S000000530	S000000038
S000002822	S000000530
S000003502	S000002193
S000006137	S000004119
S000006012	S000005314
S000000038	S000000059
S000001903	S000000059
S000001861	S000000084
S000004041	S000005640
S000001569	S000001248			Legend
S000002722	S000005653
S000002930	S000005640
S000004119	S000005640			SGDID of the genes segregating with the phenoype during bulk segregant analysis (BSA). The 2 columns summarize the results obtained during the first (A) and second (B) round of BSA performed.
S000003952	S000000052
S000003410	S000000084
S000001248	S000005671
S000004352	S000004153
S000005671	S000000038
S000004938	S000000530
S000005640	S000002193
S000000749	S000004119
S000000877	S000005314
S000001537	S000000059
S000000447	S000000059
S000002739	S000000084
S000004390	S000005640
S000004715	S000001248
S000004621	S000005653
S000005284	S000005640
S000001280	S000005640
S000004040	S000000052
S000001757	S000000084
S000001758	S000005671
S000001570	S000004153
S000001568
S000028641
S000002740
S000005670
S000005672
S000001215
S000001281
S000000446
S000000615
S000000001
S000001613
S000004920
S000005938
S000006293
S000004082
S000001668
S000003996
S000005330
S000001282
S000006079
S000006240
S000004381
S000000301
S000001762
S000005639
S000003569
S000006292
S000003953
S000007627
S000028787
S000003568
S000003570
S000005939
