# Supplementary material for: Experimental evolution of cellular miniaturization reveals a putative mechanism for cell size evolution
Source: Proc Natl Acad Sci U S A. 2026 Jun 12;123(24):e2531280123. doi: 10.1073/pnas.2531280123 (PMC13273275; doi:10.1073/pnas.2531280123)
Supplement: Supplementary file 7 — Dataset S06 (XLSX) [file pnas.2531280123.sd06.xlsx]

## Sheet: S3-sheet legend
											Legend
											Column	title	Legend
											A	gene_name	Standard Name as per SGD database
											B	gene systematic name	systematic gene name as per SGD database
											C	phenotype	phenotype induced by the genetic manipulation
											D	experiment type	Experimental conditions in which the phenotytpe was discovered
											E	experiment type category	category that describes the experiment
											F	mutant information	type of mutation at the origin of the observed phenotype
											G	strain background	genetic backgroung of the strain used for the study
											H	Chemical	chemical used for experimental conditions (empty if non applicable)
											I	details	comments on experiments or on the phenotype provided by SGD
											J	reference	Reference of the paper where the study was made

## Sheet: DatasetS6-MutationsRanked
sys_name	counts	columns	sgdid	name	size	origin	description
YHR205W	4	mutated,literature,fixed,bulk	S000001248	SCH9	2475		AGC family protein kinase; functional ortholog of mammalian S6 kinase; phosphorylated by Tor1p and required for TORC1-mediated regulation of ribosome biogenesis, translation initiation, and entry into G0 phase; involved in transactivation of osmostress-responsive genes; regulates G1 progression, cAPK activity and nitrogen activation of the FGM pathway; integrates nutrient signals and stress signa…
YAL040C	4	mutated,literature,fixed,bulk	S000000038	CLN3	1743	CycLiN	G1 cyclin involved in cell cycle progression; activates Cdc28p kinase to promote G1 to S phase transition; plays a role in regulating transcription of other G1 cyclins, CLN1 and CLN2; regulated by phosphorylation and proteolysis; acetyl-CoA induces CLN3 transcription in response to nutrient repletion to promote cell-cycle entry; cell cycle arrest phenotype of the cln1 cln2 cln3 triple null mutant…		Legend
YOR114W	4	mutated,parallel,fixed,bulk	S000005640	CIM1	885	Copy number Influence on Mtdna	Mitochondrial HMG-box protein; limits the copy number of mitochondrial DNA (mtDNA), antagonizing HMG-box containing protein Abf2p, a mtDNA packaging factor; localizes to the mitochondrial matrix; contains two HMG-boxes similar to Abf2p; null mutant is viable
YPL091W	3	mutated,literature,fixed	S000006012	GLR1	1452	GLutathione Reductase	Cytosolic and mitochondrial glutathione oxidoreductase; converts oxidized glutathione to reduced glutathione; cytosolic Glr1p is the main determinant of the glutathione redox state of the mitochondrial intermembrane space; mitochondrial Glr1p has a role in resistance to hyperoxia; also detected in peroxisomes; protein abundance increases in response to DNA replication stress
YNL250W	3	mutated,literature,fixed	S000005194	RAD50	3939	RADiation sensitive	Subunit of MRX complex with Mre11p and Xrs2p; complex is involved in processing double-strand DNA breaks in vegetative cells, initiation of meiotic DSBs, telomere maintenance, and nonhomologous end joining; forms nuclear foci upon DNA replication stress		Column	title	Legend
YBL039C	3	mutated,literature,fixed	S000000135	URA7	1740	URAcil requiring	Major CTP synthase isozyme (see also URA8); catalyzes ATP-dependent transfer of amide nitrogen from glutamine to UTP, forming CTP, final step in de novo biosynthesis of pyrimidines; involved in phospholipid biosynthesis; targeted to vacuole via AP-3 pathway; capable of forming cytoplasmic filaments termed cytoophidium, especially during conditions of glucose depletion; URA7 has paralog URA8 that …		A	sys_name	systematic gene name as per SGD database
YKL130C	3	mutated,parallel,fixed	S000001613	SHE2	741	Swi5p-dependent HO Expression	RNA-binding protein that binds specific mRNAs and interacts with She3p; part of the mRNA localization machinery that restricts accumulation of certain proteins to the bud; binds to ER-derived membranes and targets mRNAs to cortical ER		B	counts	Number of hits the gene had 1 to 4
YNL325C	3	mutated,literature,fixed	S000005269	FIG4	2640	Factor-Induced Gene	Phosphatidylinositol 3,5-bisphosphate (PtdIns[3,5]P) phosphatase; required for efficient mating and response to osmotic shock; physically associates with and regulated by Vac14p; contains a SAC1-like domain; homologous to human FIG4, which is associated with CMT4J, a form of Charcot-Marie-Tooth disorder		C	columns	List of hits where gene appears [mutated,literature,fixed,bulk]
YAL056W	3	mutated,literature,bulk	S000000052	GPB2	2643		Multistep regulator of cAMP-PKA signaling; inhibits PKA downstream of Gpa2p and Cyr1p, thereby increasing cAMP dependency; inhibits Ras activity through direct interactions with Ira1p/2p; regulated by G-alpha protein Gpa2p; GPB2 has a paralog, GPB1, that arose from the whole genome duplication		D	sgdid	SGD identification
YOR145C	3	mutated,fixed,bulk	S000005671	PNO1	825	Partner of NOb1	Essential nucleolar protein required for pre-18S rRNA processing; interacts with Dim1p, an 18S rRNA dimethyltransferase, and also with Nob1p, which is involved in proteasome biogenesis; contains a KH domain		E	name	Standard Name as per SGD database
YGL071W	3	mutated,literature,fixed	S000003039	AFT1	2073	Activator of Ferrous Transport	Transcription factor involved in iron utilization and homeostasis; binds consensus site PyPuCACCCPu and activates transcription in response to changes in iron availability; in iron-replete conditions localization is regulated by Grx3p, Grx4p, and Fra2p, and promoter binding is negatively regulated via Grx3p-Grx4p binding; AFT1 has a paralog, AFT2, that arose from the whole genome duplication; rel…		F	size	gene length in bp
YKL165C	3	mutated,literature,fixed	S000001648	MCD4	2760	Morphogenesis Checkpoint Dependent	Protein involved in GPI anchor synthesis; multimembrane-spanning protein that localizes to the endoplasmic reticulum; highly conserved among eukaryotes; GPI stands for glycosylphosphatidylinositol		G	origin	origin of the name of the gene
YOR073W	3	mutated,literature,fixed	S000005599	SGO1	1773	ShuGOshin (Japanese for "guardian spirit")	Component of the spindle checkpoint; involved in sensing lack of tension on mitotic chromosomes; protects centromeric Rec8p at meiosis I; required for accurate chromosomal segregation at meiosis II and for mitotic chromosome stability; recruits condensin to the pericentric region of chromosomes during meiosis; dissociates from pericentromeres when sister kinetochores are under tension		H	description	description of gene function
YPR088C	3	mutated,literature,fixed	S000006292	SRP54	1626	Signal Recognition Particle 54-kD subunit	Signal recognition particle (SRP) subunit (homolog of mammalian SRP54); contains the signal sequence-binding activity of SRP, interacts with the SRP RNA, and mediates binding of SRP to signal receptor; contains GTPase domain
YBR032W	3	mutated,parallel,fixed	S000000236		303		Putative protein of unknown function; conserved among S. cerevisiae strains; YBR032W is not an essential gene			for context on the 4-column description see main text
YLR074C	3	mutated,literature,fixed	S000004064	BUD20	501	BUD site selection	C2H2-type zinc finger protein required for ribosome assembly; shuttling factor which associates with pre-60S particles in the nucleus, accompanying them to the cytoplasm; cytoplasmic dissociation of Bud20p requires Drg1p; N-terminus harbors a nuclear localization signal (NLS) and a nuclear export signal (NES); cytoplasmic Bud20p is reimported by Kap123-dependent pathway; involved in bud-site sele…
YLR048W	3	mutated,literature,fixed	S000004038	RPS0B	1118	Ribosomal Protein of the Small subunit	Protein component of the small (40S) ribosomal subunit; RPS0B has a paralog, RPS0A, that arose from the whole genome duplication; required for maturation of 18S rRNA along with Rps0Ap; deletion of either RPS0 gene reduces growth rate, deletion of both genes is lethal; homologous to human ribosomal protein SA and bacterial S2
YIL018W	3	mutated,literature,fixed	S000001280	RPL2B	1165	Ribosomal Protein of the Large subunit	Ribosomal 60S subunit protein L2B; homologous to mammalian ribosomal protein L2 and bacterial L2; RPL2B has a paralog, RPL2A, that arose from the whole genome duplication; expression is upregulated at low temperatures
YGL076C	3	mutated,literature,fixed	S000003044	RPL7A	1662	Ribosomal Protein of the Large subunit	Ribosomal 60S subunit protein L7A; required for processing of 27SA3 pre-rRNA to 27SB pre-rRNA during assembly of large ribosomal subunit; depletion leads to a turnover of pre-rRNA; contains a conserved C-terminal Nucleic acid Binding Domain (NDB2); binds to Domain II of 25S and 5.8S rRNAs; homologous to mammalian ribosomal protein L7 and bacterial L30; RPL7A has a paralog, RPL7B, that arose from …
YDR349C	3	mutated,literature,fixed	S000002757	YPS7	1791	YaPSin	Putative GPI-anchored aspartic protease; member of the yapsin family of proteases involved in cell wall growth and maintenance; located in the cytoplasm and endoplasmic reticulum
YHR066W	3	mutated,literature,fixed	S000001108	SSF1	1362	Suppressor of ste4 (Four)	Constituent of 66S pre-ribosomal particles; required for ribosomal large subunit maturation; functionally redundant with Ssf2p; member of the Brix family; SSF1 has a paralog, SSF2, that arose from the whole genome duplication
YOR341W	3	mutated,literature,fixed	S000005868	RPA190	4995	RNA Polymerase A	RNA polymerase I largest subunit A190
YLR006C	3	mutated,literature,fixed	S000003996	SSK1	2139	Suppressor of Sensor Kinase	Cytoplasmic phosphorelay intermediate osmosensor and regulator; part of a two-component signal transducer that mediates osmosensing via a phosphorelay mechanism; required for mitophagy; dephosphorylated form is degraded by the ubiquitin-proteasome system; potential Cdc28p substrate
YKL054C	3	mutated,literature,fixed	S000001537	DEF1	2217	RNAPII DEgradation Factor	RNAPII degradation factor; forms a complex with Rad26p in chromatin, enables ubiquitination and proteolysis of RNAPII present in an elongation complex; interacts with general transcription factor TFIIH; mutant is deficient in Zip1p loading onto chromosomes during meiosis; null mutant is prone to self-diploidization; null mutation can be functionally complemented by human UBAP2 and UBAP2
YMR176W	3	mutated,literature,fixed	S000004788	ECM5	4236	ExtraCellular Mutant	Subunit of the Snt2C complex; physically associates with Snt2p and Rpd3p; along with Snt2p, recruits Rpd3p to a small number of promoters; also colocalizes with Snt2p, independently of Rpd3p, to promoters of stress response genes in response to oxidative stress; contains ATP/GTP-binding site motif A; null mutant exhibits increased cellular volume, large drooping buds with elongated necks; relativ…
YDR141C	3	mutated,literature,fixed	S000002548	DOP1	5097	homolog of A. nidulans DOPey	Protein involved in vesicular transport at trans-Golgi network (TGN); TGN-localized, leucine-zipper domain protein; involved in endosome-to-Golgi transport during endocytic recycling, and retrograde transport of glycosyltransferases from the TGN to the Golgi; involved in organization of the ER, establishment of cell polarity, and morphogenesis; detected in highly purified mitochondria in high-thr…
YGR178C	3	mutated,parallel,fixed	S000003410	PBP1	2169	Pab1p-Binding Protein	Component of glucose deprivation induced stress granules; involved in P-body-dependent granule assembly; regulates TORC1 signaling and autophagy; interacts with Pab1p to regulate mRNA polyadenylation; interacts with Mkt1p to regulate HO translation; regulates expression of genes involved in gluconeogenesis and mitochondrial function through multiple mechanisms
YIL133C	3	mutated,literature,fixed	S000001395	RPL16A	890	Ribosomal Protein of the Large subunit	Ribosomal 60S subunit protein L16A; N-terminally acetylated, binds 5.8 S rRNA; transcriptionally regulated by Rap1p; homologous to mammalian ribosomal protein L13A and bacterial L13; RPL16A has a paralog, RPL16B, that arose from the whole genome duplication; protein abundance increases in response to DNA replication stress
YGR195W	3	mutated,literature,fixed	S000003427	SKI6	741	SuperKIller	Exosome non-catalytic core component; involved in 3'-5' RNA processing and degradation in both the nucleus and the cytoplasm; has similarity to E. coli RNase PH and to human hRrp41p (EXOSC4)
YPL090C	3	mutated,literature,fixed	S000006011	RPS6A	1105	Ribosomal Protein of the Small subunit	Protein component of the small (40S) ribosomal subunit; homologous to mammalian ribosomal protein S6, no bacterial homolog; phosphorylated on S233 by Ypk3p in a TORC1-dependent manner, and on S232 in a TORC1/2-dependent manner by Ypk1/2/3p; RPS6A has a paralog, RPS6B, that arose from the whole genome duplication
YNR031C	3	mutated,fixed,bulk	S000005314	SSK2	4740	Suppressor of Sensor Kinase	MAP kinase kinase kinase of HOG1 mitogen-activated signaling pathway; interacts with Ssk1p, leading to autophosphorylation and activation of Ssk2p which phosphorylates Pbs2p; also mediates actin cytoskeleton recovery from osmotic stress; a HOG-independent function of Ssk2p mediates the calcium-sensitive phenotype of the ptp2 msg5 double disruptant; SSK2 has a paralog, SSK22, that arose from the w…
YIR019C	3	mutated,parallel,fixed	S000001458	FLO11	4104	FLOcculation	GPI-anchored cell surface glycoprotein (flocculin); required for pseudohyphal and invasive growth, flocculation, and biofilm formation; major determinant of colony morphology; QTL that controls chronological life span; carries intragenic tandem repeats that are expanded in different strains; required for formation of fibrous interconnections between cells; role in co-flocculation with other yeast…
YLR129W	3	mutated,fixed,bulk	S000004119	DIP2	2832	DOM34 Interacting Protein	Nucleolar protein; specifically associated with the U3 snoRNA, part of the large ribonucleoprotein complex known as the small subunit (SSU) processome, required for 18S rRNA biogenesis, part of the active pre-rRNA processing complex
YAL063C	3	mutated,fixed,bulk	S000000059	FLO9	3969	FLOcculation	Lectin-like protein with similarity to Flo1p; thought to be expressed and involved in flocculation
YCL025C	3	mutated,fixed,bulk	S000000530	AGP1	1902	high-Affinity Glutamine Permease	Broad-specificity, low-affinity amino acid permease; minor serine permease with major contributions from paralog Gnp1p; involved in uptake of asparagine, glutamine, and other amino acids; expression induced by amino acids and regulated by SPS plasma membrane amino acid sensor system (Ssy1p-Ptr3p-Ssy5p)
YKR035W-A	2	mutated,fixed	S000006435	DID2	615	Doa4-Independent Degradation	Class E protein of the vacuolar protein-sorting (Vps) pathway; binds Vps4p and directs it to dissociate ESCRT-III complexes; forms a functional and physical complex with Ist1p; human ortholog may be altered in breast tumors
YLR050C	2	mutated,fixed	S000004040	EMA19	486	Efficient Mitochondria targeting-Associated protein	Integral ER membrane protein involved in protein sorting; component of ER-SURF, a pathway involved in retrieving mitochondrial membrane protein precursors and rerouting them to the mitochondrial translocation system; promotes the proteolytic degradation of non-productive mitochondrial precursor proteins suggesting involvement in quality control during protein import; GFP-fusion protein localizes …
YLR047C	2	mutated,fixed	S000004037	FRE8	2061		Protein with sequence similarity to iron/copper reductases; involved in iron homeostasis; deletion mutant has iron deficiency/accumulation growth defects; expression increased in the absence of copper-responsive transcription factor Mac1p
YLL055W	2	mutated,fixed	S000003978	YCT1	1596	Yeast Cysteine Transporter	High-affinity cysteine-specific transporter; has similarity to the Dal5p family of transporters; green fluorescent protein (GFP)-fusion protein localizes to the endoplasmic reticulum; YCT1 is not an essential gene
YKR083C	2	mutated,fixed	S000001791	DAD2	402	Duo1 And Dam1 interacting	Essential subunit of the Dam1 complex (aka DASH complex); complex couples kinetochores to the force produced by MT depolymerization thereby aiding in chromosome segregation; is transferred to the kinetochore prior to mitosis
YDR532C	2	mutated,literature	S000002940	KRE28	1158		Subunit of a kinetochore-microtubule binding complex; complex bridges centromeric heterochromatin and kinetochore MAPs and motors; required for sister chromatid bi-orientation and kinetochore binding of SAC components; complex also includes Spc105p; modified by sumoylation
YKR033C	2	mutated,fixed	S000001741		426		Dubious open reading frame; unlikely to encode a functional protein, based on available experimental and comparative sequence data; partially overlaps the verified gene DAL80
YPL161C	2	mutated,literature	S000006082	BEM4	1902	Bud EMergence	Protein involved in establishment of cell polarity and bud emergence; regulates filamentous-growth mitogen-activated protein kinase (MAPK) pathway; interacts with the Rho1p small GTP-binding protein, the pleckstrin homology (PH) domain of Cdc24p, and with the Rho-type GTPase Cdc42p; stabilizes Cdc42p levels, resulting in elevated fMAPK pathway signaling; involved in maintenance of proper telomere…
YKL217W	2	mutated,fixed	S000001700	JEN1	1851		Monocarboxylate/proton symporter of the plasma membrane; transport activity is dependent on the pH gradient across the membrane; mediates high-affinity uptake of carbon sources lactate, pyuvate, and acetate, and also of the micronutrient selenite, whose structure mimics that of monocarboxylates; expression and localization are tightly regulated, with transcription repression, mRNA degradation, an…
YKL178C	2	mutated,fixed	S000001661	STE3	1413	STErile	Receptor for a factor pheromone; couples to MAP kinase cascade to mediate pheromone response; transcribed in alpha cells and required for mating by alpha cells, ligand bound receptors endocytosed and recycled to the plasma membrane; GPCR
YKL087C	2	mutated,fixed	S000001570	CYT2	675	CYTochrome-c1-heme-lyase	Cytochrome c1 heme lyase; involved in maturation of cytochrome c1, which is a subunit of the mitochondrial ubiquinol-cytochrome-c reductase; links heme covalently to apocytochrome c1; human homolog HCCS can complement yeast cyt2 null mutant
YPL057C	2	mutated,fixed	S000005978	SUR1	1149	SUppressor of Rvs161 and rvs167 mutations	Mannosylinositol phosphorylceramide (MIPC) synthase catalytic subunit; forms a complex with regulatory subunit Csg2p; function in sphingolipid biosynthesis is overlapping with that of Csh1p; SUR1 has a paralog, CSH1, that arose from the whole genome duplication
YLR051C	2	mutated,fixed	S000004041	FCF2	654	Faf1p Copurifying Factor	Nucleolar protein involved in the early steps of 35S rRNA processing; interacts with Faf1p; member of a transcriptionally co-regulated set of genes called the RRB regulon; essential gene
YLR360W	2	mutated,fixed	S000004352	VPS38	1320	Vacuolar Protein Sorting	Part of a Vps34p phosphatidylinositol 3-kinase complex; functions in carboxypeptidase Y (CPY) sorting; binds Vps30p and Vps34p to promote production of phosphatidylinositol 3-phosphate (PtdIns3P) which stimulates kinase activity; required for overflow degradation of misfolded proteins when ERAD is saturated; targeted to vacuole via AP-3 pathway
YLR052W	2	mutated,fixed	S000004042	IES3	753	Ino Eighty Subunit	Subunit of the INO80 chromatin remodeling complex
YGR063C	2	mutated,literature	S000003295	SPT4	309	SuPpressor of Ty's	Spt4p/5p (DSIF) transcription elongation factor complex subunit; Spt4/5 binds ssRNA in a sequence-specific manner and along with RNAP I and II regulates transcriptional elongation, RNA processing, quality control, and transcription-coupled repair; localizes to kinetochores and heterochromatin, influencing chromosomal dynamics and silencing; required for transcription through long trinucleotide re…
YLR221C	2	mutated,fixed	S000004211	RSA3	663	RiboSome Assembly	Protein with a likely role in ribosomal maturation; required for accumulation of wild-type levels of large (60S) ribosomal subunits; binds to the helicase Dbp6p in pre-60S ribosomal particles in the nucleolus
YKL085W	2	mutated,fixed	S000001568	MDH1	1005	Malate DeHydrogenase	Mitochondrial malate dehydrogenase; catalyzes interconversion of malate and oxaloacetate; involved in the tricarboxylic acid (TCA) cycle; phosphorylated; mutation in human homolog MDH2 causes early-onset severe encephalopathy
YLR076C	2	mutated,fixed	S000004066		423		Dubious open reading frame; unlikely to encode a functional protein, based on available experimental and comparative sequence data; partially overlaps the essential gene RPL10 which encodes the ribosomal protein L10
YML106W	2	mutated,fixed	S000004574	URA5	681	URAcil requiring	Major orotate phosphoribosyltransferase (OPRTase) isozyme; catalyzes the fifth enzymatic step in de novo biosynthesis of pyrimidines, converting orotate into orotidine-5'-phosphate; URA5 has a paralog, URA10, that arose from the whole genome duplication
YLR086W	2	mutated,fixed	S000004076	SMC4	4257	Structural Maintenance of Chromosomes	Subunit of the condensin complex; condensin reorganizes chromosomes during both mitosis and meiosis; forms a subcomplex with Smc2p that has ATP-hydrolyzing and DNA-binding activity, but other condensin subunits are required for chromatin binding; required for tRNA gene clustering at the nucleolus; potential Cdc28p substrate
YMR226C	2	mutated,fixed	S000004839	ORA1	804	OxidoReductase of Alcohols	NADP(+)-dependent serine dehydrogenase and carbonyl reductase; acts on serine, L-allo-threonine, and other 3-hydroxy acids; catalyzes the reduction of (S)-α-acetolactate to 2,3-dimethylglycerate; short-chain dehydrogenase/reductase (SDR) family member; GFP fusion protein localizes to the cytoplasm and nucleus
YKL143W	2	mutated,literature	S000001626	LTV1	1392	Low Temperature Viability	Subunit of the EGO/GSE complex; the vacuolar/endosomal membrane associated EGO/GSE complex regulates exit from rapamycin-induced growth arrest, stimulating microautophagy and sorting of Gap1p from the endosome to the plasma membrane; required for ribosomal small subunit export from nucleus; required for growth at low temperature
YLR087C	2	mutated,fixed	S000004077	CSF1	8877	Cold Sensitive for Fermentation	Protein with structural similarity to lipid transport protein Vps13p; localizes to multiple membrane contact sites between organelles; role in phospholipid homeostasis and lipidomic adaptation to cold; required for fermentation at low temperature; plays a role in phosphatidylethanolamine metabolism and secretory protein maturation; non-tagged protein is detected in highly purified mitochondria in…
YNL236W	2	mutated,fixed	S000005180	SIN4	2925	Switch INdependent	Subunit of the RNA polymerase II mediator complex; associates with core polymerase subunits to form the RNA polymerase II holoenzyme; contributes to both positive and negative transcriptional regulation; dispensible for basal transcription
YNL014W	2	mutated,fixed	S000004959	HEF3	3135	Homolog of EF-3	Translational elongation factor EF-3; member of the ABC superfamily; stimulates EF-1 alpha-dependent binding of aminoacyl-tRNA by the ribosome; normally expressed in zinc deficient cells; HEF3 has a paralog, YEF3, that arose from the whole genome duplication
YOR335C	2	mutated,fixed	S000005862	ALA1	2877	ALAnyl-tRNA synthetase	Cytoplasmic and mitochondrial alanyl-tRNA synthetase; required for protein synthesis; point mutation (cdc64-1 allele) causes cell cycle arrest at G1; lethality of null mutation is functionally complemented by human homolog AARS; mutations in human homolog AARS are associated with autoimmune disease polymyositis/dermatomyositis and with hereditary peripheral neuropathy, Charcot-Marie-Tooth (CMT) d…
YHR083W	2	mutated,fixed	S000001125	SAM35	990	Sorting and Assembly Machinery	Component of the sorting and assembly machinery (SAM) complex; the SAM (or TOB) complex is located in the mitochondrial outer membrane; the complex binds precursors of beta-barrel proteins and facilitates their insertion into the outer membrane
YKR034W	2	mutated,fixed	S000001742	DAL80	810	Degradation of Allantoin	Negative regulator of genes in multiple nitrogen degradation pathways; expression is regulated by nitrogen levels and by Gln3p; member of the GATA-binding family, forms homodimers and heterodimers with Gzf3p; DAL80 has a paralog, GZF3, that arose from the whole genome duplication
YMR171C	2	mutated,fixed	S000004781	EAR1	1653	Endosomal Adaptor of Rsp5p	Specificity factor required for Rsp5p-dependent ubiquitination; also required for sorting of specific cargo proteins at the multivesicular body; mRNA is targeted to the bud via the mRNA transport system involving She2p
YJR133W	2	mutated,fixed	S000003894	XPT1	630	Xanthine Phosphoribosyl Transferase	Xanthine-guanine phosphoribosyl transferase; required for xanthine utilization and for optimal utilization of guanine
YHR184W	2	mutated,fixed	S000001227	SSP1	1716		Protein involved in the control of meiotic nuclear division; involved in the coordination of meiosis with spore formation; subunit of the leading edge protein (LEP) complex (Ssp1-Ady3-Don1-Irc10) that forms a ring-like structure at the leading edge of the prospore membrane during meiosis II; required for assembly of the leading edge coat and both prospore membrane shaping and organization; transc…
YPL040C	2	mutated,literature	S000005961	ISM1	3009	Isoleucyl tRNA Synthetase of Mitochondria	Mitochondrial isoleucyl-tRNA synthetase; null mutant is deficient in respiratory growth; human homolog IARS2 implicated in mitochondrial diseases, can partially complement yeast null mutant
YHR185C	2	mutated,fixed	S000001228	PFS1	714	Prospore Formation at Spindles	Sporulation protein required for prospore membrane formation; required for prospore membrane formation at selected spindle poles; ensures functionality of all four spindle pole bodies during meiosis II; not required for meiotic recombination or meiotic chromosome segregation
YNL287W	2	mutated,fixed	S000005231	SEC21	2808	SECretory	Gamma subunit of coatomer; coatomer is a heptameric protein complex that together with Arf1p forms the COPI coat; involved in ER to Golgi transport of selective cargo
YIL121W	2	mutated,literature	S000001383	QDR2	1629	QuiniDine Resistance	Plasma membrane transporter of the major facilitator superfamily; member of the 12-spanner drug:H(+) antiporter DHA1 family; exports copper; has broad substrate specificity and can transport many mono- and divalent cations; transports a variety of drugs and is required for resistance to quinidine, barban, cisplatin, and bleomycin; contributes to potassium homeostasis; expression is regulated by c…
YJL096W	2	mutated,literature	S000003632	MRPL49	486	Mitochondrial Ribosomal Protein, Large subunit	Mitochondrial ribosomal protein of the large subunit
YCR063W	2	mutated,literature	S000000659	BUD31	474	BUD site selection	Component of the SF3b subcomplex of the U2 snRNP; increases efficiency of first and second step pre-mRNA splicing; diploid mutants display a random budding pattern instead of the wild-type bipolar pattern; facilitates passage through G1/S Start, but is not required for G2/M transition or exit from mitosis
YIL013C	2	mutated,fixed	S000001275	PDR11	4236	Pleiotropic Drug Resistance	ATP-binding cassette (ABC) transporter; multidrug transporter involved in multiple drug resistance; mediates sterol uptake when sterol biosynthesis is compromised; regulated by Pdr1p; required for anaerobic growth; PDR11 has a paralog, AUS1, that arose from the whole genome duplication
YJL157C	2	mutated,literature	S000003693	FAR1	2493	Factor ARrest	CDK inhibitor and nuclear anchor; during the cell cycle Far1p sequesters the GEF Cdc24p in the nucleus; phosphorylation by Cdc28p-Cln results in SCFCdc4 complex-mediated ubiquitin-dependent degradation, releasing Cdc24p for export and activation of GTPase Cdc42p; in response to pheromone, phosphorylation of Far1p by MAPK Fus3p results in association with, and inhibition of Cdc28p-Cln, as well as …
YNL162W	2	mutated,literature	S000005106	RPL42A	833	Ribosomal Protein of the Large subunit	Ribosomal 60S subunit protein L42A; homologous to mammalian ribosomal protein L36A, no bacterial homolog; RPL42A has a paralog, RPL42B, that arose from the whole genome duplication
YIL019W	2	mutated,fixed	S000001281	FAF1	1041	Forty (40) S Assembly Factor	Protein required for pre-rRNA processing; also required for 40S ribosomal subunit assembly
YOL011W	2	mutated,fixed	S000005371	PLB3	2061	PhosphoLipase B	Phospholipase B (lysophospholipase) involved in lipid metabolism; hydrolyzes phosphatidylinositol and phosphatidylserine and displays transacylase activity in vitro; PLB3 has a paralog, PLB1, that arose from the whole genome duplication
YKL212W	2	mutated,literature	S000001695	SAC1	1872	Suppressor of ACtin	Phosphatidylinositol phosphate phosphatase; role in early and medial Golgi PtdIns4P hydrolysis; regulated by Vps74p interaction; ER localized transmembrane protein which cycles through the Golgi; role in protein trafficking, processing, secretion, and cell wall maintenance; regulates sphingolipid biosynthesis by modulating PtdIns(4)P metabolism; PtdIns4P PPase activity is crucial for autophagosom…
YOR141C	2	mutated,literature	S000005667	ARP8	2646	Actin-Related Protein	Nuclear actin-related protein involved in chromatin remodeling; component of chromatin-remodeling enzyme complexes; has mRNA binding activity
YIL095W	2	mutated,fixed	S000001357	PRK1	2433	p53 Regulatory Kinase	Ser/Thr protein kinase; regulates the organization and function of the actin cytoskeleton; inhibits clathrin-mediated endocytosis; phosphorylates the Pan1p and Sla1p subunits of the Pan1p-Sla1p-End3p complex, resulting in inhibition of complex formation; inhibits Scd5p through phosphorylation; phosphorylates Pan1p-interacting proteins, Ent1/2 and Yap1801/2; negatively regulated through autophosph…
YDL106C	2	mutated,literature	S000002264	PHO2	1680	PHOsphate metabolism	Homeobox transcription factor; regulatory targets include genes involved in phosphate metabolism; binds cooperatively with Pho4p to the PHO5 promoter; phosphorylation of Pho2p facilitates interaction with Pho4p; relocalizes to the cytosol in response to hypoxia
YML070W	2	mutated,fixed	S000004535	DAK1	1755	DihydroxyAcetone Kinase	Dihydroxyacetone kinase; required for detoxification of dihydroxyacetone (DHA); involved in stress adaptation
YBR091C	2	mutated,literature	S000000295	TIM12	330	Translocase of the Inner Membrane	Essential protein of the inner mitochondrial membrane; peripherally localized; component of the TIM22 complex, which is a twin-pore translocase that mediates insertion of numerous multispanning inner membrane proteins
YPL098C	2	mutated,fixed	S000006019	MGR2	342	Mitochondrial Genome Required	Core component of the TIM23 protein translocase complex; couples Tim21 with the core Tim23 translocase; provides quality control for membrane protein insertion, regulating their release into the inner membrane by the TIM23 complex; required for mitochondrial import of presequence-containing proteins at elevated temperature; forms the translocation path with Tim17p, sealing the lateral opening of …
YOR246C	2	mutated,fixed	S000005772	ENV9	993	late ENdosome and Vacuole interface function	Conserved oxidoreductase involved in lipid droplet morphology; mutant shows defects in CPY processing and vacuolar morphology; required for replication of Brome mosaic virus in S. cerevisiae, a model system for studying replication of positive-strand RNA viruses in their natural hosts; homologus to human RDH12 linked to Leber Congenital Amaurosis
YOR290C	2	mutated,fixed	S000005816	SNF2	5112	Sucrose NonFermenting	Catalytic subunit of the SWI/SNF chromatin remodeling complex; involved in transcriptional regulation; contains DNA-stimulated ATPase activity; functions interdependently in transcriptional activation with Snf5p and Snf6p
YOR370C	2	mutated,fixed	S000005897	MRS6	1812	Mitochondrial RNA Splicing	Rab escort protein; type II geranylgeranyltransferase complex (Bet2p-Bet4p) chaperone that complexes with newly synthesized Rab GTPases, like Ypt1p and Sec4p, leading to their prenylation and membrane delivery; modulates the TOR pathway through interactions with Sfp1p; alters the kinetics of MAPK pathway activation and polarity reorganization during filamentous growth; sequence similarity to mamm…
YJL119C	2	mutated,fixed	S000003655		324		Dubious open reading frame; unlikely to encode a functional protein, based on available experimental and comparative sequence data
YJL120W	2	mutated,fixed	S000003656		324		Dubious open reading frame; unlikely to encode a functional protein, based on available experimental and comparative sequence data; partially overlaps the verified gene YJL121C/RPE1; deletion confers sensitivity to GSAO
YJL121C	2	mutated,fixed	S000003657	RPE1	717	Ribulose 5-Phosphate Epimerase	D-ribulose-5-phosphate 3-epimerase; catalyzes a reaction in the non-oxidative part of the pentose-phosphate pathway; mutants are sensitive to oxidative stress
YHR092C	2	mutated,fixed	S000001134	HXT4	1731	HeXose Transporter	High-affinity glucose transporter; member of the major facilitator superfamily, expression is induced by low levels of glucose and repressed by high levels of glucose; HXT4 has a paralog, HXT7, that arose from the whole genome duplication
YJR132W	2	mutated,fixed	S000003893	NMD5	3147	Nonsense-Mediated mRNA Decay	Karyopherin; a carrier protein involved in nuclear import of proteins; importin beta homolog
YKL114C	2	mutated,literature	S000001597	APN1	1104	APurinic/apyrimidinic eNdonuclease	Major apurinic/apyrimidinic endonuclease; 3'-repair diesterase; involved in repair of DNA damage by oxidation and alkylating agents; also functions as a 3'-5' exonuclease to repair 7,8-dihydro-8-oxodeoxyguanosine; genetically interacts with NTG1 to maintain mitochondrial genome integrity
YHR172W	2	mutated,fixed	S000001215	SPC97	2472	Spindle Pole Component	Component of the microtubule-nucleating Tub4p (gamma-tubulin) complex; interacts with Spc110p at the spindle pole body (SPB) inner plaque and with Spc72p at the SPB outer plaque
YBL088C	2	mutated,fixed	S000000184	TEL1	8364	TELomere maintenance	Protein kinase primarily involved in telomere length regulation; contributes to cell cycle checkpoint control in response to DNA damage; binds to phosphatidylinositol-4-phosphate; acts with Red1p and Mec1p to promote interhomolog recombination by phosphorylation of Hop1; functionally redundant with Mec1p; regulates P-body formation induced by replication stress; homolog of human ataxia-telangiect…
YNL296W	2	mutated,fixed	S000005240		315		Dubious open reading frame unlikely to encode a functional protein; deletion adversely affects sporulation; deletion mutant exhibits synthetic phenotype under expression of mutant huntingtin fragment, but gene does not have human ortholog
YPL048W	2	mutated,fixed	S000005969	CAM1	1248	Calcium And Membrane-binding protein	One of two isoforms of the gamma subunit of eEF1B; stimulates the release of GDP from eEF1A (Tef1p/Tef2p) post association with the ribosomal complex with eEF1Balpha subunit; nuclear protein required for transcription of MXR1; binds the MXR1 promoter in the presence of other nuclear factors; binds calcium and phospholipids
YPR181C	2	mutated,fixed	S000006385	SEC23	2307	SECretory	GTPase-activating protein, stimulates the GTPase activity of Sar1p; component of the Sec23p-Sec24p heterodimer of the COPII vesicle coat, involved in ER to Golgi transport; substrate of Ubp3/Bre5 complex; ubiquitylated by Ub-ligase Rsp5p; proteasome-mediated degradation of Sec23p is regulated by Cdc48p
YKL133C	2	mutated,fixed	S000001616	RCI50	1392	Respiratory Chain Interacting protein of ~50 kDa	Mitochondrial protein of unknown function; not required for growth of cells lacking the mitochondrial genome; SWAT-GFP and mCherry fusion proteins localize to the mitochondria; YKL133C has a paralog, MGR3, that arose from the whole genome duplication
YKL132C	2	mutated,fixed	S000001615	RMA1	1293	Reduced Mating A	Putative dihydrofolate synthetase; similar to E. coli folylpolyglutamate synthetase/dihydrofolate synthetase; the authentic, non-tagged protein is detected in highly purified mitochondria in high-throughput studies; RMA1 has a paralog, FOL3, that arose from the whole genome duplication
YJL041W	2	mutated,fixed	S000003577	NSP1	2590	NucleoSkeletal-like Protein	FG-nucleoporin component of central core of the nuclear pore complex; also part of the nuclear pore complex (NPC) nuclear basket; contributes directly to nucleocytoplasmic transport and maintenance of the NPC permeability barrier; found in stable complex with Nup82p, Gle2p and two other FG-nucleoporins (Nup159p and Nup116p); also found in stable complex with Nic96p and two other FG-nucleoproteins…
YIL020C-A	2	mutated,fixed	S000028787		339		Dubious open reading frame; unlikely to encode a functional protein, based on available experimental and comparative sequence data; completely overlaps origin of replication ARS918, partially overlaps ORF RPB3/YIL021W
YIL020C	2	mutated,fixed	S000001282	HIS6	786	HIStidine requiring	Enzyme that catalyzes the fourth step in the histidine pathway; Phosphoribosylformimino-5-aminoimidazole carboxamide ribotide isomerase; mutations cause histidine auxotrophy and sensitivity to Cu, Co, and Ni salts
YHR166C	2	mutated,fixed	S000001209	CDC23	1881	Cell Division Cycle	Subunit of the Anaphase-Promoting Complex/Cyclosome (APC/C); APC/C is a ubiquitin-protein ligase required for degradation of anaphase inhibitors, including mitotic cyclins, during the metaphase/anaphase transition
YHR165W-A	2	mutated,fixed	S000028783		312		Dubious open reading frame; unlikely to encode a functional protein, based on available experimental and comparative sequence data; completely overlaps ORF PRP8/YHR165C
YHR165C	2	mutated,fixed	S000001208	PRP8	7242	Pre-mRNA Processing	Component of U4/U6-U5 snRNP complex; involved in second catalytic step of splicing; participates in spliceosomal assembly through its interaction with U1 snRNA; largest and most evolutionarily conserved protein of the spliceosome; mutations in human ortholog, PRPF8, cause Retinitis pigmentosa and missplicing in Myelodysplastic syndrome; mouse ortholog interacts with androgen receptor and may have…
YHR164C	2	mutated,fixed	S000001207	DNA2	4569	DNA synthesis defective	ATP-dependent 5'-flap endonuclease and DNA helicase; tracking protein for flap cleavage during Okazaki fragment maturation; involved in DNA repair/processing of meiotic DNA double strand breaks; cell cycle-dependent localization to telomeric chromatin and replicating chromosomes; required for telomerase-dependent telomere synthesis; stability, localization and nuclease activity regulated by sumoy…
YGR184C	2	mutated,fixed	S000003416	UBR1	5853		E3 Ub-ligase (N-recognin); recognizes and ubiquitinates N-end rule pathway substrates in complex with Rad6p; Roq1p-bound form accelerates degradation of misfolded and native ER membrane and cytosolic proteins as part of the stress-induced homeostatically regulated protein degradation (SHRED) pathway; role in ER-associated protein degradation; modifies Cup9p to regulate peptide transport; mutation…
YGL133W	2	mutated,fixed	S000003101	ITC1	3795	Imitation switch Two Complex	Subunit of ATP-dependent Isw2p-Itc1p chromatin remodeling complex; required for repression of a-specific genes, repression of early meiotic genes during mitotic growth, and repression of INO1; similar to mammalian Acf1p, the regulatory subunit of the mammalian ATP-utilizing chromatin assembly and modifying factor (ACF) complex; ITC1 has a paralog, YPL216W, that arose from the whole genome duplica…
YDL179W	2	mutated,fixed	S000002338	PCL9	915	Pho85 CycLin	Cyclin; forms a functional kinase complex with Pho85p cyclin-dependent kinase (Cdk), expressed in late M/early G1 phase, activated by Swi5p; PCL9 has a paralog, PCL2, that arose from the whole genome duplication
YCR089W	2	mutated,fixed	S000000685	FIG2	4830	Factor-Induced Gene	Cell wall adhesin, expressed specifically during mating; may be involved in maintenance of cell wall integrity during mating; FIG2 has a paralog, AGA1, that arose from the whole genome duplication
YCR021C	2	mutated,fixed	S000000615	HSP30	999	Heat Shock Protein	Negative regulator of the H(+)-ATPase Pma1p; stress-responsive protein; hydrophobic plasma membrane localized; induced by heat shock, ethanol treatment, weak organic acid, glucose limitation, and entry into stationary phase
YBR281C	2	mutated,fixed	S000000485	DUG2	2637	Deficient in Utilization of Glutathione	Component of glutamine amidotransferase (GATase II); forms a complex with Dug3p to degrade glutathione (GSH) and other peptides containing a gamma-glu-X bond in an alternative pathway to GSH degradation by gamma-glutamyl transpeptidase (Ecm38p)
YLL030C	2	mutated,fixed	S000003953	RRT7	342	Regulator of rDNA Transcription	Putative protein of unknown function; conserved across S. cerevisiae strains; identified in a screen for mutants with increased levels of rDNA transcription
YLR092W	2	mutated,fixed	S000004082	SUL2	2682	SULfate	High affinity sulfate permease; sulfate uptake is mediated by specific sulfate transporters Sul1p and Sul2p, which control the concentration of endogenous activated sulfate intermediates
YLR397C	2	mutated,fixed	S000004389	AFG2	2343	ATPase Family Gene	ATPase of the CDC48/PAS1/SEC18 (AAA) family, forms a hexameric complex; is essential for pre-60S maturation and release of several preribosome maturation factors; releases Rlp24p from purified pre-60S particles in vitro; target of the ribosomal biosynthesis inhibitor diazaborine; may be involved in degradation of aberrant mRNAs
YOR149C	2	mutated,fixed	S000005675	SMP3	1551	Stable Maintenance of pSRI	Alpha 1,2-mannosyltransferase; involved in glycosyl phosphatidyl inositol (GPI) biosynthesis; required for addition of the fourth, side branching mannose to the GPI core structure
YPL264C	2	mutated,fixed	S000006185		1062		Endoplasmic reticulum protein of unknown function; physically interacts with Hsp82p; YPL264C is not an essential gene
YPL263C	2	mutated,fixed	S000006184	KEL3	1956	KELch	Cytoplasmic protein of unknown function
YPL188W	2	mutated,fixed	S000006109	POS5	1245	PerOxide Sensitive	Mitochondrial NADH kinase; phosphorylates NADH; also phosphorylates NAD(+) with lower specificity; required for the response to oxidative stress
YPL141C	2	mutated,fixed	S000006062	FRK1	2598	Fatty acyl-CoA synthetase and RNA processing-associated Kinase	Protein kinase; minor role relative to Kin4p in regulating peroxisomal transport and vacuolar inheritance; protects the peroxisomal Myo2p receptor Inp2p from degradation in mother cells along with Kin4p; green fluorescent protein (GFP)-fusion protein localizes to the cytoplasm; interacts with rRNA transcription and ribosome biogenesis factors and the long chain fatty acyl-CoA synthetase Faa3p; FR…
YPL018W	2	mutated,fixed	S000005939	CTF19	1110	Chromosome Transmission Fidelity	Outer kinetochore protein, needed for accurate chromosome segregation; component of kinetochore sub-complex COMA (Ctf19p, Okp1p, Mcm21p, Ame1p) that functions as platform for kinetochore assembly; required for spindle assembly checkpoint; minimizes potentially deleterious centromere-proximal crossovers by preventing meiotic DNA break formation proximal to centromere; homolog of human centromere c…
YOR353C	2	mutated,fixed	S000005880	SOG2	2376		Key component of the RAM signaling network; required for proper cell morphogenesis and cell separation after mitosis
YOL164W-A	2	mutated,fixed	S000028580		183		Putative protein of unknown function; identified by fungal homology and RT-PCR
YNL033W	2	mutated,fixed	S000004978		855		Putative protein of unknown function; YNL033W has a paralog, YNL019C, that arose from a segmental duplication
YOL159C-A	2	mutated,fixed	S000007627		273		Protein of unknown function; overexpression affects endocytic protein trafficking; identified by sequence comparison with hemiascomycetous yeast species
YNL262W	2	mutated,fixed	S000005206	POL2	6669	POLymerase	Catalytic subunit of DNA polymerase (II) epsilon; a chromosomal DNA replication polymerase that exhibits processivity and proofreading exonuclease activity; participates in leading-strand synthesis during DNA replication; also involved in DNA synthesis during DNA repair; interacts extensively with Mrc1p
YNL242W	2	mutated,fixed	S000005186	ATG2	4779	AuTophaGy related	Putative lipid transport protein; peripheral membrane protein required for vesicle formation during autophagy, pexophagy and the CVT pathway; directed to autophagic membranes by Atg18p where it acts as a PAS-ER membrane tether during autophagosome formation; involved in Atg9p cycling between the PAS and mitochondria; binds the phospholipid PI(3)P via an APT1 domain; essential for cell cycle progr…
YNL048W	2	mutated,fixed	S000004993	ALG11	1647	Asparagine-Linked Glycosylation	Alpha-1,2-mannosyltransferase; catalyzes sequential addition of the two terminal alpha 1,2-mannose residues to the Man5GlcNAc2-PP-dolichol intermediate during asparagine-linked glycosylation in the ER
YNL047C	2	mutated,fixed	S000004992	SLM2	1971	Synthetic Lethal with Mss4	Phosphoinositide PI4,5P(2) binding protein, forms a complex with Slm1p; acts downstream of Mss4p in a pathway regulating actin cytoskeleton organization in response to stress; TORC2 complex substrate and effector; SLM2 has a paralog, SLM1, that arose from the whole genome duplication
YNL034W	2	mutated,fixed	S000004979		1839		Protein required for sporulation; induced during meiosis and sporulation; gene is a member of Centroid, a centromere-linked gene family; not an essential gene; YNL034W has a paralog, YNL018C, that arose from a segmental duplication
YBR245C	2	mutated,fixed	S000000449	ISW1	3390	Imitation SWitch subfamily	ATPase subunit of imitation-switch (ISWI) class chromatin remodelers; with Ioc3p forms Isw1a complex involved in repression of transcription initiation; with Ioc2p and Ioc4p forms Isw1b complex involved in regulation of transcription elongation; Isw1b recruited to ORFs by H3K36 methylation and acts with Chd1p to prevent trans-histone exchange over coding regions; binds to 3'UTR of HAC1 mRNA and l…
YBR086C	2	mutated,fixed	S000000290	IST2	2841	Increased Sodium Tolerance	Cortical ER protein involved in ER-plasma membrane (PM) tethering; one of 6 proteins (Ist2, Scs2, Scs22, Tcb1, Tcb2, Tcb3) that connect ER to PM, regulate PM phosphatidylinositol-4-phosphate (PI4P) levels by controlling access of Sac1 phosphatase to PI4P; required to locate Osh6, Osh7 in ER/PM contact site to allow phosphatidylserine transport from ER to PM; localizes to mother in small-budded ce…
YNL022C	2	mutated,fixed	S000004967	RCM1	1473		rRNA m5C methyltransferase; methylates cytosine at position 2278 of 25S rRNA while Nop2p methylates cytosine at position 2870; contains seven beta-strand methyltransferase motif; localized to the nucleolus; interacts with Trm112p; homolog of NSUN5A, a human gene which is deleted in Williams-Beuren Syndrome
YGR270C-A	2	mutated,fixed	S000028641		219		Dubious open reading frame; unlikely to encode a functional protein, based on available experimental and comparative sequence data; completely overlaps the verified ORF YTA7/YGR270W
YNR007C	2	mutated,fixed	S000005290	ATG3	933	AuTophaGy related	E2-like enzyme; involved in autophagy and cytoplasm-to-vacuole targeting (Cvt) pathway; plays a role in formation of Atg8p-phosphatidylethanolamine conjugates, which are involved in membrane dynamics during autophagy and Cvt; interaction with Atg8p regulated by acetylation by NuA4 histone acetyltransferase Esa1p while attenuation of Atg3 acetylation is mediated by histone deacetylase Rpd3p; Atg12…
YKR054C	2	mutated,fixed	S000001762	DYN1	12279	DYNein	Cytoplasmic heavy chain dynein; microtubule motor protein; member of the AAA+ protein family, required for anaphase spindle elongation; involved in spindle assembly, chromosome movement, and spindle orientation during cell division, targeted to microtubule tips by Pac1p; motility along microtubules inhibited by She1p
YNR001C	2	mutated,fixed	S000005284	CIT1	1440	CITrate synthase	Mitochondrial citrate synthase; catalyzes condensation of acetyl coenzyme A and oxaloacetate to form citrate, which is the first and rate-limiting step of the TCA cycle; transcription subject to glucose repression; CIT1 has a paralog, CIT2, that arose from the whole genome duplication
YKL210W	2	mutated,fixed	S000001693	UBA1	3075	UBiquitin Activating	Ubiquitin activating enzyme (E1); involved in ubiquitin-mediated protein degradation and essential for viability; protein abundance increases in response to DNA replication stress
YNL321W	2	mutated,fixed	S000005265	VNX1	2727	Vacuolar Na+/H+ eXchanger	Calcium/H+ antiporter localized to endoplasmic reticulum membrane; member of calcium exchanger (CAX) family; targeted to vacuole via AP-3 pathway
YJL116C	2	mutated,fixed	S000003652	NCA3	1014	Nuclear Control of ATPase	Protein involved in mitochondrion organization; functions with Nca2p to regulate mitochondrial expression of subunits 6 (Atp6p) and 8 (Atp8p) of the Fo-F1 ATP synthase; SWAT-GFP, seamless-GFP and mCherry fusion proteins localize to the vacuole; member of the SUN family; expression induced in cells treated with the mycotoxin patulin; NCA3 has a paralog, UTH1, that arose from the whole genome dupli…
YBR246W	2	mutated,fixed	S000000450	RRT2	1164	Regulator of rDNA Transcription	Methylesterase performing penultimate step of diphthamide biosynthesis; hydrolyzes methylated diphthine to produce diphthine and allows Dph6-catalyzed amidation reaction to occur; deletion leads to resistance to sordarin and accumulation of methylatediphthine; WD40 domain-containing protein; involved in endosomal recycling; forms complex with Rtt10p that functions in retromer-mediated pathway for…
YNR034W	2	mutated,fixed	S000005317	SOL1	966	Suppressor Of Los1-1	Protein with a possible role in tRNA export; shows similarity to 6-phosphogluconolactonase non-catalytic domains but does not exhibit this enzymatic activity; homologous to Sol3p and Sol4p; SOL1 has a paralog, SOL2, that arose from the whole genome duplication; protein abundance increases in response to DNA replication stress
YNL187W	2	mutated,fixed	S000005131	SWT21	1074	Synthetic With Tgs1	Protein involved in mRNA splicing; contains a consensus nuclear export signal (NES) sequence similar to the consensus sequence recognized by Crm1p; interacts genetically with Prp40p and Tgs1p; contains WD40 repeats
YNL186W	2	mutated,fixed	S000005130	UBP10	2379	UBiquitin-specific Protease	Ubiquitin-specific protease, deubiquitinates Ub-protein moieties; interacts with proteins that function in rRNA production and ribosome biogenesis via its intrinsically disordered regions; stabilizes Rpa190p by deubiquitination; controls PCNA deubiquitylation; may regulate silencing by acting on Sir4p; involved in posttranscriptionally regulating Gap1p, possibly other transporters; localized to t…
YMR234W	2	mutated,fixed	S000004847	RNH1	1047	RNase H	Ribonuclease H1; able to bind double-stranded RNAs and RNA-DNA hybrids; associates with RNAse polymerase I.
YMR233W	2	mutated,fixed	S000004846	TRI1	681		Non-essential sumoylated protein of unknown function; similar to components of human SWI/SNF complex including SMRD3; green fluorescent protein (GFP)-fusion protein localizes to the cytoplasm, nucleus and nucleolus; TRI1 has a paralog, UAF30, that arose from the whole genome duplication
YMR225C	2	mutated,fixed	S000004838	MRPL44	444	Mitochondrial Ribosomal Protein, Large subunit	Mitochondrial ribosomal protein of the large subunit; protein abundance increases in response to DNA replication stress
YMR119W-A	2	mutated,fixed	S000004726		375		Dubious open reading frame; unlikely to encode a functional protein, based on available experimental and comparative sequence data; overlaps 3' end of ORF ASI1/YMR119W
YNR008W	2	mutated,fixed	S000005291	LRO1	1986	Lecithin cholesterol acyl transferase Related Open reading frame	Acyltransferase that converts diacylglycerol to triacylglycerol (TGA); one of several acyltransferases that contribute to TGA synthesis; relocates from ER to nuclear membrane in response cell cycle and starvation signals; Lro1p and Dga1p can O-acylate ceramides; putative homolog of human lecithin cholesterol acyltransferase
YOR072W-B	2	mutated,fixed	S000028516		162		Putative protein of unknown function; identified by expression profiling and mass spectrometry
YBL067C	2	mutated,fixed	S000000163	UBP13	2244	UBiquitin-specific Protease	Ubiquitin-specific protease that cleaves Ub-protein fusions; UBP13 has a paralog, UBP9, that arose from the whole genome duplication
YOR314W-A	2	mutated,fixed	S000007629		111		Dubious open reading frame; unlikely to encode a functional protein, based on available experimental and comparative sequence data
YAL001C	2	mutated,fixed	S000000001	TFC3	3573	Transcription Factor class C	Subunit of RNA polymerase III transcription initiation factor complex; part of TauB domain of TFIIIC that binds DNA at BoxB promoter sites of tRNA and similar genes; cooperates with Tfc6p in DNA binding; largest of six subunits of RNA polymerase III transcription initiation factor complex (TFIIIC); colocalizes with condensin at pol III genes and several ETC (extra TFIIIC) sites; may have a role i…
YLR389C	2	mutated,fixed	S000004381	STE23	3084	STErile	Metalloprotease; involved in N-terminal processing of pro-a-factor to mature form; expressed in both haploids and diploids; one of two yeast homologs of human insulin-degrading enzyme (hIDE); homolog Axl1p is also involved in processing of pro-a-factor
YPL099C	2	mutated,fixed	S000006020	INA17	549	INner membrane Assembly 17 kDa	F1F0 ATPase synthase peripheral stalk assembly factor; subunit of the matrix-exposed inner mitochondrial membrane localized INA complex (Ina22p-Ina17p) involved in assembly of the F1F0 peripheral stalk; co-purifies with Ina22p and ATP synthase subunits; null mutant displays elevated frequency of mitochondrial genome loss and has a respiratory growth defect
YPL097W	2	mutated,fixed	S000006018	MSY1	1479	Mitochondrial aminoacyl-tRNA Synthetase, tyrosine (Y)	Mitochondrial tyrosyl-tRNA synthetase
YPL047W	2	mutated,fixed	S000005968	SGF11	300	SaGa associated Factor 11kDa	Integral subunit of SAGA histone acetyltransferase complex; regulates transcription of a subset of SAGA-regulated genes, required for the Ubp8p association with SAGA and for H2B deubiquitylation
YOR362C	2	mutated,fixed	S000005889	PRE10	867	PRoteinase yscE	Alpha 7 subunit of the 20S proteasome; protein abundance increases in response to DNA replication stress
YOR231W	2	mutated,fixed	S000005757	MKK1	1527	Mitogen-activated protein Kinase-Kinase	MAPKK involved in the protein kinase C signaling pathway; involved in control of cell integrity; upon activation by Bck1p phosphorylates downstream target, Slt2p; functionally redundant with Mkk2p; MKK1 has a paralog, MKK2, that arose from the whole genome duplication
YPL017C	2	mutated,fixed	S000005938	IRC15	1500	Increased Recombination Centers	Microtubule associated protein; regulates microtubule dynamics; required for accurate meiotic chromosome segregation; null mutant displays large budded cells due to delayed mitotic progression, increased levels of spontaneous Rad52 foci; IRC15 has a paralog, LPD1, that arose from the whole genome duplication
YOR226C	2	mutated,fixed	S000005752	ISU2	471	IscU homolog	Mitochondrial protein required for iron-sulfur protein synthesis; performs scaffolding function during Fe/S cluster assembly; involved in Fe-S cluster assembly for both mitochondrial and cytosolic proteins; protein abundance increases under DNA replication stress; ISU2 has a paralog, ISU1, that arose from the whole genome duplication; isu1 isu2 double mutant is inviable; human homolog ISCU implic…
YOR224C	2	mutated,fixed	S000005750	RPB8	441	RNA Polymerase B	RNA polymerase subunit ABC14.5; common to RNA polymerases I, II, and III
YOR146W	2	mutated,fixed	S000005672		306		Dubious open reading frame; unlikely to encode a functional protein, based on available experimental and comparative sequence data; open reading frame overlaps the verified gene PNO1/YOR145C
YOR144C	2	mutated,fixed	S000005670	ELG1	2376	Enhanced Level of Genomic instability	Subunit of an alternative replication factor C complex; important for DNA replication and genome integrity; suppresses spontaneous DNA damage; involved in homologous recombination-mediated repair and telomere homeostasis; required for PCNA (Pol30p) unloading during DNA replication
YOR118W	2	mutated,fixed	S000005644	RTC5	1704	Restriction of Telomere Capping	Protein of unknown function; green fluorescent protein (GFP)-fusion protein localizes to the cytoplasm; null mutation suppresses cdc13-1 temperature sensitivity
YPR089W	2	mutated,fixed	S000006293		2667		Protein of unknown function; exhibits genetic interaction with ERG11 and protein-protein interaction with Hsp82p
YLL029W	2	mutated,fixed	S000003952	FRA1	2250	Fe Repressor of Activation	Protein involved in negative regulation of iron regulon transcription; forms an iron independent complex with Fra2p, Grx3p, and Grx4p; cytosolic; mutant fails to repress transcription of iron regulon and is defective in spore formation
YJL118W	2	mutated,fixed	S000003654		660		Protein of unknown function; may interact with ribosomes, based on co-purification experiments; YJL118W is a non-essential gene; deletion enhances the toxicity of heterologously expressed human alpha-synuclein
YBR085W	2	mutated,literature	S000000289	AAC3	924	ADP/ATP Carrier	Mitochondrial inner membrane ADP/ATP translocator; exchanges cytosolic ADP for mitochondrially synthesized ATP; expressed under anaerobic conditions; similar to Aac1p; has roles in maintenance of viability and in respiration; AAC3 has a paralog, PET9, that arose from the whole genome duplication
YDR522C	2	mutated,fixed	S000002930	SPS2	1509	SPorulation Specific	Protein expressed during sporulation; SPS2 has a paralog, SPS22, that arose from the whole genome duplication; redundant with Sps22p for organization of the beta-glucan layer of the spore wall; S. pombe ortholog is a spore wall component
YDR263C	2	mutated,fixed	S000002671	DIN7	1293	DNA Damage INducible	Mitochondrial nuclease functioning in DNA repair and replication; modulates the stability of the mitochondrial genome, induced by exposure to mutagens, also induced during meiosis at a time nearly coincident with commitment to recombination; DIN7 has a paralog, EXO1, that arose from the whole genome duplication
YNL243W	2	mutated,literature	S000005187	SLA2	2907	Synthetic Lethal with ABP1	Adaptor protein that links actin to clathrin and endocytosis; involved in membrane cytoskeleton assembly and cell polarization; present in the actin cortical patch of the emerging bud tip; dimer in vivo
YDR314C	2	mutated,fixed	S000002722	RAD34	2079	Homologous to RAD4	Protein involved in nucleotide excision repair (NER); homologous to RAD4
YDR544C	2	mutated,parallel	S000002952		429		Dubious open reading frame; unlikely to encode a functional protein, based on available experimental and comparative sequence data
YDR332W	2	mutated,fixed	S000002740	IRC3	2070	Increased Recombination Centers	Double-stranded DNA-dependent helicase of the DExH/D-box family; branch point-binding helicase that preferentially unwinds the nascent lagging strand with a 3' to 5' polarity at a replication fork; contains double-stranded DNA translocase activity; responsible for DNA branch migration; required for maintenance of the mitochondrial (mt) genome; localizes to the mitochondrial matrix; monomeric
YDR414C	2	mutated,fixed	S000002822	ERD1	1089	Endoplasmic reticulum Retention Defective	Predicted membrane protein required for lumenal ER protein retention; Golgi inorganic phosphate (Pi) exporter that balances Pi import associated with NDP-sugar transport into the Golgi; involved in recycling of early glycosyltransferases from late to early Golgi compartments; mutants secrete the endogenous ER protein, BiP (Kar2p)
YBR030W	2	mutated,fixed	S000000234	RKM3	1659	Ribosomal lysine (K) Methyltransferase	Ribosomal lysine methyltransferase; specific for monomethylation of Rpl42ap and Rpl42bp (lysine 40); nuclear SET domain containing protein; relocalizes to the cytosol in response to hypoxia
YDL102W	2	mutated,fixed	S000002260	POL3	3294	POLymerase	Catalytic subunit of DNA polymerase delta; responsible for most of lagging strand DNA synthesis; required for chromosomal DNA replication during mitosis and meiosis, intragenic recombination, repair of double strand DNA breaks, and DNA replication during nucleotide excision repair (NER)
YJL091C	2	mutated,literature	S000003627	GWT1	1473	GPI-anchored Wall protein Transfer	Protein involved in the inositol acylation of GlcN-PI; the inositol acylation of glucosaminyl phosphatidylinositol (GlcN-PI) forms glucosaminyl(acyl)phosphatidylinositol (GlcN(acyl)PI), an intermediate in the biosynthesis of glycosylphosphatidylinositol (GPI) anchors
YLR110C	2	mutated,literature	S000004100	CCW12	402	Covalently linked Cell Wall protein	Cell wall mannoprotein; plays a role in maintenance of newly synthesized areas of cell wall; localizes to periphery of small buds, septum region of larger buds, and shmoo tip; CCW12 has a paralog, YDR134C, that arose from the whole genome duplication
YBR196C	2	mutated,literature	S000000400	PGI1	1665	PhosphoGlucoIsomerase	Glycolytic enzyme phosphoglucose isomerase; catalyzes the interconversion of glucose-6-phosphate and fructose-6-phosphate; required for cell cycle progression and completion of the gluconeogenic events of sporulation
YDR359C	2	mutated,literature	S000002767	EAF1	2949	Esa1p-Associated Factor	Component of the NuA4 histone acetyltransferase complex; acts as a platform for assembly of NuA4 subunits into the native complex; required for initiation of pre-meiotic DNA replication, likely due to its requirement for expression of IME1
YNL338W	2	mutated,parallel	S000005282		159		Dubious open reading frame; unlikely to encode a functional protein, based on available experimental and comparative sequence data; completely overlaps TEL14L-XC, which is a telomeric X element core sequence on the left arm of chromosome XIV
YLR192C	2	mutated,literature	S000004182	HCR1	798	High-Copy suppressor of Rpg1	eIF3j component of translation initiation factor 3 (eIF3); role in initiation as a substoichiometric component of eIF3; 60S ribosomal subunit recycling accessory factor; involved in nonsense-mediated mRNA decay (NMD); required for 20S pre-rRNA processing; post-transcriptional role in retrotransposition; absence decreases Ty1 Gag protein levels; binds eIF3 subunits Rpg1p, Prt1p and 18S rRNA; eIF3 …
YEL053C	2	mutated,fixed	S000000779	MAK10	2202	MAintenance of Killer	Non-catalytic subunit of the NatC N-terminal acetyltransferase; required for replication of dsRNA virus; expression is glucose-repressible; human NatC ortholog, Naa35, requires co-expression of the human catalytic subunit, Naa30, to functionally complement the null allele
YBL076C	2	mutated,literature	S000000172	ILS1	3219	IsoLeucine-tRNA Synthetase	Cytoplasmic isoleucine-tRNA synthetase; target of the G1-specific inhibitor reveromycin A
YMR319C	2	mutated,fixed	S000004938	FET4	1659	FErrous Transport	Low-affinity Fe(II) transporter of the plasma membrane
YFL033C	2	mutated,fixed	S000001861	RIM15	5313	Regulator of IME2	Protein kinase involved in cell proliferation in response to nutrients; glucose-repressible; involved in signal transduction during cell proliferation in response to nutrients, specifically the establishment of stationary phase; identified as a regulator of IME2; phosphorylates Igo1p and Igo2p; substrate of Pho80p-Pho85p kinase
YBR242W	2	mutated,fixed	S000000446		717		5'-deoxynucleotidase involved in deoxyribonucleoside monophosphate degradation; green fluorescent protein (GFP)-fusion protein localizes to the cytoplasm and nucleus; non-essential gene; YBR242W has a paralog, YGL101W, that arose from the whole genome duplication
YER161C	2	mutated,fixed	S000000963	SPT2	1002	SuPpressor of Ty's	Protein involved in negative regulation of transcription; required for RNA polyadenylation; exhibits regulated interactions with both histones and SWI-SNF components; relocalizes to the cytosol in response to hypoxia; similar to mammalian HMG1 proteins
YER174C	2	mutated,fixed	S000000976	GRX4	735	GlutaRedoXin	Glutathione-dependent oxidoreductase and glutathione S-transferase; hydroperoxide/superoxide-radical responsive monothiol glutaredoxin subfamily member with Grx3p and Grx5p; protects cells from oxidative damage with GRX3 and GRX5; with Grx3p, promotes dissociation of Aft1p from iron regulon gene promoters and subsequent nuclear export in iron-replete conditions, regulating iron homeostasis; invol…
YGR258C	2	mutated,literature	S000003490	RAD2	3096	RADiation sensitivity	Single-stranded DNA endonuclease; cleaves single-stranded DNA during nucleotide excision repair to excise damaged DNA; subunit of Nucleotide Excision Repair Factor 3 (NEF3); homolog of human XPG protein
YGL143C	2	mutated,literature	S000003111	MRF1	1242	Mitochondrial peptide chain Release Factor	Mitochondrial translation release factor RF1; involved in stop codon recognition and hydrolysis of peptidyl-tRNA bond during mitochondrial translation; lack of MRF1 causes mitochondrial genome instability
YBL038W	2	mutated,fixed	S000000134	MRPL16	699	Mitochondrial Ribosomal Protein, Large subunit	Mitochondrial ribosomal protein of the large subunit; homologous to bacterial L16 ribosomal protein; synthetic lethality with hac1 mutation suggests a possible role in synthesis of precursors for protein glycosylation
YCR065W	2	mutated,literature	S000000661	HCM1	1695	High-Copy suppressor of Calmodulin	Forkhead transcription factor; drives S-phase activation of genes involved in chromosome segregation, spindle dynamics, budding; also activates genes involved in respiration, use of alternative energy sources, NAD synthesis, oxidative stress resistance; regulated by cell wall integrity checkpoint; key factor in early adaptation to nutrient deficiency and diauxic shift; suppressor of calmodulin mu…
YHR044C	2	mutated,fixed	S000001086	DOG1	741	DeOxyGlucose	2-deoxyglucose-6-phosphate phosphatase; member of a family of low molecular weight phosphatases; confers 2-deoxyglucose resistance when overexpressed; DOG1 has a paralog, DOG2, that arose from a single-locus duplication; the last half of DOG1 and DOG2 are subject to gene conversions among S. cerevisiae, S. paradoxus, and S. mikatae
YOR295W	2	mutated,literature	S000005821	UAF30	687	Upstream Activation Factor subunit	Subunit of UAF (upstream activation factor) complex; UAF is an RNA polymerase I specific transcription stimulatory factor composed of Uaf30p, Rrn5p, Rrn9p, Rrn10p, histones H3 and H4; targeting factor for the UAF that facilitates activation of many rDNA genes; deletion decreases cellular growth rate; UAF30 has a paralog, TRI1, that arose from the whole genome duplication
YDL045W-A	2	mutated,fixed	S000006430	MRP10	288	Mitochondrial Ribosomal Protein	Mitochondrial ribosomal protein of the small subunit; contains twin cysteine-x9-cysteine motifs; oxidized by Mia40p during import into mitochondria
YDL022C-A	2	mutated,fixed	S000028537		249		Protein of unknown function; SWAT-GFP and mCherry fusion proteins localize to the cytosol; partially overlaps the verified gene DIA3; identified by fungal homology and RT-PCR; mRNA identified as translated by ribosome profiling data
YOR330C	2	mutated,literature	S000005857	MIP1	3765	MItochondrial DNA Polymerase	Mitochondrial DNA polymerase gamma; single subunit of mitochondrial DNA polymerase in yeast, in contrast to metazoan complex of catalytic and accessory subunits; polymorphic in yeast, petites occur more frequently in some lab strains; human ortholog POLG complements yeast mip1 mutant; mutations in human POLG associated with Alpers-Huttenlocher syndrome (AHS), progressive external ophthalmoplegia …
YCR057C	2	mutated,fixed	S000000653	PWP2	2772	Periodic tryptophan (W) Protein	Conserved 90S pre-ribosomal component; essential for proper endonucleolytic cleavage of the 35 S rRNA precursor at A0, A1, and A2 sites; contains eight WD-repeats; PWP2 deletion leads to defects in cell cycle and bud morphogenesis
YDR531W	2	mutated,literature	S000002939	CAB1	1104	Coenzyme A Biosynthesis	Pantothenate kinase, ATP:D-pantothenate 4'-phosphotransferase; cytoplasmic enzyme that catalyzes the first committed step in the universal biosynthetic pathway for coenzyme A (CoA) synthesis; transcription is regulated by Upc2p via a sterol response element; overexpressed human homologs, PANK1 and PANK3, complement yeast hypomorphic alleles, while PANK2, a gene implicated in pantothenate-kinase a…
YBL097W	2	mutated,fixed	S000000193	BRN1	2265	homolog of BaRreN	Subunit of the condensin complex; required for chromosome condensation and for clustering of tRNA genes at the nucleolus; may influence multiple aspects of chromosome transmission
YBR001C	2	mutated,fixed	S000000205	NTH2	2343	Neutral TreHalase	Putative neutral trehalase, required for thermotolerance; may mediate resistance to other cellular stresses; NTH2 has a paralog, NTH1, that arose from the whole genome duplication
YMR304W	2	mutated,literature	S000004920	UBP15	3693	UBiquitin-specific Protease	Ubiquitin-specific protease involved in protein deubiquitination; forms a complex with AAA peroxins Pex1p and Pex6p; deubiquitinates mono- and polyubiquitinated forms of Pex5p; deubiquitinates Clb5p, counteracting APC activity, and facilitating both Clb5p accumulation and S phase entry; physically interacts with anaphase-promoting complex/cyclosome (APC/C) activator, Cdh1p; catalytic activity reg…
YDR101C	2	mutated,literature	S000002508	ARX1	1782	Associated with Ribosomal eXport complex	Nuclear export factor for the ribosomal pre-60S subunit; shuttling factor which directly binds FG rich nucleoporins and facilities translocation through the nuclear pore complex; interacts directly with Alb1p; responsible for Tif6p recycling defects in the absence of Rei1; associated with the ribosomal export complex
YHR030C	2	mutated,literature	S000001072	SLT2	1455	Suppressor of the LyTic phenotype	Serine/threonine MAP kinase; coordinates expression of all 19S regulatory particle assembly-chaperones (RACs) to control proteasome abundance; involved in regulating maintenance of cell wall integrity, cell cycle progression, nuclear mRNA retention in heat shock, septum assembly; required for mitophagy, pexophagy; affects recruitment of mitochondria to phagophore assembly site; plays role in adap…
YBR029C	2	mutated,fixed	S000000233	CDS1	1374	CDP-Diacylglycerol Synthase	Phosphatidate cytidylyltransferase (CDP-diglyceride synthetase); an enzyme that catalyzes that conversion of CTP + phosphate into diphosphate + CDP-diaclglyerol, a critical step in the synthesis of all major yeast phospholipids; human homolog CDS1 can complement yeast cds1 null mutant
YOR315W	2	mutated,fixed	S000005842	SFG1	1041	SuperFicial pseudohyphal Growth	Putative transcription factor; induces superficial pseudohyphal growth, positively regulates invasive growth, but is not required for invasive pseudohyphal growth; may act together with Phd1p; promotes cell adhesion independent of Flo11p by repressing genes that encode cell wall degrading enzymes; localizes to the nucleus; potential Cdc28p substrate
YPL180W	2	mutated,literature	S000006101	TCO89	2400	Tor Complex One	Subunit of TORC1 (Tor1p or Tor2p-Kog1p-Lst8p-Tco89p); regulates global H3K56ac; TORC1 complex regulates growth in response to nutrient availability; cooperates with Ssd1p in the maintenance of cellular integrity; deletion strains are hypersensitive to rapamycin
YLR200W	2	mutated,literature	S000004190	YKE2	345	Yeast ortholog of mouse KE2	Subunit of the heterohexameric Gim/prefoldin protein complex; involved in the folding of alpha-tubulin, beta-tubulin, and actin; prefoldin complex also localizes to chromatin of actively transcribed genes in the nucleus and facilitates transcriptional elongation
YCR053W	2	mutated,fixed	S000000649	THR4	1545	THReonine requiring	Threonine synthase; conserved protein that catalyzes formation of threonine from O-phosphohomoserine; expression is regulated by the GCN4-mediated general amino acid control pathway
YDL073W	2	mutated,parallel	S000002231	AHK1	2955	Associated with HKr1	Scaffold protein in the HKR1 sub-branch of the Hog1p-signaling pathway; physically interacts with the cytoplasmic domain of Hkr1p, and with Sho1p, Pbs2p, and Ste11p; prevents cross-talk signaling from Hkr1p of the osmotic stress MAPK cascade to the Kss1p MAPK cascade; non-essential gene
YGR278W	2	mutated,fixed	S000003510	CWC22	1734	Complexed With Cef1p	Spliceosome-associated protein that is required for pre-mRNA splicing; necessary for Prp2p function at the first catalytic step of splicing; has similarity to S. pombe Cwf22p; CWC22 is an essential protein
YIL125W	2	mutated,literature	S000001387	KGD1	3045	alpha-KetoGlutarate Dehydrogenase	Subunit of the mitochondrial alpha-ketoglutarate dehydrogenase complex; catalyzes a key step in the tricarboxylic acid (TCA) cycle, the oxidative decarboxylation of alpha-ketoglutarate to form succinyl-CoA
YOR225W	2	mutated,fixed	S000005751		330		Dubious open reading frame; unlikely to encode a functional protein, based on available experimental and comparative sequence data
YLR131C	2	mutated,literature	S000004121	ACE2	2313	Activator of CUP1 Expression	Transcription factor required for septum destruction after cytokinesis; part of the RAM network that regulates polarity and morphogenesis; NES phosphorylation by RAM network kinase Cbk1p blocks nuclear exit in mother cells during the M/G1 transition, causing asymmetric localization to daughter cell nuclei, and increased Ace2p activity; phosphorylation by Cdc28p and Pho85p prevents nuclear import …
YAR050W	2	mutated,bulk	S000000084	FLO1	4614	FLOcculation	Lectin-like protein involved in flocculation; cell wall protein that binds mannose chains on the surface of other cells, confers floc-forming ability that is chymotrypsin sensitive and heat resistant; important for co-flocculation with other yeasts, mediating interaction with specific species; FLO1 has a paralog, FLO5, that arose from a segmental duplication
YOL004W	2	mutated,literature	S000005364	SIN3	4611	Switch INdependent	Component of both the Rpd3S and Rpd3L histone deacetylase complexes; involved in transcriptional repression and activation of diverse processes, including mating-type switching and meiosis; involved in the maintenance of chromosomal integrity
YPR028W	2	mutated,literature	S000006232	YOP1	676	YIP One Partner	Reticulon-interacting protein; ER integral membrane protein involved in the generation of tubular ER morphology; promotes membrane curvature; forms tubules in vitro; regulates the ER asymmetry-induced inheritance block during ER stress; role in ER-derived peroxisomal biogenesis; interacts with Yip1p to mediate membrane traffic and with Sey1p to maintain ER morphology; facilitates lipid exchange b…
YJL187C	2	mutated,literature	S000003723	SWE1	2460	Saccharomyces WEe1	Protein kinase that regulates the G2/M transition; negative regulator of the Cdc28p kinase; morphogenesis checkpoint kinase; positive regulator of sphingolipid biosynthesis via Orm2p; phosphorylates a tyrosine residue in the N-terminus of Hsp90 in a cell-cycle associated manner, thus modulating the ability of Hsp90 to chaperone a selected clientele; localizes to the nucleus and to the daughter si…
Q0140	2	mutated,fixed	S000007275	VAR1	1197		Mitochondrial ribosomal protein of the small subunit; mitochondrially-encoded; polymorphic in different strains due to variation in number of AAT (asparagine) codons; translated near the mitochondrial inner membrane; may have a role in loss of mitochondrial DNA under stress conditions
YOR329C	2	mutated,literature	S000005856	SCD5	2619	Suppressor of Clathrin Deficiency	Protein required for normal actin organization and endocytosis; targeting subunit for protein phosphatase type 1; undergoes Crm1p-dependent nuclear-cytoplasmic shuttling; multicopy suppressor of clathrin deficiency
YGL195W	2	mutated,fixed	S000003163	GCN1	8019	General Control Nonderepressible	Positive regulator of the Gcn2p kinase activity; forms a complex with Gcn20p; proposed to stimulate Gcn2p activation by an uncharged tRNA; suppresses frameshifting at stalled ribosomes
YBR033W	2	mutated,fixed	S000000237	EDS1	2760	Expression Dependent on Slt2	Putative zinc cluster protein, predicted to be a transcription factor; not an essential gene; EDS1 has a paralog, RGT1, that arose from the whole genome duplication
YIL135C	2	mutated,fixed	S000001397	VHS2	1311	Viable in a Hal3 Sit4 background	Regulator of septin dynamics; involved in the regulation of septin dynamics at bud neck after mitotic entry, likely by stabilizing septin structure; regulated at post-translational level by cell cycle dependent phosphorylation; likely phosphorylated by Cdc28p and dephosphorylated by Cdc14p before cytokinesis; high-copy suppressor of synthetic lethality of sis2 sit4 double mutant; VHS2 has a paral…
YEL061C	2	mutated,literature	S000000787	CIN8	3003	Chromosome INstability	Bipolar kinesin motor protein; switches from minus- to plus-end-directed motility in vitro depending on conditions; involved in mitotic spindle assembly and chromosome segregation
YGL181W	2	mutated,fixed	S000003149	GTS1	1191	Glycine Threonine Serine repeat protein	Protein involved in Arf3p regulation and in transcription regulation; localizes to the nucleus and to endocytic patches; contains an N-terminal Zn-finger and ArfGAP homology domain, a C-terminal glutamine-rich region, and a UBA (ubiquitin associated) domain; gts1 mutations affect budding, cell size, heat tolerance, sporulation, life span, ultradian rhythms, endocytosis; expression oscillates in a…
YIL134W	2	mutated,fixed	S000001396	FLX1	936	FLavin eXchange	Mitochondrial flavin adenine dinucleotide transporter; FAD is a synthesis product of riboflavin; human homolog SLC25A32 is implicated in multiple acyl-CoA dehydrogenase deficiency (MADD) or glutaric aciduria type II (GAII), and can complement yeast null mutant
YJL095W	2	mutated,literature	S000003631	BCK1	4437	Bypass of C Kinase	MAPKKK acting in the protein kinase C signaling pathway; the kinase C signaling pathway controls cell integrity; upon activation by Pkc1p phosphorylates downstream kinases Mkk1p and Mkk2p; MAPKKK is an acronym for mitogen-activated protein (MAP) kinase kinase kinase
YGL182C	2	mutated,fixed	S000003150		324		Dubious open reading frame; unlikely to encode a functional protein, based on available experimental and comparative sequence data; partially overlaps the verified ORF MND1/YGL183C
YIL129C	2	mutated,fixed	S000001391	TAO3	7131	Transcriptional Activator of OCH1	Component of the RAM signaling network; is involved in regulation of Ace2p activity and cellular morphogenesis, interacts with protein kinase Cbk1p and also with Kic1p
YKL009W	2	mutated,literature	S000001492	MRT4	711	mRNA Turnover 4	Protein involved in mRNA turnover and ribosome assembly; required at post-transcriptional step for efficient retrotransposition; localizes to the nucleolus
YGL183C	2	mutated,fixed	S000003151	MND1	743	Meiotic Nuclear Divisions	Protein required for recombination and meiotic nuclear division; forms a complex with Hop2p, which is involved in chromosome pairing and repair of meiotic double-strand breaks
YPL249C-A	2	mutated,literature	S000006438	RPL36B	541	Ribosomal Protein of the Large subunit	Ribosomal 60S subunit protein L36B; binds to 5.8 S rRNA; homologous to mammalian ribosomal protein L36, no bacterial homolog; RPL36B has a paralog, RPL36A, that arose from the whole genome duplication
YBR049C	2	mutated,fixed	S000000253	REB1	2433	RNA polymerase I Enhancer Binding protein	RNA polymerase I enhancer binding protein; DNA binding protein that binds to genes transcribed by both RNA polymerase I and RNA polymerase II; required for termination of RNA polymerase I transcription; Reb1p bound to DNA acts to block RNA polymerase II readthrough transcription
YPL216W	2	mutated,fixed	S000006137		3309		Putative protein of unknown function; not an essential gene; YPL216W has a paralog, ITC1, that arose from the whole genome duplication
YLR452C	2	mutated,literature	S000004444	SST2	2097	SuperSensiTive	GTPase-activating protein for Gpa1p; regulates desensitization to alpha factor pheromone; also required to prevent receptor-independent signaling of the mating pathway; member of the RGS (regulator of G-protein signaling) family
YBR079C	2	mutated,fixed	S000000283	RPG1	2895		eIF3a subunit of the eukaryotic translation initiation factor 3 (eIF3); subunit of the core complex of eIF3; part of a Prt1p-Rpg1p-Nip1p subcomplex that stimulates binding of mRNA and tRNA(i)Met to ribosomes; essential for loading mRNA onto ribosome at entry and exit channels of preinitiation complex; involved in translation reinitiation; eIF3 is also involved in programmed stop codon readthrough
YKL086W	2	mutated,fixed	S000001569	SRX1	384	SulfiRedoXin	Sulfiredoxin; contributes to oxidative stress resistance by reducing cysteine-sulfinic acid groups in the peroxiredoxin Tsa1p, which is formed upon exposure to oxidants; conserved in higher eukaryotes; protein abundance increases in response to DNA replication stress
YBL024W	2	mutated,literature	S000000120	NCL1	2055	NuCLear protein	S-adenosyl-L-methionine-dependent tRNA: m5C-methyltransferase; methylates cytosine to m5C at several positions in tRNAs and intron-containing pre-tRNAs; increases proportion of tRNALeu(CAA) with m5C at wobble position in response to hydrogen peroxide, causing selective translation of mRNA from genes enriched in TTG codon; loss of NCL1 confers hypersensitivity to oxidative stress; similar to Nop2p…
YPL268W	2	mutated,literature	S000006189	PLC1	2610	PhosphoLipase C	Phospholipase C; hydrolyzes phosphatidylinositol 4,5-biphosphate (PIP2) to generate the signaling molecules inositol 1,4,5-triphosphate (IP3) and 1,2-diacylglycerol (DAG); involved in regulating many cellular processes; Plc1p and inositol polyphosphates are required for acetyl-CoA homeostasis which regulates global histone acetylation
YKR084C	2	mutated,fixed	S000001792	HBS1	1836	Hsp70 subfamily B Suppressor	GTPase with similarity to translation release factors; together with binding partner Dom34p, facilitates ribosomal subunit dissociation and peptidyl-tRNA release when translation is stalled, particularly in 3' UTRs; genetically implicated in mRNA no-go decay; HBS1 has a paralog, SKI7, that arose from the whole genome duplication
YLR148W	2	mutated,literature	S000004138	PEP3	2757	carboxyPEPtidase Y-deficient	Component of CORVET membrane tethering complex; vacuolar peripheral membrane protein that promotes vesicular docking/fusion reactions in conjunction with SNARE proteins, required for vacuolar biogenesis
YGL110C	2	mutated,fixed	S000003078	CUE3	1875	Coupling of Ubiquitin conjugation to ER degradation	Subunit of ribosome-associated quality control trigger complex (RQT); has a CUE domain that binds ubiquitin, which may facilitate intramolecular monoubiquitination
YGL102C	2	mutated,fixed	S000003070		429		Dubious open reading frame unlikely to encode a functional protein; overlaps 3' end of essential RPL28 gene encoding a large subunit ribosomal protein
YGR196C	2	mutated,fixed	S000003428	FYV8	2454	Function required for Yeast Viability	Protein of unknown function; required for survival upon exposure to K1 killer toxin
YGL134W	2	mutated,fixed	S000003102	PCL10	1302	Pho85 CycLin	Pho85p cyclin; recruits, activates, and targets Pho85p cyclin-dependent protein kinase to its substrate; PCL10 has a paralog, PCL8, that arose from the whole genome duplication
YDL014W	2	mutated,literature	S000002172	NOP1	984	NucleOlar Protein	Histone glutamine methyltransferase, modifies H2A at Q105 in nucleolus; component of the small subunit processome complex, which is required for processing of pre-18S rRNA; ortholog of mammalian fibrillarin; inviability of the null mutant is functionally complemented by human FBL
YFR007W	2	mutated,fixed	S000001903	YFH7	1062		Putative kinase with similarity to the PRK/URK/PANK kinase subfamily; the PRK/URK/PANK subfamily of P-loop kinases is also known as phosphoribulokinase/uridine kinase/bacterial pantothenate kinase
YGR065C	2	mutated,fixed	S000003297	VHT1	1782	Vitamin H Transporter	High-affinity plasma membrane H+-biotin (vitamin H) symporter; mutation results in fatty acid auxotrophy; 12 transmembrane domain containing major facilitator subfamily member; mRNA levels negatively regulated by iron deprivation and biotin
YDR542W	2	mutated,parallel	S000002950	PAU10	363	seriPAUperin	Protein of unknown function; SWAT-GFP fusion protein localizes to the endoplasmic reticulum and vacuole, while mCherry fusion localizes to the vacuole; member of the seripauperin multigene family encoded mainly in subtelomeric regions
YGR180C	2	mutated,literature	S000003412	RNR4	1038	RiboNucleotide Reductase	Ribonucleotide-diphosphate reductase (RNR) small subunit; the RNR complex catalyzes the rate-limiting step in dNTP synthesis and is regulated by DNA replication and DNA damage checkpoint pathways via localization of the small subunits; relocalizes from nucleus to cytoplasm upon DNA replication stress; RNR4 has a paralog, RNR2, that arose from the whole genome duplication
YFR008W	2	mutated,fixed	S000001904	FAR7	666	Factor ARrest	Protein involved in recovery from pheromone-induced cell cycle arrest; acts in a Far1p-independent pathway; interacts with Far3p, Far8p, Far9p, Far10p, and Far11p; protein abundance increases in response to DNA replication stress
YBR080C	2	mutated,fixed	S000000284	SEC18	2277	SECretory	AAA ATPase and SNARE disassembly chaperone; required for vesicular transport between ER and Golgi, the 'priming' step in homotypic vacuole fusion, autophagy, and protein secretion; releases Sec17p from SNAP complexes; has similarity to mammalian N-ethylmaleimide-sensitive factor (NSF)
YLR399C	2	mutated,literature	S000004391	BDF1	2061	BromoDomain Factor	BET family transcriptional regulator; associates with TFIID, and is involved in transcription initiation at TATA-containing promoters; essential for meiosis and expression of meiosis-specific genes; binds acetylated histone H4 at double-strand break (DSB) sites, and promotes end resection, loading of RPA and Rad51p and ds break repair by homologous recombination; contains two bromodomains that co…
YOR198C	2	mutated,literature	S000005724	BFR1	1413	BreFeldin A Resistance	Component of mRNP complexes associated with polyribosomes; involved in localization of mRNAs to P bodies; implicated in secretion and nuclear segregation; multicopy suppressor of BFA (Brefeldin A) sensitivity
YGR270W	2	mutated,fixed	S000003502	YTA7	4140	Yeast Tat-binding Analog	Chromatin segregase involved in DNA replication; ATPase activity, stimulated by S phase CDK-dependent phosphorylation, is coupled to nucleosome disassembly, promoting DNA replication; regulates cell-cycle-dependent histone gene expression; contains AAA+-ATPase domains and a non-canonical bromodomain; hexameric; relocalizes to the cytosol in response to hypoxia; human ortholog ATAD2 is a coregulat…
YNR052C	2	mutated,literature	S000005335	POP2	1302	PGK promoter directed OverProduction	Subunit of Ccr4-Not complex that mediates 3' to 5' mRNA deadenylation; exonuclease of the DEDD superfamily
YHR015W	2	mutated,fixed	S000001057	MIP6	1980	Mex67-Interacting Protein	mRNA-binding protein; interacts with the UBA domain of mRNA export factor Mex67p; participates in the export of Msn2/4 stress-dependent mRNAs; partially redundant function with paralog PES4 in the steady-state expression, translational timing and localization of a subset of Ndt80-dependent mRNAs that are protected until translated near the end of meiosis II; redundant role with PES4 in sporulatio…
YJL101C	2	mutated,literature	S000003637	GSH1	2037	glutathione (GSH)	Gamma glutamylcysteine synthetase; catalyzes the first step in glutathione (GSH) biosynthesis; expression induced by oxidants, cadmium, and mercury; protein abundance increases in response to DNA replication stress
YAL063C-A	1	mutated	S000028813		291		Putative protein of unknown function; identified by expression profiling and mass spectrometry
YOL156W	1	mutated	S000005516	HXT11	1704	HeXose Transporter	Hexose transporter; capable of transporting a broad range of substrates including: glucose, fructose, mannose and galactose; polyol transporter that supports the growth on and uptake of xylitol with low affinity when overexpressed in a strain deleted for hexose family members; nearly identical in sequence to Hxt9p; has similarity to major facilitator superfamily (MFS) transporters; involved in pl…
YPL189C-A	1	mutated	S000028527	COA2	207	Cytochrome Oxidase Assembly	Cytochrome oxidase assembly factor; null mutation results in respiratory deficiency with specific loss of cytochrome oxidase activity; functions downstream of assembly factors Mss51p and Coa1p and interacts with assembly factor Shy1p
YEL027W	1	mutated	S000000753	VMA3	483	Vacuolar Membrane Atpase	Proteolipid subunit c of the V0 domain of vacuolar H(+)-ATPase; dicyclohexylcarbodiimide binding subunit; required for vacuolar acidification and important for copper and iron metal ion homeostasis
YJL082W	1	mutated	S000003618	IML2	2196	Increased Minichromosome Loss	Protein required for clearance of inclusion bodies; localizes to the inclusion bodies formed under protein misfolding stress; the authentic, non-tagged protein is detected in highly purified mitochondria in high-throughput studies; protein abundance increases in response to DNA replication stress; IML2 has a paralog, YKR018C, that arose from the whole genome duplication
YOL161C	1	mutated	S000005521	PAU20	363	seriPAUperin	Protein of unknown function; member of the seripauperin multigene family encoded mainly in subtelomeric regions; SWAT-GFP and mCherry fusion proteins localize to the vacuole; expression induced by low temperature and also by anaerobic conditions; induced during alcoholic fermentation
YOR134W	1	mutated	S000005660	BAG7	1230		Rho GTPase activating protein (RhoGAP); stimulates the intrinsic GTPase activity of Rho1p, which plays a bud growth by regulating actin cytoskeleton organization and cell wall biosynthesis, resulting in the downregulation of Rho1p; structurally and functionally related to Sac7p; BAG7 has a paralog, SAC7, that arose from the whole genome duplication
YNL328C	1	mutated	S000005272	MDJ2	441	Mitochondrial DnaJ homolog	Constituent of the mitochondrial import motor; associated with the presequence translocase; function overlaps with that of Pam18p; stimulates the ATPase activity of Ssc1p to drive mitochondrial import; contains a J domain
YDR040C	1	mutated	S000002447	ENA1	3276	Exitus NAtru (Latin, "exit sodium")	P-type ATPase sodium pump; involved in Na+ and Li+ efflux to allow salt tolerance
YDR011W	1	mutated	S000002418	SNQ2	4506	Sensitivity to 4-NitroQuinoline-N-oxide	Plasma membrane ATP-binding cassette (ABC) transporter; multidrug transporter involved in multidrug resistance and resistance to singlet oxygen species
YER107C	1	mutated	S000000909	GLE2	1098	GLFG LEthal	RNA export factor associated with the nuclear pore complex (NPC); associates with NUP116p; required for polyadenylated RNA export but not for protein import; homologous to S. pombe Rae1p and human RAE1
YOR323C	1	mutated	S000005850	PRO2	1371	PROline requiring	Gamma-glutamyl phosphate reductase; catalyzes the second step in proline biosynthesis
YPL212C	1	mutated	S000006133	PUS1	1635	PseudoUridine Synthase	tRNA:pseudouridine synthase; introduces pseudouridines at positions 26-28, 34-36, 65, and 67 of tRNA; also acts on U2 snRNA; also pseudouridylates some mRNAs, and pseudouridylation level varies with growth phase; nuclear protein that appears to be involved in tRNA export; PUS1 has a paralog, PUS2, that arose from the whole genome duplication
YPL279C	1	mutated	S000006200	FEX2	1128		Protein involved in fluoride export; nearly identical to FEX1, and deletion of both proteins results in a large increase in fluoride sensitivity compared with the single mutant; contains two FEX domains connected by a linker; part of a widespread family of conserved fluoride export proteins
YDR311W	1	mutated	S000002719	TFB1	1929	Transcription Factor B	Subunit of TFIIH and nucleotide excision repair factor 3 complexes; required for nucleotide excision repair, target for transcriptional activators; relocalizes to the cytosol in response to hypoxia
YDR010C	1	mutated	S000002417		333		Putative protein of unknown function; conserved across S. cerevisiae strains
YML084W	1	mutated	S000004549		309		Dubious open reading frame; unlikely to encode a functional protein, based on available experimental and comparative sequence data
YJR025C	1	mutated	S000003786	BNA1	534	Biosynthesis of Nicotinic Acid	3-hydroxyanthranilic acid dioxygenase; required for the de novo biosynthesis of NAD from tryptophan via kynurenine; expression regulated by Hst1p
YKL189W	1	mutated	S000001672	HYM1	1200		Component of the RAM signaling network; is involved in regulation of Ace2p activity and cellular morphogenesis; interacts with Sog2p; allosterically activates Kic1p; localizes to sites of polarized growth during budding and during the mating response
YIL083C	1	mutated	S000001345	CAB2	1098	Coenzyme A Biosynthesis	Phosphopantothenoylcysteine synthetase (PPCS); catalyzes the second step of coenzyme A biosynthesis from pantothenate; subunit of the CoA-Synthesizing Protein Complex (CoA-SPC) that contains: Cab2p, Cab3p, Cab4p, Cab5p, Sis2p and Vhs3p subunits; null mutant lethality is complemented by human homolog PPCS and by E. coli coaBC, a bifunctional enzyme with PPCS activity
YDL201W	1	mutated	S000002360	TRM8	861	Transfer RNA Methyltransferase	Catalytic subunit of a tRNA methyltransferase complex; Trm8p and Trm82p comprise an enzyme that catalyzes a methyl-transfer from S-adenosyl-l-methionine to the N(7) atom of guanine at position 46 in tRNA; Trm8 lacks catalytic activity if not bound to Trm82p
YDR310C	1	mutated	S000002718	SUM1	3189	SUppresor of Mar1-1	Transcriptional repressor that regulates middle-sporulation genes; required for mitotic repression of middle sporulation-specific genes; also acts as general replication initiation factor; involved in telomere maintenance, chromatin silencing; regulated by pachytene checkpoint
YCL073C	1	mutated	S000000575	GEX1	1848	Glutathione EXchanger	Proton:glutathione antiporter; localized to the vacuolar and plasma membranes; imports glutathione from the vacuole and exports it through the plasma membrane; has a role in resistance to oxidative stress and modulation of the PKA pathway; GEX1 has a paralog, GEX2, that arose from a segmental duplication
YPL189W	1	mutated	S000006110	GUP2	1830	Glycerol UPtake	Probable membrane protein; possible role in proton symport of glycerol; member of the MBOAT family of putative membrane-bound O-acyltransferases; homolog of the mammalian Hedgehog pathway modulator HHAT; GUP2 has a paralog, GUP1, that arose from the whole genome duplication
YGL226W	1	mutated	S000003195	MTC3	372	Maintenance of Telomere Capping	Protein of unknown function; green fluorescent protein (GFP)-fusion protein localizes to the mitochondrion; mtc3 is synthetically sick with cdc13-1
YPR078C	1	mutated	S000006282		1119		Putative protein of unknown function; possible role in DNA metabolism and/or in genome stability; expression is heat-inducible
YBL107C	1	mutated	S000000203	MIX23	591	Mitochondrial Intermembrane space CX(n)C motif protein	Mitochondrial intermembrane space protein of unknown function; imported via the MIA import machinery; contains an unusual twin cysteine motif (CX13C CX14C)
YPL162C	1	mutated	S000006083		822		Putative protein of unknown function; green fluorescent protein (GFP)-fusion protein localizes to the membrane of vacuole with cell cycle-correlated morphology
YBR161W	1	mutated	S000000365	CSH1	1131	CSG1/SUR1 Homolog	Mannosylinositol phosphorylceramide (MIPC) synthase catalytic subunit; forms a complex with regulatory subunit Csg2p; function in sphingolipid biosynthesis is overlapping with that of Sur1p; CSH1 has a paralog, SUR1, that arose from the whole genome duplication
YBR178W	1	mutated	S000000382		375		Dubious open reading frame; unlikely to encode a functional protein, based on available experimental and comparative sequence data; partially overlaps the verified gene YBR177C
YBR238C	1	mutated	S000000442		2196		Mitochondrial membrane protein; not required for respiratory growth but causes a synthetic respiratory defect in combination with rmd9 mutations; transcriptionally up-regulated by TOR; deletion increases life span; YBR238C has a paralog, RMD9, that arose from the whole genome duplication
YDL178W	1	mutated	S000002337	DLD2	1593	D-Lactate Dehydrogenase	D-2-hydroxyglutarate dehydrogenase, and minor D-lactate dehydrogenase; mitochondrial matrix protein that oxidizes D-2-hydroxyglutarate (D-2HG), an oncometabolite, to alpha-ketoglutarate with a minor role in lactate catabolism; located in the mitochondrial matrix
YDR202C	1	mutated	S000002610	RAV2	1056	Regulator of (H+)-ATPase in Vacuolar membrane	Subunit of RAVE complex (Rav1p, Rav2p, Skp1p); the RAVE complex associates with the V1 domain of the vacuolar membrane (H+)-ATPase (V-ATPase) and promotes assembly and reassembly of the holoenzyme
YOR349W	1	mutated	S000005876	CIN1	3045	Chromosome INstability	Tubulin folding factor D involved in beta-tubulin (Tub2p) folding; isolated as mutant with increased chromosome loss and sensitivity to benomyl; CIN1 mRNA level is reduced when downstream gene MNE1 is deleted
YGL221C	1	mutated	S000003189	NIF3	867	Ngg1p-Interacting Factor	Protein of unknown function; the authentic, non-tagged protein is detected in highly purified mitochondria in high-throughput studies
YPL033C	1	mutated	S000005954	SRL4	846	Suppressor of Rad53 null Lethality or Suppressor of Rad53 and Lcd1	Protein of unknown function; involved in regulation of dNTP production; null mutant suppresses the lethality of lcd1 and rad53 mutations; expression is induced by Kar4p
YGL218W	1	mutated	S000003186		651		Dubious open reading frame; unlikely to encode a functional protein, based on available experimental and comparative sequence data; not conserved in closely related Saccharomyces species; 93% of ORF overlaps the verified gene MDM34; deletion in cyr1 mutant results in loss of stress resistance
YGL152C	1	mutated	S000003120		678		Dubious open reading frame; unlikely to encode a functional protein, based on available experimental and comparative sequence data; partially overlaps the verified ORF PEX14/YGL153W
YGL151W	1	mutated	S000003119	NUT1	3399	Negative regulation of URS Two	Component of the RNA polymerase II mediator complex; mediator is required for transcriptional activation and also has a role in basal transcription
YGR265W	1	mutated	S000003497		411		Dubious open reading frame; unlikely to encode a functional protein, based on available experimental and comparative sequence data; partially overlaps the verified ORF MES1/YGR264C, which encodes methionyl-tRNA synthetase
YHR096C	1	mutated	S000001138	HXT5	1779	HeXose Transporter	Hexose transporter with moderate affinity for glucose; induced in the presence of non-fermentable carbon sources, induced by a decrease in growth rate, contains an extended N-terminal domain relative to other HXTs; HXT5 has a paralog, HXT3, that arose from the whole genome duplication
YIL057C	1	mutated	S000001319	RGI2	495	Respiratory growth induced	Protein of unknown function; involved in energy metabolism under respiratory conditions; expression induced under carbon limitation and repressed under high glucose; RGI2 has a paralog, RGI1, that arose from the whole genome duplication
YIL026C	1	mutated	S000001288	IRR1	3453	IRRegular cell behavior	Subunit of the cohesin complex; which is required for sister chromatid cohesion during mitosis and meiosis and interacts with centromeres and chromosome arms; relocalizes to the cytosol in response to hypoxia; essential for viability
YJL032W	1	mutated	S000003569		315		Dubious open reading frame unlikely to encode a functional protein; overlaps 3' end of essential BET4 gene encoding the alpha subunit of Type II geranylgeranyltransferase
YJL022W	1	mutated	S000003559		309		Dubious open reading frame; unlikely to encode a functional protein, based on available experimental and comparative sequence data; partially overlaps the verified gene PET130
YAL055W	1	mutated	S000000051	PEX22	543	PEroXisome related	Putative peroxisomal membrane protein; required for import of peroxisomal proteins; functionally complements a Pichia pastoris pex22 mutation
YPR079W	1	mutated	S000006283	MRL1	1146	Mannose 6-phosphate Receptor Like	Membrane protein; has similarity to mammalian mannose-6-phosphate receptors; possibly functions as a sorting receptor in the delivery of vacuolar hydrolases; protein abundance increases in response to DNA replication stress
YOR396C-A	1	mutated	S000028719		483		Protein of unknown function; identified by gene-trapping, microarray-based expression analysis, and genome-wide homology searching
YOR305W	1	mutated	S000005832	RRG7	729	Required for Respiratory Growth	Protein of unknown function; green fluorescent protein (GFP)-fusion protein localizes to the mitochondrion; deletion confers sensitivity to 4-(N-(S-glutathionylacetyl)amino) phenylarsenoxide (GSAO); YOR305W is not an essential gene
YMR215W	1	mutated	S000004828	GAS3	1575	Glycophospholipid-Anchored Surface protein	Putative 1,3-beta-glucanosyltransferase; has similarity go other GAS family members; low abundance, possibly inactive member of the GAS family of GPI-containing proteins; localizes to the cell wall; mRNA induced during sporulation
YJL099W	1	mutated	S000003635	CHS6	2241	CHitin Synthase-related	Member of the ChAPs (Chs5p-Arf1p-binding proteins) family; part of the exomer complex that mediates export of specific cargo proteins, including Chs3p, from the Golgi to the plasma membrane; primary component of the Chs5/6 complex that binds directly to membranes; CHS6 has a paralog, BCH2, that arose from the whole genome duplication
YDL166C	1	mutated	S000002325	FAP7	594	Factor Activating Pos9	Essential NTPase required for small ribosome subunit synthesis; mediates processing of the 20S pre-rRNA at site D in the cytoplasm but associates only transiently with 43S preribosomes via Rps14p; complex with Rps14 is conserved between humans, yeast, and arches; may be the endonuclease for site D; depletion leads to accumulation of pre-40S ribosomes in 80S-like ribosomes; human TAF9 functionally…
YEL034W	1	mutated	S000000760	HYP2	474	HYPusine-containing protein	Translation elongation factor eIF-5A; required for translation of proteins containing polyproline stretches; structural homolog of bacterial EF-P; undergoes an essential hypusination modification; HYP2 has paralog ANB1 that arose from whole genome duplication; in humans EIF5A variants cause a disorder characterized by variable combinations of developmental delay, microcephaly, micrognathia and dy…
YDL165W	1	mutated	S000002324	CDC36	576	Cell Division Cycle	Component of the CCR4-NOT core complex, involved in mRNA decapping; this complex has multiple roles in regulating mRNA levels including regulation of transcription and destabilizing mRNAs through deadenylation; basal transcription factor
YGL118C	1	mutated	S000003086		438		Putative protein of unknown function; conserved among S. cerevisiae strains; YGL118C is not an essential gene
YJR079W	1	mutated	S000003840		1035		Putative protein of unknown function; mutation results in impaired mitochondrial respiration
YML103C	1	mutated	S000004571	NUP188	4968	NUclear Pore	Subunit of the inner ring of the nuclear pore complex (NPC); contributes to NPC organization and nucleocytoplasmic transport; homologous to human NUP188
YML102W	1	mutated	S000004570	CAC2	1407	Chromatin Assembly Complex	Subunit of chromatin assembly factor I (CAF-1), with Rlf2p and Msi1p; chromatin assembly by CAF-1 is important for multiple processes including silencing at telomeres, mating type loci, and rDNA; maintenance of kinetochore structure, deactivation of the DNA damage checkpoint after DNA repair, chromatin dynamics during transcription; and repression of divergent transcription; relocalizes to the cy…
YPR032W	1	mutated	S000006236	SRO7	3102	Suppressor of rho3	Effector of Rab GTPase Sec4p; forms a complex with Sec4p and t-SNARE Sec9p; involved in exocytosis and docking and fusion of post-Golgi vesicles with plasma membrane; regulates cell proliferation and colony development via the Rho1-Tor1 pathway; homolog of Drosophila lgl tumor suppressor; SRO7 has a paralog, SRO77, that arose from the whole genome duplication
YDR063W	1	mutated	S000002470	AIM7	450	Altered Inheritance rate of Mitochondria	Protein that interacts with Arp2/3 complex; interacts with Arp2/3 complex to stimulate actin filament debranching and inhibit actin nucleation; has similarity to Cof1p and also to human glia maturation factor (GMF); null mutant displays elevated mitochondrial genome loss
YDR274C	1	mutated	S000002682		372		Putative protein of unknown function; conserved among S. cerevisiae strains; YDR274C is not an essential gene
YDR275W	1	mutated	S000002683	TLD1	708	Triglyceride-associated Lipid Droplet protein	Protein that regulates lipolysis; inhibits oxidative damage induced by amphotericin B; overexpression increases flocculation, biofilm formation, invasive and pseudohyphal growth; ORF exhibits genomic organization compatible with a translational readthrough-dependent mode of expression; null mutant displays increased translation rate and increased readthrough of premature stop codons; TLD1 has a p…
YDR317W	1	mutated	S000002725	HIM1	1245	High Induced Mutagenesis	Protein of unknown function involved in DNA repair
YDR530C	1	mutated	S000002938	APA2	978	AP4A phosphorylase	Diadenosine 5',5'''-P1,P4-tetraphosphate phosphorylase II; AP4A phosphorylase involved in catabolism of bis(5'-nucleosidyl) tetraphosphates; APA2 has a paralog, APA1, that arose from the whole genome duplication
YGR004W	1	mutated	S000003236	PEX31	1389	PEroXisome related	Peroxisomal integral membrane protein; involved in negative regulation of peroxisome size; partially functionally redundant with Pex30p and Pex32p; probably acts at a step downstream of steps mediated by Pex28p and Pex29p; PEX31 has a paralog, PEX30, that arose from the whole genome duplication
YLR291C	1	mutated	S000004282	GCD7	1146	General Control Derepressed	Beta subunit of translation initiation factor eIF2B; the guanine-nucleotide exchange factor for eIF2; activity subsequently regulated by phosphorylated eIF2; first identified as negative regulator of GCN4 expression; mutations in human ortholog EIF2B2 cause fatal brain disease childhood ataxia with central nervous system hypomyelination (CACH); human ortholog can complement yeast mutant, allows g…
YOL100W	1	mutated	S000005460	PKH2	3246	Pkb-activating Kinase Homolog	Serine/threonine protein kinase; involved in sphingolipid-mediated signaling pathway that controls endocytosis; activates Ypk1p and Ykr2p, components of signaling cascade required for maintenance of cell wall integrity; contains a PH-like domain; redundant with Pkh1p; PKH2 has a paralog, PKH1, that arose from the whole genome duplication
YOR304C-A	1	mutated	S000005830	BIL1	231	Bud6-Interacting Ligand	Protein that binds Bud6p and has a role in actin cable assembly; involved in the Bnr1p-dependent pathway of cable assembly; localizes to bud tip and bud neck
YNL161W	1	mutated	S000005105	CBK1	2271	Cell wall Biosynthesis Kinase	Serine/threonine protein kinase of the the RAM signaling network; Ndr/LATS family member; binds regulatory subunit Mob2p; involved in regulation of cellular morphogenesis, polarized growth, and septum destruction; phosphorylation by Cbk1p regulates localization and activity of Ace2p transcription factor and Ssd1p translational repressor; Cbk1p activity is regulated by both phosphorylation and spe…
YMR124W	1	mutated	S000004731	EPO1	2832	Endoplasmic reticulum POlarization	Protein involved in septin-ER tethering; interacts with ER membrane protein, Scs2p, and Shs1p, a septin ring component, at bud neck to create ER diffusion barrier; GFP-fusion protein localizes to the cell periphery, cytoplasm, bud, and bud neck; interacts with Crm1p in two-hybrid assay; YMR124W has a paralog, YLR031W, that arose from the whole genome duplication
YLR167W	1	mutated	S000004157	RPS31	459	Ribosomal Protein of the Small subunit	Fusion protein cleaved to yield ribosomal protein S31 and ubiquitin; ubiquitin may facilitate assembly of the ribosomal protein into ribosomes; interacts genetically with translation factor eIF2B; homologous to mammalian ribosomal protein S27A, no bacterial homolog
YMR326C	1	mutated	S000004945		309		Dubious open reading frame; unlikely to encode a functional protein, based on available experimental and comparative sequence data; overlaps the telomere on the right arm of chromosome 13
YDL017W	1	mutated	S000002175	CDC7	1524	Cell Division Cycle	S/T kinase and catalytic subunit of DDK (Dbf4-dependent kinase); required for origin firing and replication initiation; phosphorylates MCM subunits and Cdc45 to drive assembly of the pre-IC and the CMG helicase; maintains Cse4p at kinetochores through phosphorylation to regulate chromosome segregation, regulates pre-meiotic replication, meiotic DSB formation, monopolar attachment of homologs duri…
YPR051W	1	mutated	S000006255	MAK3	531	MAintenance of Killer	Catalytic subunit of the NatC type N-terminal acetyltransferase (NAT); involved in subcellular targeting of select N-terminally acetylated substrates to the Golgi apparatus (Arl3p and Grh1p) and the inner nuclear membrane (Trm1p); required for replication of dsRNA virus; human NatC ortholog, NAA30, functionally complements the null, requiring either auxiliary subunit Mak10p or co-expression of hu…
YPL108W	1	mutated	S000006029		507		Cytoplasmic protein of unknown function; non-essential gene that is induced in a GDH1 deleted strain with altered redox metabolism; GFP-fusion protein is induced in response to the DNA-damaging agent MMS
YPL200W	1	mutated	S000006121	CSM4	471	Chromosome Segregation in Meiosis	Protein required for accurate chromosome segregation during meiosis; involved in meiotic telomere clustering (bouquet formation) and telomere-led rapid prophase movements; functions with meiosis-specific telomere-binding protein Ndj1p; CSM4 has a paralog, MPS2, that arose from the whole genome duplication
YIL115C	1	mutated	S000001377	NUP159	4383	NUclear Pore	FG-nucleoporin component of central core of the nuclear pore complex; also part of the nuclear pore complex (NPC) cytoplasmic filaments; contributes directly to nucleocytoplasmic transport; regulates ADP release from the ATP-dependent RNA helicase Dbp5p; forms a stable association with Nup82p, Gle2p and two other FG-nucleoporins (Nsp1p and Nup116p)
YMR056C	1	mutated	S000004660	AAC1	930	ADP/ATP Carrier	Mitochondrial inner membrane ADP/ATP translocator; exchanges cytosolic ADP for mitochondrially synthesized ATP; phosphorylated; Aac1p is a minor isoform while Pet9p is the major ADP/ATP translocator; relocalizes from mitochondrion to cytoplasm upon DNA replication stress
YOL013W-B	1	mutated	S000007252		291		Dubious open reading frame; unlikely to encode a functional protein, based on available experimental and comparative sequence data; completely overlaps the long terminal repeat (LTR) of a Ty1 element
YKL033W	1	mutated	S000001516	TTI1	3117	Two Tel2-Interacting protein	Subunit of the ASTRA complex, involved in chromatin remodeling; telomere length regulator involved in the stability or biogenesis of PIKKs such as TORC1; similar to S. pombe Tti1p; detected in highly purified mitochondria in high-throughput studies
YMR058W	1	mutated	S000004662	FET3	1911	FErrous Transport	Ferro-O2-oxidoreductase; multicopper oxidase that oxidizes ferrous (Fe2+) to ferric iron (Fe3+) for subsequent cellular uptake by transmembrane permease Ftr1p; required for high-affinity iron uptake and involved in mediating resistance to copper ion toxicity, belongs to class of integral membrane multicopper oxidases; protein abundance increases in response to DNA replication stress
YKL050C	1	mutated	S000001533	LPX2	2769	Lipase of PeroXisomes	Peroxisomal matrix-localized lipase; target of SCFCdc4 ubiquitin ligase complex; peroxisomal, nuclear and cytosolic localization is dependent on the presence of oleate; transcription is regulated by Azf1p; LPX2 has a paralog, EIS1, that arose from the whole genome duplication
YDL015C	1	mutated	S000002173	TSC13	933	Temperature-sensitive Suppressors of Csg2 mutants	Enoyl reductase; catalyzes last step in each cycle of very long chain fatty acid elongation; localizes to ER, highly enriched in a structure marking nuclear-vacuolar junctions; coimmunoprecipitates with elongases Elo2p and Elo3p; protein increases in abundance and relative distribution to ER foci increases upon DNA replication stress; human homolog TECR implicated in nonsyndromic mental retardati…
YKL116C	1	mutated	S000001599	PRR1	1557	Pheromone Response Regulator	Serine/threonine protein kinase; inhibits pheromone induced signaling downstream of MAPK, possibly at the level of the Ste12p transcription factor
YDR219C	1	mutated	S000002627	MFB1	1398	Mitochondria-associated F-Box protein	Mitochondria-associated F-box protein; tether that anchors higher-functioning mitochondria at the mother cell distal tip throughout the cell cycle and at the bud tip prior to cytokinesis; role in maintenance of normal mitochondrial morphology and quality control; interacts with Skp1p through the F-box motif; asymmetrically localized to the mother cell through the cell cycle with some bud tip loca…
YGR257C	1	mutated	S000003489	MTM1	1101	Manganese Trafficking factor for Mitochondrial SOD2	Mitochondrial protein of the mitochondrial carrier family; high affinity pyridoxal 5'-phosphate (PLP) transporter, important for delivery of the PLP cofactor to mitochondrial enzymes; involved in mitochondrial iron homeostasis
YDR221W	1	mutated	S000002629	GTB1	2109	Glucosidase Two Beta-subunit	Glucosidase II beta subunit, forms a complex with alpha subunit Rot2p; involved in removal of two glucose residues from N-linked glycans during glycoprotein biogenesis in the ER; relocalizes from ER to cytoplasm upon DNA replication stress
YEL040W	1	mutated	S000000766	UTR2	1404	Unidentified TRanscript	Chitin transglycosylase; functions in the transfer of chitin to beta(1-6) and beta(1-3) glucans in the cell wall; similar to and functionally redundant with Crh1; glycosylphosphatidylinositol (GPI)-anchored protein localized to bud neck
YDR249C	1	mutated	S000002657		1122		Putative protein of unknown function
YDR250C	1	mutated	S000002658		276		Dubious open reading frame; unlikely to encode a functional protein, based on available experimental and comparative sequence data
YDR251W	1	mutated	S000002659	PAM1	2493	Pp2A Multicopy suppressor	Essential protein of unknown function; exhibits variable expression during colony morphogenesis; overexpression permits survival without protein phosphatase 2A, inhibits growth, and induces a filamentous phenotype; PAM1 has a paralog, SVL3, that arose from the whole genome duplication
YHR104W	1	mutated	S000001146	GRE3	984	Genes de Respuesta a Estres (stress responsive genes)	Aldose reductase; involved in methylglyoxal, d-xylose, arabinose, and galactose metabolism; stress induced (osmotic, ionic, oxidative, heat shock, starvation and heavy metals); regulated by HOG pathway; overexpression allows xylose fermentation in strains expressing heterologous xylitol dehydrogenase and xylulokinase; protein abundance increases in response to DNA replication stress
YBR057C	1	mutated	S000000261	MUM2	1101	MUddled Meiosis	Protein essential for meiotic DNA replication and sporulation; cytoplasmic protein; subunit of the MIS complex which controls mRNA methylation during during the induction of sporulation; also interacts with Orc2p, which is a component of the origin recognition complex
YCR064C	1	mutated	S000000660		411		Dubious open reading frame; unlikely to encode a functional protein, based on available experimental and comparative sequence data; partially overlaps the verified gene BUD31
YLL047W	1	mutated	S000003970		384		Dubious open reading frame; unlikely to encode a functional protein, based on available experimental and comparative sequence data; partially overlaps verified gene RNP1
YER050C	1	mutated	S000000852	RSM18	417	Ribosomal Small subunit of Mitochondria	Mitochondrial ribosomal protein of the small subunit; has similarity to E. coli S18 ribosomal protein
YOL135C	1	mutated	S000005495	MED7	669	MEDiator complex	Subunit of the RNA polymerase II mediator complex; associates with core polymerase subunits to form the RNA polymerase II holoenzyme; essential for transcriptional regulation
YOL133W	1	mutated	S000005493	HRT1	366	High level expression Reduces Ty3 transposition	RING-H2 domain core subunit of multiple ubiquitin ligase complexes; subunit of Skp1-Cullin-F-box (SCF) that tethers the Cdc34p (E2) and Cdc53p (cullin) SCF subunits, and is required for degradation of Gic2p, Far1p, Sic1p and Cln2p; subunit of the Rtt101p-Mms1p-Mms22p ubiquitin ligase that stabilizes replication forks after DNA lesions; subunit of the Cul3p-Elc1p-Ela1p ubiquitin ligase involved in…
YLR143W	1	mutated	S000004133	DPH6	2058	DiPHthamide biosynthesis	Diphthamide synthetase; catalyzes the last amidation step of diphthamide biosynthesis using ammonium and ATP; evolutionarily conserved in eukaryotes; dph6 mutants exhibit diphthine accumulation and resistance to sordarin, which is indicative of defects in diphthamide formation on EF2; green fluorescent protein (GFP)-tagged protein localizes to the cytoplasm; DPH6/YLR143W is not an essential gene
YOL103W	1	mutated	S000005463	ITR2	1830	myo-Inositol TRansporter	Myo-inositol transporter; member of the sugar transporter superfamily; expressed constitutively; ITR2 has a paralog, ITR1, that arose from the whole genome duplication
YLL054C	1	mutated	S000003977		2532		Putative protein of unknown function with similarity to Pip2p; an oleate-specific transcriptional activator of peroxisome proliferation; YLL054C is not an essential gene
YOR037W	1	mutated	S000005563	CYC2	1101	CYtochrome C	Mitochondrial peripheral inner membrane protein; contains a FAD cofactor in a domain exposed in the intermembrane space; exhibits redox activity in vitro; likely participates in ligation of heme to acytochromes c and c1 (Cyc1p and Cyt1p)
YBR123C	1	mutated	S000000327	TFC1	1950	Transcription Factor class C	Subunit of RNA polymerase III transcription initiation factor complex; one of six subunits of the RNA polymerase III transcription initiation factor complex (TFIIIC); part of the TauA globular domain of TFIIIC that binds DNA at the BoxA promoter sites of tRNA and similar genes; human homolog is TFIIIC-63
YGR121W-A	1	mutated	S000028550		216		Putative protein of unknown function
YDR112W	1	mutated	S000002519	IRC2	309	Increased Recombination Centers	Dubious open reading frame; unlikely to encode a functional protein, based on available experimental and comparative sequence data; partially overlaps ALT2/YDR111C; null mutant displays increased levels of spontaneous Rad52p foci
YGR121C	1	mutated	S000003353	MEP1	1479		Ammonium permease; belongs to Mep-Amt-Rh family of well-conserved ammonium (NH4+) transporters that includes the human Rh factors; expression is under the nitrogen catabolite repression regulation; activity regulated by TORC1 effectors, Npr1p and Par32p; human homolog RHCG complements yeast null mutant; mutations in human homolog RHCG implicated in metabolic acidosis; MEP1 has a paralog, MEP3, th…
YDR324C	1	mutated	S000002732	UTP4	2331	U Three Protein	Subunit of U3-containing 90S preribosome and SSU processome complexes; involved in production of 18S rRNA and assembly of small ribosomal subunit; member of t-Utp subcomplex involved with transcription of 35S rRNA transcript; Small Subunit processome is also known as SSU processome
YER051W	1	mutated	S000000853	JHD1	1479	JmjC domain-containing Histone Demethylase	JmjC domain family histone demethylase specific for H3-K36; similar to proteins found in human, mouse, drosophila, X. laevis, C. elegans, and S. pombe
YOR002W	1	mutated	S000005528	ALG6	1635	Asparagine-Linked Glycosylation	ER-luminal alpha 1,3 glucosyltransferase; involved in transfer of oligosaccharides from dolichyl pyrophosphate to asparagine residues of proteins during N-linked protein glycosylation; C998T transition in human ortholog ALG6 causes carbohydrate-deficient glycoprotein syndrome type-Ic; wild-type human ortholog ALG6 can partially complement yeast alg6 mutant
YLR387C	1	mutated	S000004379	REH1	1299	REI1 Homolog	Cytoplasmic 60S subunit biogenesis factor; associates with pre-60S particles; similar to Rei1p and shares partially redundant function in cytoplasmic 60S subunit maturation; contains dispersed C2H2 zinc finger domains
YNL222W	1	mutated	S000005166	SSU72	621	Suppressor of SUa7, gene 2	Phosphatase and transcription/RNA-processing factor; associates with TFIIB and cleavage/polyadenylation factor Pta1p; exhibits phosphatase activity on serine-5 and serine-7 of the RNA polymerase II C-terminal domain; affects start site selection and transcriptional read through in vivo
YML116W-A	1	mutated	S000004586		303		Putative protein of unknown function
YOL091W	1	mutated	S000005451	SPO21	1830	SPOrulation	Component of the meiotic outer plaque of the spindle pole body; involved in modifying the meiotic outer plaque that is required prior to prospore membrane formation; SPO21 has a paralog, YSW1, that arose from the whole genome duplication
YDR533C	1	mutated	S000002941	HSP31	714	Heat-Shock Protein	Methylglyoxalase that converts methylglyoxal to D-lactate; involved in oxidative stress resistance, diauxic shift, and stationary phase survival; has similarity to E. coli Hsp31 and C. albicans Glx3p; member of the DJ-1/ThiJ/PfpI superfamily, which includes human DJ-1 involved in Parkinson's disease and cancer; exists as a dimer and contains a putative metal-binding site; protein abundance increa…
YEL010W	1	mutated	S000000736		351		Dubious open reading frame; unlikely to encode a functional protein, based on available experimental and comparative sequence data
YDR325W	1	mutated	S000002733	YCG1	3108	Yeast Cap G	Subunit of the condensin complex; required for establishment and maintenance of chromosome condensation, chromosome segregation and chromatin binding by the complex; required for tRNA genes clustering at the nucleolus; required for replication slow zone breakage following Mec1p inactivation; transcription is cell cycle regulated, peaking in mitosis and declining in G1; protein is constitutively d…
YLL048C	1	mutated	S000003971	YBT1	4986	Yeast Bile Transporter	Transporter of ATP-binding cassette (ABC) family; targeted to vacuole via AP-3 pathway; involved in bile acid transport; negative regulator of vacuole fusion; regulates release of lumenal Ca2+ stores; similar to mammalian bile transporters; YBT1 has a paralog, VMR1, that arose from the whole genome duplication
YDR440W	1	mutated	S000002848	DOT1	1749	Disruptor Of Telomeric silencing	Nucleosomal histone H3-Lys79 methylase; methylation is required for telomeric silencing, meiotic checkpoint control, and DNA damage response; single DOT1 gene produces two Dot1p isoforms from alternative translation start sites as a result of leaky scanning by the ribosome
YLR166C	1	mutated	S000004156	SEC10	2616	SECretory	Essential 100kDa subunit of the exocyst complex; the exocyst mediates polarized targeting and tethering of post-Golgi secretory vesicles to active sites of exocytosis at the plasma membrane prior to SNARE-mediated fusion
YAL068W-A	1	mutated	S000028594		255		Dubious open reading frame; unlikely to encode a functional protein, based on available experimental and comparative sequence data; identified by gene-trapping, microarray-based expression analysis, and genome-wide homology searching
YMR182W-A	1	mutated	S000028693	MIN3	87	mitochondrial MINi protein of 3 kDa	Mitochondrial protein of unknown function
YNL076W	1	mutated	S000005020	MKS1	1755	Multicopy Kinase Suppressor	Pleiotropic negative transcriptional regulator; involved in Ras-CAMP and lysine biosynthetic pathways and nitrogen regulation; involved in retrograde (RTG) mitochondria-to-nucleus signaling
YOR032W-A	1	mutated	S000028710		201		Protein of unknown function; SWAT-GFP and seamless-GFP fusion proteins localize to the endoplasmic reticulum; identified by gene-trapping, microarray-based expression analysis, and genome-wide homology searching
YOR100C	1	mutated	S000005626	CRC1	984	CaRnitine Carrier	Mitochondrial inner membrane carnitine transporter; required for carnitine-dependent transport of acetyl-CoA from peroxisomes to mitochondria during fatty acid beta-oxidation; human homolog SLC25A20 complements yeast null mutant
YMR182C	1	mutated	S000004794	RGM1	636		Putative zinc finger DNA binding transcription factor; contains two N-terminal C2H2 zinc fingers and C-terminal proline rich domain; overproduction impairs cell growth and induces expression of genes involved in monosaccharide catabolism and aldehyde metabolism; regulates expression of of Y' telomeric elements and subtelomeric COS genes; relocalizes to the cytosol in response to hypoxia; RGM1 has…
YOR101W	1	mutated	S000005627	RAS1	930	homologous to RAS proto-oncogene	GTPase involved in G-protein signaling in adenylate cyclase activation; plays a role in regulation of cell proliferation; localized to the plasma membrane; activated by increased levels of glycolysis intermediate fructose-1,6-bisphosphate; homolog of mammalian RAS proto-oncogenes; relative distribution to the nucleus increases upon DNA replication stress; RAS1 has a paralog, RAS2, that arose from…
YPL277C	1	mutated	S000006198		1464		Putative protein of unknown function; localized to the membranes; gene expression regulated by copper levels
YPR140W	1	mutated	S000006344	TAZ1	1146	TAfaZzin	Lyso-phosphatidylcholine acyltransferase; required for normal phospholipid content of mitochondrial membranes; major determinant of the final acyl chain composition of the mitochondrial-specific phospholipid cardiolipin; mutations in human ortholog tafazzin (TAZ) cause Barth syndrome, a rare X-linked disease characterized by skeletal and cardiomyopathy and bouts of cyclic neutropenia; a specific …
YAL069W	1	mutated	S000002143		315		Dubious open reading frame; unlikely to encode a functional protein, based on available experimental and comparative sequence data
YCR034W	1	mutated	S000000630	ELO2	1044	fatty acid ELOngation	Fatty acid elongase, involved in sphingolipid biosynthesis; acts on fatty acids of up to 24 carbons in length; mutations have regulatory effects on 1,3-beta-glucan synthase, vacuolar ATPase, and the secretory pathway; ELO2 has a paralog, ELO1, that arose from the whole genome duplication; lethality of the elo2 elo3 double null mutation is functionally complemented by human ELOVL1 and weakly compl…
YIL120W	1	mutated	S000001382	QDR1	1692	QuiniDine Resistance	Multidrug transporter of the major facilitator superfamily; member of the 12-spanner drug:H(+) antiporter DHA1 family; involved in spore wall assembly; sequence similarity to DTR1 and QDR3, and the triple mutant dtr1 qdr1 qdr3 exhibits reduced dityrosine fluorescence relative to the single mutants; required for resistance to quinidine, ketoconazole, fluconazole, and barban; QDR1 has a paralog, AQ…
YCR045W-A	1	mutated	S000028607		351		Dubious open reading frame; unlikely to encode a functional protein, based on available experimental and comparative sequence data; completely overlaps with YCR045C; identified by gene-trapping, microarray expression analysis, and genome-wide homology searching
YDL130W-A	1	mutated	S000007232	STF1	261	STabilizing Factor	Protein involved in regulation of the mitochondrial F1F0-ATP synthase; Stf1p and Stf2p act as stabilizing factors that enhance inhibitory action of the Inh1p protein; protein abundance increases in response to DNA replication stress; STF1 has a paralog, INH1, that arose from the whole genome duplication
YDR361C	1	mutated	S000002769	BCP1	852		Essential nuclear chaperone for ribosomal protein Rpl23p; involved in nuclear export of Mss4p; Mss4p is a lipid kinase that generates phosphatidylinositol 4,5-biphosphate and plays a role in actin cytoskeleton organization and vesicular transport
YER159C	1	mutated	S000000961	BUR6	429	Bypass UAS Requirement	Subunit of a heterodimeric NC2 transcription regulator complex; complex binds to TBP and can repress transcription by preventing preinitiation complex assembly or stimulate activated transcription; homologous to human NC2alpha; complex also includes Ncb2p; bur6 ncb2 double mutation is functionally complemented by coexpression of human DRAP1 and DR1, although the single bur6 mutation is not comple…
YDR427W	1	mutated	S000002835	RPN9	1182	Regulatory Particle Non-ATPase	Non-ATPase regulatory subunit of the 26S proteasome; similar to putative proteasomal subunits in other species; null mutant is temperature sensitive and exhibits cell cycle and proteasome assembly defects; protein abundance increases in response to DNA replication stress; relocalizes to the cytosol in response to hypoxia
YIL143C	1	mutated	S000001405	SSL2	2532	Suppressor of Stem-Loop mutation	Component of RNA polymerase transcription factor TFIIH holoenzyme; acts as dsDNA-dependent translocase in context of TFIIH, unwinds DNA strands during initiation and promotes transcription start site (TSS) scanning; has DNA-dependent ATPase/helicase activity; interacts functionally with TFIIB, has roles in TSS selection and gene looping to juxtapose initiation and termination regions; involved in…
YJL158C	1	mutated	S000003694	CIS3	684	CIk1 Suppressing	Mannose-containing glycoprotein constituent of the cell wall; member of the PIR (proteins with internal repeats) family
YKL010C	1	mutated	S000001493	UFD4	4452	Ubiquitin Fusion Degradation protein	Ubiquitin-protein ligase (E3); interacts with Rpt4p and Rpt6p, two subunits of the 19S particle of the 26S proteasome; involved in K29-linked ubiquitin-dependent protein catabolism, including ubiquitin fusion proteins; relative distribution to the nucleus increases upon DNA replication stress
YLL020C	1	mutated	S000003943		306		Dubious open reading frame; unlikely to encode a functional protein, based on available experimental and comparative sequence data; partially overlaps the verified gene KNS1
YOR011W	1	mutated	S000005537	AUS1	4185	ABC protein involved in Uptake of Sterols	Plasma membrane sterol transporter of the ATP-binding cassette family; required, along with Pdr11p, for uptake of exogenous sterols and their incorporation into the plasma membrane; activity is stimulated by phosphatidylserine; sterol uptake is required for anaerobic growth because sterol biosynthesis requires oxygen; AUS1 has a paralog, PDR11, that arose from the whole genome duplication
YIL151C	1	mutated	S000001413	ESL1	3357	EST/SMG-like	hEST1A/B (SMG5/6)-like protein; contributes to environment-sensing adaptive gene expression responses; Esl1p and Esl2p contain a 14-3-3-like domain and a putative PilT N-terminus ribonuclease domain; ESL1 has a paralog, ESL2, that arose from the whole genome duplication
YLR381W	1	mutated	S000004373	CTF3	2202	Chromosome Transmission Fidelity	Outer kinetochore protein that forms a complex with Mcm16p and Mcm22p; may bind the kinetochore to spindle microtubules; required for the spindle assembly checkpoint; orthologous to human centromere constitutive-associated network (CCAN) subunit CENP-I and fission yeast mis6
YOR200W	1	mutated	S000005726		399		Dubious open reading frame; unlikely to encode a functional protein, based on available experimental and comparative sequence data; partially overlaps the verified ORF MRM1/YOR201c
YDL081C	1	mutated	S000002239	RPP1A	321	Ribosomal Protein P1 Alpha	Ribosomal stalk protein P1 alpha; involved in the interaction between translational elongation factors and the ribosome; free (non-ribosomal) P1 stimulates the phosphorylation of the eIF2 alpha subunit (Sui2p) by Gcn2p; accumulation of P1 in the cytoplasm is regulated by phosphorylation and interaction with the P2 stalk component
YMR117C	1	mutated	S000004723	SPC24	642	Spindle Pole Component	Component of the kinetochore-associated Ndc80 complex; involved in chromosome segregation, spindle checkpoint activity, and kinetochore clustering; evolutionarily conserved; other members include Ndc80p, Nuf2p, Spc24p, and Spc25p
YOR233W	1	mutated	S000005759	KIN4	2403	KINase	Serine/threonine protein kinase; inhibits the mitotic exit network (MEN) when the spindle position checkpoint (SPOC) is activated; regulates peroxisomal transport and vacuolar inheritance along with Frk1p; protects the peroxisomal Myo2p receptor Inp2p from degradation in mother cells along with Frk1p; localizes asymmetrically to mother cell cortex, spindle pole body and bud neck; KIN4 has a paral…
YOR312C	1	mutated	S000005839	RPL20B	945	Ribosomal Protein of the Large subunit	Ribosomal 60S subunit protein L20B; homologous to mammalian ribosomal protein L18A, no bacterial homolog; RPL20B has a paralog, RPL20A, that arose from the whole genome duplication
YPL041C	1	mutated	S000005962	MRX11	624	Mitochondrial oRganization of gene eXpression (MIOREX)	Protein that associates with mitochondrial ribosome; SWAT-GFP and mCherry fusion proteins localize to the mitochondria; involved in maintenance of telomere length
YAR053W	1	mutated	S000000085		297		Dubious open reading frame; unlikely to encode a functional protein, based on available experimental and comparative sequence data
YCL027W	1	mutated	S000000532	FUS1	1539	cell FUSion	Membrane protein localized to the shmoo tip; required for cell fusion; expression regulated by mating pheromone; proposed to coordinate signaling, fusion, and polarization events required for fusion; potential Cdc28p substrate
YPR149W	1	mutated	S000006353	NCE102	522	NonClassical Export	Protein involved in regulation of pheromone response and mating; contains transmembrane domains; involved in secretion of proteins that lack classical secretory signal sequences; component of the detergent-insoluble glycolipid-enriched complexes (DIGs); NCE102 has a paralog, FHN1, that arose from the whole genome duplication
YML105C	1	mutated	S000004573	SEC65	822	SECretory	Subunit of the signal recognition particle (SRP); involved in protein targeting to the ER; interacts with Srp54p; homolog of mammalian SRP19
YBR228W	1	mutated	S000000432	SLX1	915	Synthetic Lethal of unknown (X) function	Endonuclease involved in DNA recombination and repair; subunit of a complex, with Slx4p, that hydrolyzes 5' branches from duplex DNA in response to stalled or converging replication forks; function overlaps with that of Sgs1p-Top3p
YHR070W	1	mutated	S000001112	TRM5	1500	tRNA Methyltransferase	tRNA(m(1)G37)methyltransferase; methylates a tRNA base adjacent to the anticodon that has a role in prevention of frameshifting; localized to both cytoplasm and mitochondria, and modifies both cytoplasmic and mitochondrial tRNAs; mutations in human ortholog TRMT5 are associated with skeletal muscle respiratory chain deficiencies, and trm5 mutations analogous to disease mutations decrease respirat…
YPR022C	1	mutated	S000006226	SDD4	3402	Suppressor of Degenerative Death	Putative transcription factor, as suggested by computational analysis; green fluorescent protein (GFP)-fusion protein localizes to both the cytoplasm and the nucleus and is induced in response to the DNA-damaging agent MMS; overproduction of a truncation allele suppresses lethality due to expression of the dominant PET9 allele AAC2-A128P
YFL063W	1	mutated	S000001831		456		Dubious open reading frame; unlikely to encode a functional protein, based on available experimental and comparative sequence data
YKR105C	1	mutated	S000001813	VBA5	1749	Vacuolar Basic Amino acid transporter	Plasma membrane protein of the Major Facilitator Superfamily (MFS); involved in amino acid uptake and drug sensitivity; VBA5 has a paralog, VBA3, that arose from a segmental duplication
YOR350C	1	mutated	S000005877	MNE1	1992		Protein involved in splicing Group I aI5-beta intron from COX1 mRNA; mitochondrial matrix protein
YKR106W	1	mutated	S000001814	GEX2	1848	Glutathione EXchanger	Proton:glutathione antiporter; localized to the vacuolar and plasma membranes; expressed at a very low level; potential role in resistance to oxidative stress and modulation of the PKA pathway; GEX2 has a paralog, GEX1, that arose from a segmental duplication
YML096W	1	mutated	S000004562		1578		Putative protein with similarity to asparagine synthetases; green fluorescent protein (GFP)-fusion protein localizes to the cytoplasm; YML096W is not an essential gene and partially overlaps the verified gene RAD10
YCL038C	1	mutated	S000000543	ATG22	1587	AuTophaGy related	Vacuolar membrane protein; required for efflux of amino acids during autophagic body breakdown in vacuole; targeted to vacuole via AP-3 pathway; null mutation causes gradual loss of viability during starvation
YDR396W	1	mutated	S000002804		501		Dubious open reading frame unlikely to encode a functional protein; extensively overlaps essential NCB2 gene encoding the beta subunit of the NC2 dimeric histone-fold complex
YFR014C	1	mutated	S000001910	CMK1	1341	CalModulin dependent protein Kinase	Calmodulin-dependent protein kinase; may play a role in stress response, many Ca++/calmodulin dependent phosphorylation substrates demonstrated in vitro, amino acid sequence similar to mammalian Cam Kinase II; CMK1 has a paralog, CMK2, that arose from the whole genome duplication
YLR146W-A	1	mutated	S000113566		189		Protein of unknown function
YOL014W	1	mutated	S000005374		375		Putative protein of unknown function; mCherry fusion protein localizes to the cytosol and nucleus
YNL157W	1	mutated	S000005101	IGO1	507	Initiation of G zerO	Protein required for initiation of G0 program; prevents degradation of nutrient-regulated mRNAs via the 5'-3' mRNA decay pathway; phosphorylated by Rim15p; GFP protein localizes to the cytoplasm and nucleus; IGO1 has a paralog, IGO2, that arose from the whole genome duplication
YGR019W	1	mutated	S000003251	UGA1	1416	Utilization of GAba	Gamma-aminobutyrate (GABA) transaminase; also known as 4-aminobutyrate aminotransferase; involved in the 4-aminobutyrate and glutamate degradation pathways; required for normal oxidative stress tolerance and nitrogen utilization; protein abundance increases in response to DNA replication stress
YHR040W	1	mutated	S000001082	BCD1	1101	Box C/D snoRNA accumulation	Essential protein required for the accumulation of box C/D snoRNA
YHR069C-A	1	mutated	S000028779		363		Dubious open reading frame; unlikely to encode a functional protein, based on available experimental and comparative sequence data; completely overlaps ORF TRM5/YHR070W
YDL131W	1	mutated	S000002289	LYS21	1323	LYSine	Homocitrate synthase isozyme; catalyzes the condensation of acetyl-CoA and alpha-ketoglutarate to form homocitrate, which is the first step in the lysine biosynthesis pathway; LYS21 has a paralog, LYS20, that arose from the whole genome duplication
YHR021W-A	1	mutated	S000003531	ECM12	456	ExtraCellular Mutant	Putative protein of unknown function; may contribute to cell wall biosynthesis, mutants display zymolyase hypersensitivity
YLR399W-A	1	mutated	S000028682		105		Dubious open reading frame; unlikely to encode a functional protein, based on available experimental and comparative sequence data; overlaps the characterized ORF BDF1/YLR399C
YCL017C	1	mutated	S000000522	NFS1	1494	NiFS-like	Cysteine desulfurase involved in iron-sulfur cluster biogenesis; required for thio-modification of mitochondrial and cytoplasmic tRNAs; involved in DNA damage response by providing iron-sulfur cluster cofactors for DNA repair enzymes; essential protein located predominantly in mitochondria
YDL202W	1	mutated	S000002361	MRPL11	750	Mitochondrial Ribosomal Protein, Large subunit	Mitochondrial ribosomal protein of the large subunit; localizes to vacuole in response to H2O2
YDR146C	1	mutated	S000002553	SWI5	2130	SWItching deficient	Transcription factor that recruits Mediator and Swi/Snf complexes; activates transcription of genes expressed at the M/G1 phase boundary and in G1 phase; required for expression of the HO gene controlling mating type switching; localization to nucleus occurs during G1 and appears to be regulated by phosphorylation by Cdc28p kinase; SWI5 has a paralog, ACE2, that arose from the whole genome duplic…
YDR145W	1	mutated	S000002552	TAF12	1620	TATA binding protein-Associated Factor	Subunit (61/68 kDa) of TFIID and SAGA complexes; involved in RNA polymerase II transcription initiation and in chromatin modification, similar to histone H2A; overexpression of the human ortholog, TAF12, an oncogene involved in the formation of choroid plexus carcinomas, results in dosage chromosomal instability (dCIN) in a human cell line similar to the dCIN observed in yeast overexpressors
YEL046C	1	mutated	S000000772	GLY1	1164	GLYcine requiring	Threonine aldolase; catalyzes the cleavage of L-allo-threonine and L-threonine to glycine; involved in glycine biosynthesis
YER107W-A	1	mutated	S000028755		321		Dubious open reading frame; unlikely to encode a functional protein, based on available experimental and comparative sequence data; partially overlaps verified ORF GLE2/YER107C
YKL092C	1	mutated	S000001575	BUD2	3315	BUD site selection	GTPase activating factor for Rsr1p/Bud1p; plays a role in spindle position checkpoint distinct from its role in bud site selection; required for both axial and bipolar budding patterns; mutants exhibit random budding in all cell types; contains two PH-like domains
YLR073C	1	mutated	S000004063	RFU1	603	Regulator of Free Ubiquitin chains	Protein that inhibits Doa4p deubiquitinating activity; contributes to ubiquitin homeostasis by regulating the conversion of free ubiquitin chains to ubiquitin monomers by Doa4p; GFP-fusion protein localizes to endosomes
YLR072W	1	mutated	S000004062	LAM6	2082	Lipid transfer protein Anchored at Membrane contact site	Sterol transporter that transfers sterols between membranes; may regulate and coordinate formation of contact sites between organelles; localizes to ER-mitochondrial contact sites in a Tom70p- and Tom71p-dependent manner; mitochondrial localization requires GRAM domain; also localizes to ER-vacuole contact sites, in a Vac8p-dependent manner; has GRAM and StART-like (VASt) domains; one of six StAR…
YML118W	1	mutated	S000004587	NGL3	1518		3'-5' exonuclease specific for poly-A RNAs; has a domain similar to a magnesium-dependent endonuclease motif in mRNA deadenylase Ccr4p; similar to Ngl1p; NGL3 has a paralog, NGL2, that arose from the whole genome duplication
YOR324C	1	mutated	S000005851	FRT1	1809	Functionally Related to TCP1	Tail-anchored ER membrane protein of unknown function; substrate of the phosphatase calcineurin; interacts with homolog Frt2p; promotes cell growth in stress conditions, possibly via a role in posttranslational translocation; FRT1 has a paralog, FRT2, that arose from the whole genome duplication
YPR031W	1	mutated	S000006235	NTO1	2247	NuA Three Orf	Subunit of the NuA3 histone acetyltransferase complex; this complex acetylates histone H3; contains PHD finger domain that interacts with methylated histone H3
YHR041C	1	mutated	S000001083	SRB2	734	Suppressor of RNA polymerase B	Subunit of the RNA polymerase II mediator complex; associates with core polymerase subunits to form the RNA polymerase II holoenzyme; general transcription factor involved in telomere maintenance
YGR020C	1	mutated	S000003252	VMA7	357	Vacuolar Membrane Atpase	Subunit F of the V1 peripheral membrane domain of V-ATPase; part of the electrogenic proton pump found throughout the endomembrane system; required for the V1 domain to assemble onto the vacuolar membrane; the V1 peripheral membrane domain of vacuolar H+-ATPase (V-ATPase) has eight subunits
YBL063W	1	mutated	S000000159	KIP1	3336	KInesin related Protein	Kinesin-related motor protein; tracks plus-ends and stabilizes microtubules; required for mitotic spindle assembly, chromosome segregation, and 2 micron plasmid partitioning; functionally redundant with Cin8p for chromosomal but not plasmid functions
YFR015C	1	mutated	S000001911	GSY1	2127	Glycogen SYnthase	Glycogen synthase; expression induced by glucose limitation, nitrogen starvation, environmental stress, and entry into stationary phase; GSY1 has a paralog, GSY2, that arose from the whole genome duplication; relocalizes from nucleus to cytoplasmic foci upon DNA replication stress
YIL114C	1	mutated	S000001376	POR2	846	PORin	Putative mitochondrial porin (voltage-dependent anion channel); not required for mitochondrial membrane permeability or mitochondrial osmotic stability; POR2 has a paralog, POR1, that arose from the whole genome duplication
YLR136C	1	mutated	S000004126	TIS11	858	similar to the mammalian TPA Induced Sequence gene family	mRNA-binding protein expressed during iron starvation; binds to a sequence element in the 3'-untranslated regions of specific mRNAs to mediate their degradation; involved in iron homeostasis; represses mitochondrial function; protein increases in abundance and relative distribution to the nucleus increases upon DNA replication stress; TIS11 has a paralog, CTH1, that arose from the whole genome du…
YLR135W	1	mutated	S000004125	SLX4	2247	Synthetic Lethal of unknown (X) function	Endonuclease involved in processing DNA; acts during recombination, repair; promotes template switching during break-induced replication (BIR), causing non-reciprocal translocations (NRTs); cleaves branched structures in complex with Slx1p; involved in interstrand cross-link repair, Rad1p/Rad10p-dependent removal of 3'-nonhomologous tails during DSBR via single-strand annealing; relative distribu…
YBR298C	1	mutated	S000000502	MAL31	1845	MALtose fermentation	Maltose permease; high-affinity maltose transporter (alpha-glucoside transporter); encoded in the MAL3 complex locus; member of the 12 transmembrane domain superfamily of sugar transporters; functional in genomic reference strain S288C
YHR163W	1	mutated	S000001206	SOL3	750	Suppressor Of Los1-1	6-phosphogluconolactonase; catalyzes the second step of the pentose phosphate pathway; weak multicopy suppressor of los1-1 mutation; homologous to Sol2p and Sol1p; SOL3 has a paralog, SOL4, that arose from the whole genome duplication
YLL046C	1	mutated	S000003969	RNP1	750	RiboNucleoProtein	Ribonucleoprotein that contains two RNA recognition motifs (RRM); RNP1 has a paralog, SBP1, that arose from the whole genome duplication
YLR242C	1	mutated	S000004232	ARV1	966	ARE2 Required for Viability	Cortical ER protein; implicated in the membrane insertion of tail-anchored C-terminal single transmembrane domain proteins; may function in transport of glycosylphosphatidylinositol intermediates into the ER lumen; required for normal intracellular sterol distribution; human ARV1, required for normal cholesterol and bile acid homeostasis, can complement yeast arv1 null mutant; human variant causi…
YLR241W	1	mutated	S000004231	CSC1	2349	Calcium permeable Stress-gated cation Channel	Calcium permeable gated cation channel; functions as an osmosensitive, calcium-permeable cation channel when expressed in a heterologous system; may be involved in detoxification; similar to Arabidopsis CSC1
YOR232W	1	mutated	S000005758	MGE1	687	Mitochondrial GrpE	Mitochondrial matrix cochaperone; nucleotide release factor for Ssc1p in protein translocation and folding; also acts as cochaperone for Ssq1p in folding of Fe-S cluster proteins; acts as oxidative sensor to regulate mitochondrial Ssc1p; in presence of oxidative stress, dimeric Mge1p becomes a monomer and unable to regulate Ssc1p function; homolog of E. coli GrpE and human Mge1 (GRPEL1), which al…
YOR313C	1	mutated	S000005840	SPS4	1017	SPorulation Specific trancript	Protein whose expression is induced during sporulation; not required for sporulation; heterologous expression in E. coli induces the SOS response that senses DNA damage
YCL028W	1	mutated	S000000533	RNQ1	1218	Rich in asparagine (N) and glutamine (Q)	[PIN(+)] prion, named for [PSI+] INducibility; an infectious protein conformation that is generally an ordered protein aggregate
YML104C	1	mutated	S000004572	MDM1	3384	Mitochondrial Distribution and Morphology	PtdIns-3-P binding protein that tethers the ER to vacuoles at NVJs; anchored in the ER membrane at nucleus-vacuole junctions and binds phosphatidylinositol 3-phosphate (PtdIns-3-P) in the vacuolar membrane via its Phox homology (PX) domain; expressed predominantly in late G1 to early S phase of the cell cycle; mutation affects nuclear and mitochondrial transmission to daughter buds; similar to 4 …
YOR137C	1	mutated	S000005663	SIA1	1869	Suppressor of eIF5A	Protein of unassigned function; involved in activation of the Pma1p plasma membrane H+-ATPase by glucose; contains peptide signal for membrane localization
YAL056C-A	1	mutated	S000002139		351		Dubious open reading frame; unlikely to encode a functional protein, based on available experimental and comparative sequence data
YDR397C	1	mutated	S000002805	NCB2	533	Negative Cofactor B	Subunit of a heterodimeric NC2 transcription regulator complex; complex binds to TBP and can repress transcription by preventing preinitiation complex assembly or stimulate activated transcription; homologous to human NC2beta; complex also includes Bur6p
YDR395W	1	mutated	S000002803	SXM1	2835	Suppressor of mRNA eXport Mutant	Nuclear transport factor (karyopherin); involved in protein transport between the cytoplasm and nucleoplasm; similar to Nmd5p, Cse1p, Lph2p, and the human cellular apoptosis susceptibility protein, CAS1
YEL060C	1	mutated	S000000786	PRB1	1908	PRoteinase B	Vacuolar proteinase B yscB with H3 N-terminal endopeptidase activity; serine protease of subtilisin family; involved in protein degradation in vacuole; required for full protein degradation during sporulation; activity inhibited by Pbi2p; protein abundance increases in response to DNA replication stress; targeted to vacuole via Vps10p-dependent endosomal vacuolar protein sorting pathway and via A…
YPR121W	1	mutated	S000006325	THI22	1719	THIamine metabolism	Protein with similarity to hydroxymethylpyrimidine phosphate kinases; member of a gene family with THI20 and THI21; not required for thiamine biosynthesis; SWAT-GFP and mCherry fusion proteins localize to the endoplasmic reticulum and vacuole respectively
YLL063C	1	mutated	S000003986	AYT1	1425	AcetYlTransferase	Acetyltransferase; catalyzes trichothecene 3-O-acetylation, suggesting a possible role in trichothecene biosynthesis; localized to peroxisomes
YGR060W	1	mutated	S000003292	ERG25	930	ERGosterol biosynthesis	C-4 methyl sterol oxidase; catalyzes the first of three steps required to remove two C-4 methyl groups from an intermediate in ergosterol biosynthesis; mutants accumulate the sterol intermediate 4,4-dimethylzymosterol; human MSMO1 functionally complements the growth defect caused by repression of ERG25 expression
YBL025W	1	mutated	S000000121	RRN10	438	Regulation of RNA polymerase I	Protein involved in promoting high level transcription of rDNA; subunit of UAF (upstream activation factor) for RNA polymerase I
YDL096C	1	mutated	S000002254	OPI6	327	OverProducer of Inositol	Dubious open reading frame; unlikely to encode a functional protein, based on available experimental and comparative sequence data; partially overlaps verified gene PMT1/YDL095W; YDL096C is not essential
YDL085C-A	1	mutated	S000007588		207		Homolog of modifier of aggregation-4 (MOAG-4) from worm and small EDRK-rich factor protein (SERF1a) from human; highly conserved enhancer of amyloid formation of Aβ40 and α-synuclein both in vitro and in vivo; protein displays very high degree of disorder, segment spanning residues 36E-65K has strong helical propensity
YDL086W	1	mutated	S000002244		822		Putative carboxymethylenebutenolidase; the authentic, non-tagged protein is detected in highly purified mitochondria in high-throughput studies; YDL086W is not an essential gene
YDR358W	1	mutated	S000002766	GGA1	1674	Golgi-localized, Gamma-adaptin ear homology, Arf-binding protein	Golgi-localized protein with homology to gamma-adaptin; interacts with and regulates Arf1p and Arf2p in a GTP-dependent manner in order to facilitate traffic through the late Golgi; GGA1 has a paralog, GGA2, that arose from the whole genome duplication
YGL198W	1	mutated	S000003166	YIP4	708	Ypt-Interacting Protein	Protein that interacts with Rab GTPases; localized to late Golgi vesicles; computational analysis of large-scale protein-protein interaction data suggests a possible role in vesicle-mediated transport
YJL133C-A	1	mutated	S000028805	DPI8	225	Delta-Psi dependent mitochondrial Import protein of 8 kDa	Putative mitochondrial protein of unknown function; the authentic, non-tagged protein is detected in highly purified mitochondria in high-throughput studies
YJL134W	1	mutated	S000003670	LCB3	1230	Long-Chain Base	Long-chain base-1-phosphate phosphatase; specific for dihydrosphingosine-1-phosphate, regulates ceramide and long-chain base phosphates levels, involved in incorporation of exogenous long chain bases in sphingolipids; LCB3 has a paralog, YSR3, that arose from the whole genome duplication
YML015C	1	mutated	S000004477	TAF11	1041	TATA binding protein-Associated Factor	TFIID subunit (40 kDa); involved in RNA polymerase II transcription initiation, similar to histone H3 with atypical histone fold motif of Spt3-like transcription factors
YNR033W	1	mutated	S000005316	ABZ1	2364	para-AminoBenZoic acid (PABA) biosynthesis	Para-aminobenzoate (PABA) synthase; has similarity to Escherichia coli PABA synthase components PabA and PabB; required for the synthesis of para-aminobenzoic acid, an important intermediate for folate and ubiquinone Q biosynthesis; protein abundance increases in response to DNA replication stress
YPL269W	1	mutated	S000006190	KAR9	1935	KARyogamy	Spindle positioning factor; orients astral microtubules, connecting them to actin cables at the cortex with Bim1p and Myo2, resulting in proper spindle positioning; targeted for StuBL-dependent degradation at kinetochores by Slx5p-Slx8p, ensuring chromosome transmission fidelity and correct spindle positioning; role in karyogamy; localizes to the shmoo tip, the growing bud-tip, the nucleus, the k…
YDL019C	1	mutated	S000002177	OSH2	3852	OxySterol binding protein Homolog	Member of an oxysterol-binding protein family with seven members; in S. cerevisiae, family members have overlapping, redundant functions in sterol metabolism and collectively perform a function essential for viability; contains FFAT motif; interacts with ER anchor Scs2p at patches at the plasma membrane and at the nuclear envelope; regulated by sterol binding; OSH2 has a paralog, SWH1, that arose…
YMR145C	1	mutated	S000004753	NDE1	1683	NADH Dehydrogenase, External	Mitochondrial external NADH dehydrogenase; type II NAD(P)H:quinone oxidoreductase that catalyzes the oxidation of cytosolic NADH; Nde1p and Nde2p provide cytosolic NADH to the mitochondrial respiratory chain; NDE1 has a paralog, NDE2, that arose from the whole genome duplication
YEL020C-B	1	mutated	S000028544		198		Dubious open reading frame; unlikely to encode a functional protein, based on available experimental and comparative sequence data; partially overlaps verified gene YEL020W-A; identified by fungal homology and RT-PCR
YEL021W	1	mutated	S000000747	URA3	804	URAcil requiring	Orotidine-5'-phosphate (OMP) decarboxylase; catalyzes the sixth enzymatic step in the de novo biosynthesis of pyrimidines, converting OMP into uridine monophosphate (UMP); converts 5-FOA into 5-fluorouracil, a toxic compound
YFL021W	1	mutated	S000001873	GAT1	1533		Transcriptional activator of nitrogen catabolite repression genes; contains a GATA-1-type zinc finger DNA-binding motif; activity and localization regulated by nitrogen limitation and Ure2p; different translational starts produce two major and two minor isoforms that are differentially regulated and localized
YIL126W	1	mutated	S000001388	STH1	4080	SNF Two Homolog	ATPase component of the RSC chromatin remodeling complex; required for expression of early meiotic genes; promotes base excision repair in chromatin; essential helicase-related protein homologous to Snf2p
YOR178C	1	mutated	S000005704	GAC1	2382	Glycogen ACcumulation	Regulatory subunit for Glc7p type-1 protein phosphatase (PP1); tethers Glc7p to Gsy2p glycogen synthase, binds Hsf1p heat shock transcription factor, required for induction of some HSF-regulated genes under heat shock; GAC1 has a paralog, PIG1, that arose from the whole genome duplication
YDL107W	1	mutated	S000002265	MSS2	1056	Mitochondrial Splicing	Peripherally bound inner membrane protein of the mitochondrial matrix; involved in membrane insertion of C-terminus of Cox2p, interacts genetically and physically with Cox18p
YJL019W	1	mutated	S000003556	MPS3	2049	MonoPolar Spindle	Nuclear envelope protein; required for SPB insertion, SPB duplication, Kar5p localization near the SPB and nuclear fusion; interacts with Mps2p to tether half-bridge to core SPB; N-terminal acetylation by Eco1p regulates its role in nuclear organization; localizes to the SPB half bridge and telomeres during meiosis; required with Ndj1p and Csm4p for meiotic bouquet formation and telomere-led rapi…
YLR292C	1	mutated	S000004283	SEC72	582	SECretory	Non-essential subunit of Sec63 complex; with Sec61 complex, Kar2p/BiP and Lhs1p forms a channel competent for SRP-dependent and post-translational SRP-independent protein targeting and translocation into the ER; other members are Sec63p, Sec62p, and Sec66p
YPR144C	1	mutated	S000006348	NOC4	1659	NucleOlar Complex associated	Nucleolar protein; forms a complex with Nop14p that mediates maturation and nuclear export of 40S ribosomal subunits; relocalizes to the cytosol in response to hypoxia
YPL249C	1	mutated	S000006170	GYP5	2685	Gtpase-activating protein for Ypt Proteins	GTPase-activating protein (GAP) for yeast Rab family members; involved in ER to Golgi trafficking; exhibits GAP activity toward Ypt1p that is stimulated by Gyl1p, also acts on Sec4p; interacts with Gyl1p, Rvs161p and Rvs167p; involved in recruiting Rvs167p to the bud tip during polarized growth; relocalizes from bud neck to cytoplasm upon DNA replication stress; GYP5 has a paralog, GYL1, that aro…
YPR027C	1	mutated	S000006231		834		Putative protein of unknown function; SWAT-GFP and seamless-GFP fusion proteins localize to the endoplasmic reticulum, while the mCherry fusion protein localizes to the vacuole
YGL226C-A	1	mutated	S000003194	OST5	410	OligoSaccharylTransferase	Zeta subunit of the oligosaccharyltransferase complex of the ER lumen; complex catalyzes asparagine-linked glycosylation of newly synthesized proteins
YGL227W	1	mutated	S000003196	VID30	2877	Vacuolar Import and Degradation	Central component of GID Complex, involved in FBPase degradation; interacts strongly with Gid8p to serve as a scaffold for other GID Complex subunits; contains SPRY domain and 3 domains that are also found in Gid8p - LisH, CTLH, and CRA; required for association of Vid vesicles and actin patches in vacuole import and degradation pathway; shifts the balance of nitrogen metabolism toward glutamate …
YGL220W	1	mutated	S000003188	BOL2	363	BolA-like protein	Cytosolic protein involved in repression of iron regulon transcription; forms an iron-independent complex with Fra1p, Grx3p, and Grx4p; null mutant fails to repress the iron regulon and is sensitive to nickel; sequence similarity to human BOLA family member, BOLA2
YGL153W	1	mutated	S000003121	PEX14	1026	PEroXisome related	Central component of the peroxisomal importomer complex; peroxisomal protein import machinery docking complex component; interacts with both PTS1 (Pex5p) and PTS2 (Pex7p) peroxisomal matrix protein signal recognition factors and membrane receptor Pex13p
YIL117C	1	mutated	S000001379	PRM5	957	Pheromone-Regulated Membrane protein	Pheromone-regulated protein, predicted to have 1 transmembrane segment; induced during cell integrity signaling; PRM5 has a paralog, YNL058C, that arose from the whole genome duplication
YIL025C	1	mutated	S000001287		375		Dubious open reading frame; unlikely to encode a functional protein, based on available experimental and comparative sequence data
YJL031C	1	mutated	S000003568	BET4	1071	Blocked Early in Transport	Alpha subunit of Type II geranylgeranyltransferase; required for vesicular transport between the endoplasmic reticulum and the Golgi; provides a membrane attachment moiety to Rab-like proteins Ypt1p and Sec4p
YJL033W	1	mutated	S000003570	HCA4	2313	Helicase CA	DEAD box RNA helicase; component of the SSU; interacts with Bfr2p and Enp2p; high-copy number suppression of a U14 snoRNA processing mutant suggests an involvement in 18S rRNA synthesis
YLR104W	1	mutated	S000004094	LCL2	396	Long Chronological Lifespan	Putative protein of unknown function; mutant is deficient in cell wall mannosylphosphate and has long chronological lifespan; genetic interactions suggest a role in ER-associated protein degradation (ERAD); SWAT-GFP fusion protein localizes to the endoplasmic reticulum and vacuole, while mCherry fusion localizes to just the vacuole
YLR453C	1	mutated	S000004445	RIF2	1188	Rap1p-Interacting Factor	Protein that binds to the Rap1p C-terminus; inhibits MRX-dependent Tel1p activity by acting directly on Rad50p and discharging its activated ATP-bound state, thereby rendering the MRX complex incompetent for Tel1p activation; acts synergistically with Rif1p to help control telomere length, establish telomeric silencing; deletion results in telomere elongation; RIF2 has paralog ORC4 that arose fro…
YNL158W	1	mutated	S000005102	PGA1	597	Processing of Gas1p and ALP	Essential component of GPI-mannosyltransferase II; complex is responsible for second mannose addition to GPI precursors as a partner of Gpi18p; required for maturation of Gas1p and Pho8p; has synthetic genetic interactions with secretory pathway genes
YOR269W	1	mutated	S000005795	PAC1	1485	Perish in the Absence of Cin8p	Regulator of dynein, involved in intracellular transport; part of the dynein/dynactin pathway; targets dynein to microtubule tips, which is necessary for sliding of microtubules along bud cortex; serves at interface between dynein's ATPase site and its microtubule binding stalk, causing individual dynein motors to remain attached to microtubules for long periods; synthetic lethal with bni1; homol…
YIL113W	1	mutated	S000001375	SDP1	630	Stress-inducible Dual specificity Phosphatase	Stress-inducible dual-specificity MAP kinase phosphatase; negatively regulates Slt2p MAP kinase by direct dephosphorylation, diffuse localization under normal conditions shifts to punctate localization after heat shock; SDP1 has a paralog, MSG5, that arose from the whole genome duplication
YJR069C	1	mutated	S000003830	HAM1	594	6-n-HydroxylAMinopurine sensitive	Nucleoside triphosphate pyrophosphohydrolase; active against various substrates including ITP, dITP and XTP; mediates exclusion of non canonical purines, pyrimidines from dNTP pools; functions with YJL055W to mediate resistance to 5-FU; specifically reduces the incorporation of 5-FU into RNA without affecting uptake or incorporation of uracil into RNA; protein abundance increases in response to D…
YJR068W	1	mutated	S000003829	RFC2	1062	Replication Factor C	Subunit of heteropentameric Replication factor C (RF-C); RF-C is a DNA binding protein and ATPase that acts as a clamp loader of the proliferating cell nuclear antigen (PCNA) processivity factor for DNA polymerases delta and epsilon
YOL092W	1	mutated	S000005452	YPQ1	927	Yeast PQ-loop protein	Putative vacuolar membrane transporter for cationic amino acids; likely contributes to amino acid homeostasis by exporting cationic amino acids from the vacuole; member of the PQ-loop family, with seven transmembrane domains; similar to mammalian PQLC2 vacuolar transporter; YPQ1 has a paralog, RTC2, that arose from the whole genome duplication
YOL134C	1	mutated	S000005494		390		Dubious open reading frame; unlikely to encode a functional protein, based on available experimental and comparative sequence data; partially overlaps HRT1, a verified gene that encodes an SCF ubiquitin ligase subunit
YNR067C	1	mutated	S000005350	DSE4	3354	Daughter Specific Expression	Daughter cell-specific secreted protein with similarity to glucanases; degrades cell wall from the daughter side causing daughter to separate from mother
YDL095W	1	mutated	S000002253	PMT1	2454	Protein O-MannosylTransferase	Protein O-mannosyltransferase of the ER membrane; transfers mannose from dolichyl phosphate-D-mannose to protein serine and threonine residues; 1 of 7 related proteins involved in O-glycosylation which is essential for cell wall rigidity; functions as a heterodimer with Pmt2p but can also pair with Pmt3p; involved in ER quality control; amino terminus faces cytoplasm, carboxyl terminus faces ER l…
YEL070W	1	mutated	S000000796	DSF1	1509	Deletion Suppressor of mptFive/pufFive mutation	Mannitol dehydrogenase; deletion suppresses mutation of mpt5; DSF1 has a paralog, MAN2, that arose from a segmental duplication
YGL199C	1	mutated	S000003167		471		Dubious open reading frame; unlikely to encode a functional protein, based on available experimental and comparative sequence data; partially overlaps the verified ORF YIP4/YGL198W
YGL197W	1	mutated	S000003165	MDS3	4464	Mck1 Dosage Suppressor	Putative component of the TOR regulatory pathway; negative regulator of early meiotic gene expression; required, with Pmd1p, for growth under alkaline conditions; has an N-terminal kelch-like domain; MDS3 has a paralog, PMD1, that arose from the whole genome duplication
YGR238C	1	mutated	S000003470	KEL2	2649	KELch repeat	Protein that negatively regulates mitotic exit; forms a complex with Kel1p and Bud14p that regulates Bnr1p (formin) to affect actin cable assembly, cytokinesis, and polarized growth; functions in a complex with Kel1p, interacts with Tem1p and Lte1p; localizes to regions of polarized growth; potential Cdc28p substrate
YLR139C	1	mutated	S000004129	SLS1	1932	Synthetic Lethal with SSM4	Mitochondrial membrane protein; coordinates expression of mitochondrially-encoded genes; may facilitate delivery of mRNA to membrane-bound translation machinery
YLR141W	1	mutated	S000004131	RRN5	1092	Regulation of RNA polymerase I	Protein involved in transcription of rDNA by RNA polymerase I; transcription factor, member of UAF (upstream activation factor) family along with Rrn9p and Rrn10p
YLR290C	1	mutated	S000004281	COQ11	834	COenzyme Q	Putative oxidoreductase, subunit of Coenzyme Q biosynthetic complexes; required for synthesis of wild-type levels of Coenzyme Q (ubiquinone); member of the short-chain dehydrogenase/reductase (SDR) superfamily; orthologous gene in some other fungi is fused to the COQ10 ortholog
YML122C	1	mutated	S000004591		381		Putative protein of unknown function; conserved among S. cerevisiae strains; YML122C is not an essential gene
YML121W	1	mutated	S000004590	GTR1	933	GTp binding protein Resemblance	Subunit of TORC1-stimulating GTPase and EGO/GSE complex; subunit of Gtr1-Gtr2 GTPase that activates TORC1 in response to amino acid stimulation; subunit of EGO/GSE vacuolar membrane complex that regulates exit from rapamycin-induced growth arrest and sorting of Gap1p; involved in phosphate transport, telomeric chromatin silencing and oxidative stress response; activated by Iml1p (GAP) subunit of …
YML016C	1	mutated	S000004478	PPZ1	2079	Protein Phosphatase Z	Serine/threonine protein phosphatase Z, isoform of Ppz2p; involved in regulation of potassium transport, which affects osmotic stability, cell cycle progression, and halotolerance
YOL002C	1	mutated	S000005362	IZH2	954	Implicated in Zinc Homeostasis	Plasma membrane receptor for plant antifungal osmotin; involved in zinc ion homeostasis, apoptosis; negatively regulates ZRT1 and other functionally divergent genes through CCCTC promoter motif (IzRE); modulates FET3 activity in iron-independent manner; affects gene expression by influencing balance of competition between Msn2p/Msn4p and Nrg1p/Nrg2p for binding to IzRE; transcription regulated by…
YOR119C	1	mutated	S000005645	RIO1	1455	RIght Open reading frame	Serine kinase that controls cell cycle progression; represses rDNA transcription and promotes 20S pre-rRNA maturation; catalytic activity regulates its association with pre-40S particles where it prevents premature entry into translation; downregulates centromeric RNA levels, limits RNAPII accessibility, stimulates cenRNA degradation and promotes timely kinetochore assembly; autophosphorylates an…
YOR120W	1	mutated	S000005646	GCY1	939	Galactose-inducible Crystallin-like Yeast protein	Glycerol dehydrogenase; involved in an alternative pathway for glycerol catabolism used under microaerobic conditions; also has mRNA binding activity; member of the aldo-keto reductase (AKR) family; human homolog AKR1B1 can complement yeast null mutant; protein abundance increases in response to DNA replication stress; GCY1 has a paralog, YPR1, that arose from the whole genome duplication
YBR089C-A	1	mutated	S000002157	NHP6B	300	Non-Histone Protein	High-mobility group (HMG) protein; binds to and remodels nucleosomes; involved in recruiting FACT and other chromatin remodelling complexes to the chromosomes; functionally redundant with Nhp6Ap; required for transcriptional initiation fidelity of some tRNA genes; homologous to mammalian HMGB1 and HMGB2; NHP6B has a paralog, NHP6A, that arose from the whole genome duplication
YDL214C	1	mutated	S000002373	PRR2	2100	Pheromone Response Regulator	Serine/threonine protein kinase; inhibits pheromone induced signalling downstream of MAPK, possibly at the level of the Ste12p transcription factor; mutant has increased aneuploidy tolerance; PRR2 has a paralog, NPR1, that arose from the whole genome duplication
YDR122W	1	mutated	S000002529	KIN1	3195	KINase	S/T protein kinase; regulates polarized exocytosis and the Ire1p-mediated unfolded protein response; regulates HAC1 mRNA translocation, splicing and translation with KIN2 during ER stress; direct phosphorylation of the substrate Sec9p (S190) is enhanced by prior substrate priming (S192); localizes to the cytoplasmic face of the plasma membrane; activation loop phosphorylation (T302) required for …
YEL020W-A	1	mutated	S000007256	TIM9	264	Translocase of the Inner Mitochondrial membrane	Essential protein of the mitochondrial intermembrane space; forms a complex with Tim10p (TIM10 complex) that delivers hydrophobic proteins to the TIM22 complex for insertion into the inner membrane
YDL086C-A	1	mutated	S000028611		435		Dubious open reading frame; unlikely to encode a functional protein, based on available experimental and comparative sequence data; overlaps uncharacterized ORF YDL086W; identified by gene-trapping, microarray expression analysis, and genome-wide homology searching
YDL097C	1	mutated	S000002255	RPN6	1305	Regulatory Particle Non-ATPase	Essential, non-ATPase regulatory subunit of the 26S proteasome lid; required for the assembly and activity of the 26S proteasome; the human homolog (S9 protein) partially rescues Rpn6p depletion; protein abundance increases in response to DNA replication stress
YJL132W	1	mutated	S000003668		2253		Putative protein of unknown function; localizes to the membrane fraction; possible Zap1p-regulated target gene induced by zinc deficiency; YJL132W is a non-essential gene
YOR155C	1	mutated	S000005681	ISN1	1353	IMP-Specific 5'-Nucleotidase	Inosine 5'-monophosphate (IMP)-specific 5'-nucleotidase; catalyzes the breakdown of IMP to inosine; responsible for production of nicotinamide riboside and nicotinic acid riboside; expression positively regulated by nicotinic acid and glucose availability; does not show similarity to known 5'-nucleotidases from other organisms
YOR113W	1	mutated	S000005639	AZF1	2745	Asparagine-rich Zinc-Finger	Zinc-finger transcription factor; involved in the diauxic shift; activates transcription of genes involved in carbon metabolism and energy production on glucose, while it activates transcription of genes involved in cell wall organization and biogenesis on glycerol-lactate; may also function as a co-repressor; capable of forming the prion [AZF1+]; relocalizes to the cytosol in response to hypoxia…
YBL103C	1	mutated	S000000199	RTG3	1461	ReTroGrade regulation	bHLH/Zip transcription factor for retrograde (RTG) and TOR pathways; forms a complex with another bHLH/Zip protein, Rtg1p, to activate the pathways; target of Hog1p
YBL102W	1	mutated	S000000198	SFT2	648	Suppressor of sed Five Ts	Tetra-spanning membrane protein found mostly in the late Golgi; non-essential; can suppress some sed5 alleles; may be part of the transport machinery, but precise function is unknown; similar to mammalian syntaxin 5
YGL015C	1	mutated	S000002983	BIL2	393	Bud6-Interacting Ligand	Formin inhibitor; negatively regulates Bnr1-mediated actin filament nucleation but not filament elongation; performs distinct but overlapping roles with Hof1p to control actin cable assembly and polarized secretion; bnr1 bil2 double mutants are inviable; localizes to the cytosol, secretory vesicles and sites of polarized growth
YGL014W	1	mutated	S000002982	PUF4	2667	PUmilio-homology domain Family	Member of the PUF protein family; PUF family is defined by the presence of Pumilio homology domains that confer RNA binding activity; preferentially binds mRNAs encoding nucleolar ribosomal RNA-processing factors
YGR189C	1	mutated	S000003421	CRH1	1524	Congo Red Hypersensitive	Chitin transglycosylase; functions in the transfer of chitin to beta(1-6) and beta(1-3) glucans in the cell wall; similar and functionally redundant to Utr2; localizes to sites of polarized growth; expression induced by cell wall stress
YLR144C	1	mutated	S000004134	ACF2	2340	Assembly Complementing Factor	Intracellular beta-1,3-endoglucanase; expression is induced during sporulation; may have a role in cortical actin cytoskeleton assembly; protein abundance increases in response to DNA replication stress
YLR145W	1	mutated	S000004135	RMP1	606	RNase MRP Protein	Subunit of RNase MRP; RNase MRP processes pre-rRNA and has a role in cell cycle-regulated degradation of daughter cell-specific mRNAs; unlike most subunits, not shared between RNase MRP and nuclear RNase P
YOR180C	1	mutated	S000005706	DCI1	816	delta(3,5)-delta(2,4)-Dienoyl-CoA Isomerase	Peroxisomal protein; identification as a delta(3,5)-delta(2,4)-dienoyl-CoA isomerase involved in fatty acid metabolism is disputed; DCI1 has a paralog, ECI1, that arose from the whole genome duplication
YOR181W	1	mutated	S000005707	LAS17	1902		Actin assembly factor; C-terminal WCA domain activates Arp2/3 complex-mediated nucleation of branched actin filaments, polyproline domain nucleates actin filaments independent of Arp2/3; mutants are defective in endocytosis, bud site selection, cytokinesis; human homolog WAS (Wiskott-Aldrich Syndrome) implicated in severe immunodeficiency; human WAS complements yeast null mutant, but only in pres…
YDR447C	1	mutated	S000002855	RPS17B	725	Ribosomal Protein of the Small subunit	Ribosomal protein 51 (rp51) of the small (40s) subunit; homologous to mammalian ribosomal protein S17, no bacterial homolog; RPS17B has a paralog, RPS17A, that arose from the whole genome duplication; protein abundance increases in response to DNA replication stress
YGR259C	1	mutated	S000003491		441		Dubious open reading frame; unlikely to encode a functional protein, based on available experimental and comparative sequence data; overlaps almost completely with the verified ORF TNA1/YGR260W
YHR180W	1	mutated	S000001223		492		Putative protein of unknown function; conserved among S. cerevisiae strains
YJL016W	1	mutated	S000003553	TPH3	1686	Twin PH domain-3	Putative protein of unknown function; GFP-fusion protein localizes to the cytoplasm; contains two adjacent PH-like domains; conserved in closely related Saccharomyces species
YKL208W	1	mutated	S000001691	CBT1	816	Cytochrome B Termination	Protein involved in 5' RNA end processing; substrates include mitochondrial COB, 15S_rRNA, and RPM1 transcripts; may also have a role in 3' end processing of the COB pre-mRNA; displays genetic interaction with cell cycle-regulated kinase Dbf2p
YNL132W	1	mutated	S000005076	KRE33	3171	Killer toxin REsistant	Acetyltransferase required for biogenesis of small ribosomal subunit; conserved 18S rRNA cytosine acetyltransferase that modifies tRNAs assisted by adaptor Tan1p; responsible for incorporation of N4-acetylcytidine into mRNAs; human homolog NAT10 implicated in several types of cancer and premature aging
YOL136C	1	mutated	S000005496	PFK27	1194	6-PhosphoFructo-2-Kinase	6-phosphofructo-2-kinase; catalyzes synthesis of fructose-2,6-bisphosphate; inhibited by phosphoenolpyruvate and sn-glycerol 3-phosphate, expression induced by glucose and sucrose, transcriptional regulation involves protein kinase A
YHR097C	1	mutated	S000001139	PAL2	1225	Pears And Lemons	Protein involved in clathrin-mediated endocytosis; green fluorescent protein (GFP)-fusion protein localizes to the cytoplasm and the nucleus; YHR097C has a paralog, PAL1, that arose from the whole genome duplication
YGR182C	1	mutated	S000003414		354		Dubious open reading frame; unlikely to encode a functional protein, based on available experimental and comparative sequence data; partially overlaps the verified ORF TIM13/YGR181W
YLR142W	1	mutated	S000004132	PUT1	1431	Proline UTilization	Proline oxidase; nuclear-encoded mitochondrial protein involved in utilization of proline as sole nitrogen source; PUT1 transcription is induced by Put3p in the presence of proline and the absence of a preferred nitrogen source
YBR288C	1	mutated	S000000492	APM3	1452	clathrin Adaptor Protein complex Medium chain	Mu3-like subunit of the clathrin associated protein complex (AP-3); functions in transport of alkaline phosphatase to the vacuole via the alternate pathway
YDL060W	1	mutated	S000002218	TSR1	2367	Twenty S rRNA accumulation	Protein required for processing of 20S pre-rRNA in the cytoplasm; associates with pre-40S ribosomal particles; inhibits the premature association of 60S subunits with assembling 40S subunits in the cytoplasm; similar to Bms1p; relocalizes from nucleus to cytoplasm upon DNA replication stress
YER073W	1	mutated	S000000875	ALD5	1563	ALdehyde Dehydrogenase	Mitochondrial aldehyde dehydrogenase; involved in regulation or biosynthesis of electron transport chain components and acetate formation; activated by K+; utilizes NADP+ as the preferred coenzyme; constitutively expressed
YPR001W	1	mutated	S000006205	CIT3	1461	CITrate synthase	Dual specificity mitochondrial citrate and methylcitrate synthase; catalyzes the condensation of acetyl-CoA and oxaloacetate to form citrate and that of propionyl-CoA and oxaloacetate to form 2-methylcitrate
YMR214W	1	mutated	S000004827	SCJ1	1134	S. Cerevisiae DnaJ	One of several homologs of bacterial chaperone DnaJ; located in the ER lumen where it cooperates with Kar2p to mediate maturation of proteins
YNL336W	1	mutated	S000005280	COS1	1146	COnserved Sequence	Endosomal protein involved in turnover of plasma membrane proteins; member of the DUP380 subfamily of conserved, often subtelomeric COS genes; required for the multivesicular vesicle body sorting pathway that internalizes plasma membrane proteins for degradation; Cos proteins provide ubiquitin in trans for nonubiquitinated cargo proteins
YPL278C	1	mutated	S000006199		303		Putative protein of unknown function; gene expression regulated by copper levels
YDR425W	1	mutated	S000002833	SNX41	1878	Sorting NeXin	Sorting nexin; involved in the retrieval of late-Golgi SNAREs from the post-Golgi endosome to the trans-Golgi network; interacts with Snx4p
YNR016C	1	mutated	S000005299	ACC1	6702	Acetyl-CoA Carboxylase	Acetyl-CoA carboxylase, biotin containing enzyme; catalyzes carboxylation of cytosolic acetyl-CoA to form malonyl-CoA and regulates histone acetylation by regulating the availability of acetyl-CoA; rate-limiting step for de novo biosynthesis of long-chain fatty acids; translational regulation in response to nutrients and cell cycle stage depends on its upstream ORF; ACC1 has a paralog, HFA1, that…
YNR015W	1	mutated	S000005298	SMM1	1155	Suppressor of Mitochondrial Mutation	Dihydrouridine synthase; member of a family of dihydrouridine synthases including Dus1p, Smm1p, Dus3p, and Dus4p; modifies uridine residues at position 20 of cytoplasmic tRNAs
YOR351C	1	mutated	S000005878	MEK1	1494	MEiotic Kinase	Meiosis-specific serine/threonine protein kinase; functions in meiotic checkpoint, promotes recombination between homologous chromosomes by suppressing double strand break repair between sister chromatids; stabilizes Hop1-Thr318 phosphorylation to promote interhomolog recombination and checkpoint responses during meiosis
YPL142C	1	mutated	S000006063		318		Dubious open reading frame; unlikely to encode a functional protein, based on available experimental and comparative sequence data; completely overlaps the verified ORF RPL33A/YPL143W, a component of the large (60S) ribosomal subunit
YJL092W	1	mutated	S000003628	SRS2	3525	Suppressor of Rad Six	DNA helicase and DNA-dependent ATPase; role in DNA repair and checkpoint recovery, in the proper timing of commitment to meiotic recombination and the Meiosis I to II transition; blocks trinucleotide repeat expansion; affects genome stability; disassembles Rad51p nucleoprotein filaments during meiotic recombination; stimulates Mus81p-Mms4p endonuclease activity independent of catalytic activity; …
YLR344W	1	mutated	S000004336	RPL26A	831	Ribosomal Protein of the Large subunit	Ribosomal 60S subunit protein L26A; binds to 5.8S rRNA; non-essential even when paralog is also deleted; deletion has minimal affections on ribosome biosynthesis; homologous to mammalian ribosomal protein L26 and bacterial L24; RPL26A has a paralog, RPL26B, that arose from the whole genome duplication
YBR058C	1	mutated	S000000262	UBP14	2346	UBiquitin-specific Protease	Ubiquitin-specific protease; specifically disassembles unanchored ubiquitin chains; involved in fructose-1,6-bisphosphatase (Fbp1p) degradation; similar to human isopeptidase T
YDR389W	1	mutated	S000002797	SAC7	1965	Suppressor of ACtin	GTPase activating protein (GAP) for Rho1p; regulator of a Tor2p-mediated, Rho1p GTPase switch that controls organization of the actin cytoskeleton; negative regulator of the RHO1-PKC1-MAPK cell integrity (CWI) and membrane fluidity homeostasis signaling pathways; potential Cdc28p substrate; SAC7 has a paralog, BAG7, that arose from the whole genome duplication
YKL211C	1	mutated	S000001694	TRP3	1455	TRyPtophan	Indole-3-glycerol-phosphate synthase; forms bifunctional hetero-oligomeric anthranilate synthase:indole-3-glycerol phosphate synthase enzyme complex with Trp2p
YLL053C	1	mutated	S000003976		459		Putative protein; in the Sigma 1278B strain background YLL053C is contiguous with AQY2 which encodes an aquaporin
YBR287W	1	mutated	S000000491		1284		Protein of unknown function; green fluorescent protein (GFP)-fusion protein localizes to the ER; YBR287W is not an essential gene
YBR087W	1	mutated	S000000291	RFC5	1065	Replication Factor C	Subunit of heteropentameric Replication factor C (RF-C); RF-C is a DNA binding protein and ATPase that acts as a clamp loader of the proliferating cell nuclear antigen (PCNA) processivity factor for DNA polymerases delta and epsilon
YNL111C	1	mutated	S000005055	CYB5	363	CYtochrome B	Cytochrome b5; involved in the sterol and lipid biosynthesis pathways; acts as an electron donor to support sterol C5-6 desaturation
YBR088C	1	mutated	S000000292	POL30	777	POLymerase	Proliferating cell nuclear antigen (PCNA); functions as the sliding replication clamp for DNA polymerase δ; may function as docking site for other proteins required for mitotic and meiotic chromosomal DNA replication and for DNA repair; PCNA ubiquitination at K164 plays crucial role during Okazaki fragment processing; Leu164 is essential for stable complex formation with replicative DNA polymeras…
YNL029C	1	mutated	S000004974	KTR5	1569	Kre Two Related	Putative mannosyltransferase involved in protein glycosylation; member of the KRE2/MNT1 mannosyltransferase family; KTR5 has a paralog, KTR7, that arose from the whole genome duplication
YOR266W	1	mutated	S000005792	PNT1	1272	PeNTamidine resistance	Mitochondrial integral inner membrane protein; involved in membrane insertion of C-terminus of Cox2p, interacts genetically and physically with Cox18p; deletion mutant sensitive to the anti-Pneumocystis carinii drug pentamidine
YPR162C	1	mutated	S000006366	ORC4	1590	Origin Recognition Complex	Subunit of the origin recognition complex (ORC); ORC directs DNA replication by binding to replication origins and is also involved in transcriptional silencing; ORC4 has a paralog, RIF2, that arose from the whole genome duplication
YBR211C	1	mutated	S000000415	AME1	975	Associated with Microtubules and Essential	Essential kinetochore protein associated with microtubules and SPBs; component of the kinetochore sub-complex COMA (Ctf19p, Okp1p, Mcm21p, Ame1p); involved in spindle checkpoint maintenance; orthologous to human centromere constitutive-associated network (CCAN) subunit CENP-U and fission yeast Mis17; relative distribution to the nucleus increases upon DNA replication stress
YBR210W	1	mutated	S000000414	ERV15	429	ER Vesicle Protein	Protein involved in export of proteins from the endoplasmic reticulum; ERV15 has a paralog, ERV14, that arose from the whole genome duplication
YER066C-A	1	mutated	S000002959		501		Dubious open reading frame; unlikely to encode a functional protein, based on available experimental and comparative sequence data; partially overlaps uncharacterized ORF YER067W
YER095W	1	mutated	S000000897	RAD51	1203	RADiation sensitive	Strand exchange protein; forms helical filament with DNA that searches for homology; involved in recombinational repair of DNA DSBs during vegetative growth and meiosis; phosphorylation by Cdc28p in G2/M phase promotes DNA binding, strand invasion, and primer extension; L1 and L2 motifs of DNA binding site I have critical roles in ensuring DNA fidelity during meiotic recombination; RAD51 and RAD4…
YFL020C	1	mutated	S000001874	PAU5	369	seriPAUperin family	Member of the seripauperin multigene family; encoded mainly in subtelomeric regions; induced during alcoholic fermentation; induced by low temperature and also by anaerobic conditions; negatively regulated by oxygen and repressed by heme
YJL117W	1	mutated	S000003653	PHO86	936	PHOsphate metabolism	Endoplasmic reticulum (ER) resident protein; required for ER exit of the high-affinity phosphate transporter Pho84p, specifically required for packaging of Pho84p into COPII vesicles; protein abundance increases in response to DNA replication stress
YBL008W-A	1	mutated	S000028529		240		Putative protein of unknown function; identified by fungal homology and RT-PCR
YBR196C-A	1	mutated	S000028534		150		Putative protein of unknown function; identified by fungal homology and RT-PCR; ORF emerged de novo in thymine-rich ancestral non-genic region, accumulated substantial changes under positive selection, and progressively increased its transmembrane propensity to give rise to a protein that integrates into the endoplasmic reticulum (ER) membrane while retaining potential for adaptive change
YDR326C	1	mutated	S000002734	YSP2	4317	Yeast Suicide Protein	Sterol-binding protein; has a probable role in retrograde transport of sterols from the plasma membrane to the ER; contains two StART-like domains that bind sterols and a GRAM domain; co-localizes to puncta in the cortical ER with Sip3p; one of six StART-like domain-containing proteins in yeast that may be involved in sterol transfer between intracellular membranes; conserved across eukaryotes
YJL152W	1	mutated	S000003688		360		Dubious open reading frame; unlikely to encode a functional protein, based on available experimental and comparative sequence data
YJR031C	1	mutated	S000003792	GEA1	4227	Guanine nucleotide Exchange on ARF	Guanine nucleotide exchange factor for ADP ribosylation factors (ARFs); involved in vesicular transport between the Golgi and ER, Golgi organization, and actin cytoskeleton organization; GEA1 has a paralog, GEA2, that arose from the whole genome duplication
YLR201C	1	mutated	S000004191	COQ9	783	COenzyme Q	Protein required for ubiquinone biosynthesis and respiratory growth; localizes to matrix face of mitochondrial inner membrane in a large complex with ubiquinone biosynthetic enzymes; ubiquinone is also known as coenzyme Q; human homolog COQ9 can complement yeast coq9 null mutant
YCR097W	1	mutated	S000000694	HMRA1	487	HoMothallism Right	Silenced copy of a1 at HMR; homeobox corepressor that interacts with Alpha2p to repress haploid-specific gene transcription in diploid cells
YBL075C	1	mutated	S000000171	SSA3	1950	Stress-Seventy subfamily A	ATPase involved in protein folding and the response to stress; plays a role in SRP-dependent cotranslational protein-membrane targeting and translocation; member of the heat shock protein 70 (HSP70) family; localized to the cytoplasm; SSA3 has a paralog, SSA4, that arose from the whole genome duplication
YOR317W	1	mutated	S000005844	FAA1	2103	Fatty Acid Activation	Long chain fatty acyl-CoA synthetase; activates fatty acids with a preference for C12:0-C16:0 chain lengths; role in the competitive import of long-chain fatty acids and sphingoid long-chain bases; accounts for most acyl-CoA synthetase activity; localizes to lipid particles and the plasma membrane; role in sphingolipid-to-glycerolipid metabolism; forms ER foci upon replication stress; faa1 faa4 d…
YJR078W	1	mutated	S000003839	BNA2	1362	Biosynthesis of Nicotinic Acid	Tryptophan 2,3-dioxygenase or indoleamine 2,3-dioxygenase; required for de novo biosynthesis of NAD+ from tryptophan via kynurenine; up-regulated by telomere uncapping, and interacts genetically with capping gene CDC13; overexpression reduces lipid droplet accumulation by skewing glycolytic flux towards biosynthesis of shikimate, aromatic amino acids, and NAD+ during aging and extends lifespan; r…
YGR064W	1	mutated	S000003296		369		Dubious open reading frame; unlikely to encode a functional protein, based on available experimental and comparative sequence data; partially overlaps the verified ORF SPT4/YGR063C
YIL048W	1	mutated	S000001310	NEO1	3456	NEOmycin-resistance	Phospholipid translocase (flippase); involved in generating phospholipid asymmetry in plasma membrane; involved in endocytosis, vacuolar biogenesis and Golgi-to-ER vesicle-mediated transport; localizes to endosomes and Golgi apparatus; targeted to vacuole via AP-3 pathway
YKL103C	1	mutated	S000001586	APE1	1545	AminoPeptidase	Vacuolar aminopeptidase yscI; zinc metalloproteinase that belongs to peptidase family M18; often used as marker in studies of autophagy and cytosol to vacuole targeting (CVT) pathway; protein increases in abundance and relative distribution to cytoplasmic foci increases upon DNA replication stress; targeted to vacuole via Vps10p-dependent endosomal vacuolar protein sorting pathway and via CVT pat…
YKL088W	1	mutated	S000001571	CAB3	1716	Coenzyme A Biosynthesis	Subunit of PPCDC and CoA-SPC complexes involved in CoA biosynthesis; subunits of the phosphopantothenoylcysteine decarboxylase (PPCDC) complex are: Cab3p, Sis2p, Vhs3p, while the subunits of the CoA-synthesizing protein complex (CoA-SPC) are: Cab2p, Cab3p, Cab4p, and Cab5p as well as Sis2p and Vhs3p; null mutant lethality is complemented by E. coli coaBC
YKL048C	1	mutated	S000001531	ELM1	1923	ELongated Morphology	Serine/threonine protein kinase; regulates the orientation checkpoint, the morphogenesis checkpoint and the metabolic switch from fermentative to oxidative metabolism by phosphorylating the activation loop of Kin4p, Hsl1p and Snf1p respectively; cooperates with Hsl7p in recruiting Hsl1p to the septin ring, a prerequisite for subsequent recruitment, phosphorylation, and degradation of Swe1p; forms…
YKL033W-A	1	mutated	S000007242		711		Protein of unknown function; similar to uncharacterized proteins from other fungi
YLR106C	1	mutated	S000004096	REA1	14733	Ribosome Export/Assembly	Huge dynein-related AAA-type ATPase (midasin); forms extended pre-60S particle with the Rix1 complex; involved with interaction partners Rsa4p and Ytm1p, in the ATP-dependent remodeling of the pre-60S particle at successive maturation steps during ribosomal biogenesis; involved in the removal of biogenesis factors including GTPase Nog2p prior to nuclear export; contains a hexameric AAA-motor head…
YLR177W	1	mutated	S000004167		1887		Putative protein of unknown function; phosphorylated by Dbf2p-Mob1p in vitro; some strains contain microsatellite polymophisms at this locus; not an essential gene; YLR177W has a paralog, PSP1, that arose from the whole genome duplication
YLR188W	1	mutated	S000004178	MDL1	2088	MultiDrug resistance-Like	Mitochondrial inner membrane half-type ABC transporter; mediates export of peptides generated upon proteolysis of mitochondrial proteins; plays a role in the regulation of cellular resistance to oxidative stress
YMR111C	1	mutated	S000004717	EUC1	1389	Enriches Ubiquitin on Chromatin	Sequence-specific DNA binding protein; binds to a sequence motif associated with distinct genomic hotspots of non-H2B protein ubiquitylation (ub-hotspots); interacts with Slx5p to recruit the Slx5-Slx8 SUMO-targeted Ub ligase (STUbL) complex to ub-hotspots; deletion prevents ub-hotspot formation and exacerbates heat sensitivity of cells deficient in Rpd3L histone deacetylase complex members; form…
YOR136W	1	mutated	S000005662	IDH2	1110	Isocitrate DeHydrogenase	Subunit of mitochondrial NAD(+)-dependent isocitrate dehydrogenase; complex catalyzes oxidation of isocitrate to alpha-ketoglutarate in TCA cycle; targeted to vacuole via AP-3 pathway
YOR135C	1	mutated	S000005661	IRC14	342		Dubious open reading frame; unlikely to encode a functional protein, based on available experimental and comparative sequence data; partially overlaps the verified gene YOR136W; null mutant displays increased levels of spontaneous Rad52 foci
YOR188W	1	mutated	S000005714	MSB1	3414	Multicopy Suppression of a Budding defect	Protein of unknown function; may be involved in positive regulation of 1,3-beta-glucan synthesis and the Pkc1p-MAPK pathway; multicopy suppressor of temperature-sensitive mutations in CDC24 and CDC42, and of mutations in BEM4; potential Cdc28p substrate; relocalizes from bud neck to cytoplasm upon DNA replication stress
YOR368W	1	mutated	S000005895	RAD17	1206	RADiation sensitive	Checkpoint protein; involved in the activation of the DNA damage and meiotic pachytene checkpoints; with Mec3p and Ddc1p, forms a clamp that is loaded onto partial duplex DNA; homolog of human and S. pombe Rad1 and U. maydis Rec1 proteins
YPL231W	1	mutated	S000006152	FAS2	5664	Fatty Acid Synthetase	Alpha subunit of fatty acid synthetase; complex catalyzes the synthesis of long-chain saturated fatty acids; contains the acyl-carrier protein domain and beta-ketoacyl reductase, beta-ketoacyl synthase and self-pantetheinylation activities
YPL201C	1	mutated	S000006122	YIG1	1386	Yeast protein Interacting with Glycerol 3-phosphatase	Protein that interacts with glycerol 3-phosphatase; plays a role in anaerobic glycerol production; localizes to the nucleus and cytosol
YPL007C	1	mutated	S000005928	TFC8	1767	Transcription Factor C	Subunit of RNA polymerase III transcription initiation factor complex; one of six subunits of RNA polymerase III transcription initiation factor complex (TFIIIC); part of TFIIIC TauB domain that binds BoxB promoter sites of tRNA and other genes; linker between TauB and TauA domains; human homolog is TFIIIC-90
YPR048W	1	mutated	S000006252	TAH18	1872	Top1T722A mutant Hypersensitive	Conserved NAPDH-dependent diflavin reductase; component of an early step in the cytosolic Fe-S protein assembly (CIA) machinery; transfers electrons from NADPH to the Fe-S cluster of Dre2p; plays a pro-death role under oxidative stress; Tah18p-dependent nitric oxide synthesis confers high-temperature stress tolerance; possible target for development of antifungal drugs
YPR049C	1	mutated	S000006253	ATG11	3537	AuTophaGy related	Adapter protein for pexophagy and the Cvt targeting pathway; directs receptor-bound cargo to the phagophore assembly site (PAS) for packaging into vesicles; required for recruiting other proteins to the PAS; recruits Dnm1p to facilitate fission of mitochondria that are destined for removal by mitophagy
YKL187C	1	mutated	S000001670	FAT3	2253	FATty acid transporter	Protein required for fatty acid uptake; protein abundance increases in cortical patches in response to oleate exposure; the authentic, non-tagged protein is detected in a phosphorylated state in highly purified mitochondria in high-throughput studies; FAT3 has a paralog, YLR413W, that arose from the whole genome duplication
YHR069C	1	mutated	S000001111	RRP4	1080	Ribosomal RNA Processing	Exosome non-catalytic core component; involved in 3'-5' RNA processing and degradation in both the nucleus and the cytoplasm; predicted to contain RNA binding domains; mutations in the human ortholog, EXOSC2, cause SHRF (Short stature, Hearing loss, Retinitis pigmentosa and distinctive Facies) syndrome, an RNA exosomopathy
YPR021C	1	mutated	S000006225	AGC1	2709	Aspartate-Glutamate Carrier	Mitochondrial amino acid transporter; acts both as a glutamate uniporter and as an aspartate-glutamate exchanger; involved in nitrogen metabolism and nitrogen compound biosynthesis; human homolog SLC25A13 complements yeast null mutant
YHR035W	1	mutated	S000001077	NEL1	1893	Non-ERES Localized Sec23 homolog	Activator of Sar1p GTPase activity; paralog of Sec23 but does not associate with the COPII components; not an essential gene
YNL322C	1	fixed	S000005266	KRE1	942	Killer toxin REsistant	Cell wall glycoprotein involved in beta-glucan assembly; serves as a K1 killer toxin membrane receptor
YKL185W	1	mutated	S000001668	ASH1	1767	Asymmetric Synthesis of HO	Component of the Rpd3L histone deacetylase complex; zinc-finger inhibitor of HO transcription; mRNA is localized and translated in the distal tip of anaphase cells, resulting in accumulation of Ash1p in daughter cell nuclei and inhibition of HO expression; potential Cdc28p substrate
YLR417W	1	mutated	S000004409	VPS36	1701	Vacuolar Protein Sorting	Component of ESCRT-II complex; contains GLUE (GRAM Like Ubiquitin binding in EAP45) domain which is involved in interactions with ESCRT-I and ubiquitin-dependent sorting of proteins into endosome; plays role in lager yeast flocculation under brewing conditions; plays role in formation of mutant huntingtin (Htt) aggregates in yeast
YML081W	1	mutated	S000004546	TDA9	3756	Topoisomerase I Damage Affected	Transcription factor that regulates acetate production; green fluorescent protein (GFP)-fusion protein localizes to the nucleus; null mutant is sensitive to expression of the top1-T722A allele; not an essential gene; TDA9 has a paralog, RSF2, that arose from the whole genome duplication
YNL258C	1	mutated	S000005202	DSL1	2265	Dependence on SLy1-20	Peripheral membrane protein needed for Golgi-to-ER retrograde traffic; mediates Sey1p-independent homotypic ER fusion; forms Dsl1 tethering complex with Sec39p and Tip20p that forms a stable complex with ER SNAREs Sec20p, Ufe1p and Use1p and is functionally conserved from yeast to mammalian cells; component of the ER target site that interacts with coatomer; interacts with different subunits of C…
YOR211C	1	mutated	S000005737	MGM1	2646	Mitochondrial Genome Maintenance	Mitochondrial GTPase, present in complex with Ugo1p and Fzo1p; required for mitochondrial morphology, fusion, and genome maintenance; promotes membrane bending; plays a direct role in formation and maintenance of lamellar, but not of tubular, cristae; exists as long and short form with different distributions; ratio of long to short forms is regulated by Psd1p; homolog of human OPA1 involved in a…
YPR139C	1	mutated	S000006343	LOA1	903	Lysophosphatidic acid: Oleoyl-CoA Acyltransferase	Lysophosphatidic acid acyltransferase; involved in triacelglyceride homeostasis and lipid droplet formation; localized to lipid droplets and the ER; specificity for oleoyl-CoA
YDR426C	1	mutated	S000002834		378		Dubious open reading frame; unlikely to encode a functional protein, based on available experimental and comparative sequence data; partially overlaps the verified ORF SNX41
YHR078W	1	mutated	S000001120		1659		High osmolarity-regulated gene of unknown function
YDR420W	1	mutated	S000002828	HKR1	5409	Hansenula mrakii Killer toxin Resistant	Mucin family member that functions as an osmosensor in the HOG pathway; large, highly glycosylated protein that functions redundantly with Msb2p in Sho1p-mediated osmostresss induction of the HOG signaling pathway; cytoplasmic domain interacts with Ahk1p a scaffold protein that prevents cross talk with the Kss1p MAPK of the filamentous growth pathway; mutant displays defects in beta-1,3 glucan sy…
YDR540C	1	mutated	S000002948	IRC4	540	Increased Recombination Centers	Protein similar to bacterial secreted DfsB proteins; null mutant displays increased levels of spontaneous Rad52p foci; green fluorescent protein (GFP)-fusion protein localizes to the cytoplasm and nucleus
YEL041W	1	mutated	S000000767	YEF1	1488		ATP-NADH kinase; phosphorylates both NAD and NADH; homooctameric structure consisting of 60-kDa subunits; similar to Pos5p; overexpression complements certain pos5 phenotypes; YEF1 has a paralog, UTR1, that arose from the whole genome duplication
YER132C	1	mutated	S000000934	PMD1	5262	Paralog of MDS3	Protein with an N-terminal kelch-like domain; putative negative regulator of early meiotic gene expression; required, with Mds3p, for growth under alkaline conditions; PMD1 has a paralog, MDS3, that arose from the whole genome duplication
YGL180W	1	mutated	S000003148	ATG1	2694	AuTophaGy related	Protein serine/threonine kinase; required for vesicle formation in autophagy and the cytoplasm-to-vacuole targeting (Cvt) pathway; structurally required for phagophore assembly site formation; forms a complex with Atg13p and Atg17p during autophagy; required for re-phosphorylation of Atg13p during termination of autophagy, following prolonged nitrogen starvation; essential for cell cycle progress…
YGR138C	1	mutated	S000003370	TPO2	1845	Transporter of POlyamines	Polyamine transporter of the major facilitator superfamily; member of the 12-spanner drug:H(+) antiporter DHA1 family; specific for spermine; localizes to the plasma membrane; transcription of TPO2 is regulated by Haa1p; TPO2 has a paralog, TPO3, that arose from the whole genome duplication
YGR232W	1	mutated	S000003464	NAS6	687	Non-ATPase Subunit	Evolutionarily conserved 19S regulatory particle assembly-chaperone; proteasome-interacting protein involved in the assembly of the base subcomplex of the 19S proteasomal regulatory particle (RP); ortholog of human oncoprotein gankyrin, also known as p28, which interacts with the Rb tumor suppressor and CDK4/6
YHR023W	1	mutated	S000001065	MYO1	5787	MYOsin	Type II myosin heavy chain; required for wild-type cytokinesis and cell separation; localizes to the actomyosin ring; binds to myosin light chains Mlc1p and Mlc2p through its IQ1 and IQ2 motifs respectively
YIL112W	1	mutated	S000001374	HOS4	3252	Hda One Similar	Subunit of the Set3 complex; complex is a meiotic-specific repressor of sporulation specific genes that contains deacetylase activity; potential Cdc28p substrate
YBR124W	1	mutated	S000000328		360		Putative protein of unknown function
YBR283C	1	mutated	S000000487	SSH1	1473	Sec Sixty-one Homolog	Subunit of the Ssh1 translocon complex; Sec61p homolog involved in co-translational pathway of protein translocation; not essential
YPR030W	1	mutated	S000006234	CSR2	3366	Chs5 Spa2 Rescue	Nuclear ubiquitin protein ligase binding protein; may regulate utilization of nonfermentable carbon sources and endocytosis of plasma membrane proteins; overproduction suppresses chs5 spa2 lethality at high temp; ubiquitinated by Rsp5p, deubiquitinated by Ubp2p; CSR2 has a paralog, ECM21, that arose from the whole genome duplication
YOR199W	1	mutated	S000005725		330		Dubious open reading frame; unlikely to encode a functional protein, based on available experimental and comparative sequence data
YPR042C	1	mutated	S000006246	PUF2	3228	PUmilio-homology domain Family	PUF family mRNA-binding protein; Pumilio homology domain confers RNA binding activity; preferentially binds mRNAs encoding membrane-associated proteins; binding site composed of two UAAU tetranucleotides, separated by a 3-nt linker; PUF2 has a paralog, JSN1, that arose from the whole genome duplication
YAL058W	1	mutated	S000000054	CNE1	1509	CalNExin and calreticulin homolog	Calnexin; integral membrane ER chaperone involved in folding and quality control of glycoproteins; chaperone activity is inhibited by Mpd1p, with which Cne1p interacts; 24% identical to mammalian calnexin; Ca+ binding not yet shown in yeast
YBR186W	1	mutated	S000000390	PCH2	1808	Pachytene CHeckpoint	Hexameric ring ATPase that remodels chromosome axis protein Hop1p; nucleolar component of the pachytene checkpoint, which prevents chromosome segregation when recombination and chromosome synapsis are defective; also represses meiotic interhomolog recombination in rDNA; required for meiotic double-stranded break formation
YPL158C	1	fixed	S000006079	AIM44	2277	Altered Inheritance rate of Mitochondria	Regulator of Cdc42p and Rho1p; regulates AMR closure through Hof1p; inhibits Cdc42-dependent Cla4 activation at the division site, to prevent budding in the old bud neck; recruits Nis1p and Nba1p to the division site with Nap1 and the Rax1p-Rax2p dependent inheritance of Nis1p and Nba1p to bud scars to prevent division site repolarization; keeps Rho1p at the division site after AMR contraction to…
YBR227C	1	mutated	S000000431	MCX1	1563	Mitochondrial ClpX	Non-proteolytic ATPase of the AAA family; stimulates incorporation of the pyridoxal phosphate cofactor into Hem1p (5-aminolevulinic acid synthase); localized to the mitochondrial matrix; ortholog of vertebrate CLPX, which promotes erythropoiesis
YER113C	1	mutated	S000000915	TMN3	2121	TransMembrane Nine	Protein with a role in cellular adhesion and filamentous growth; similar to Emp70p and Tmn2p; member of Transmembrane Nine family with 9 transmembrane segments; localizes to Golgi; induced by 8-methoxypsoralen plus UVA irradiation
YGR140W	1	mutated	S000003372	CBF2	2871	Centromere-Binding Factor	Essential kinetochore protein; component of the CBF3 multisubunit complex that binds to the CDEIII region of the centromere; Cbf2p also binds to the CDEII region possibly forming a different multimeric complex, ubiquitinated in vivo; sumoylated in an Mms21p-dependent manner; relative distribution to the spindle pole body decreases upon DNA replication stress
YPR036W	1	fixed	S000006240	VMA13	1437	Vacuolar Membrane Atpase	Subunit H of the V1 peripheral membrane domain of V-ATPase; part of the electrogenic proton pump found throughout the endomembrane system; serves as an activator or a structural stabilizer of the V-ATPase; the V1 peripheral membrane domain of the vacuolar H+-ATPase (V-ATPase) has eight subunits
YLL014W	1	mutated	S000003937	EMC6	327	ER Membrane protein Complex	Member of conserved ER transmembrane complex; required for efficient folding of proteins in the ER; null mutant displays induction of the unfolded protein response; homologous to worm F33D4.7/EMC-6, fly CG11781, human TMEM93
YLR108C	1	mutated	S000004098		1458		Protein of unknown function; green fluorescent protein (GFP)-fusion protein localizes to the nucleus; YLR108C is not an esssential gene; protein abundance increases in response to DNA replication stress; YLR108C has a paralog, YDR132C, that arose from the whole genome duplication
YML097C	1	mutated	S000004563	VPS9	1356	Vacuolar Protein Sorting	Guanine nucleotide exchange factor (GEF) and ubiquitin receptor; involved in vesicle-mediated vacuolar transport, including Golgi-endosome trafficking and sorting through the multivesicular body (MVB); stimulates the intrinsic guanine nucleotide exchange activity of Rab family members (Vps21p/Ypt52p/Ypt53p); partially redundant with GEF MUK1; required for localization of the CORVET complex to end…
YMR207C	1	mutated	S000004820	HFA1	6372		Mitochondrial acetyl-coenzyme A carboxylase; catalyzes production of malonyl-CoA in mitochondrial fatty acid biosynthesis; relocalizes from mitochondrion to cytoplasm upon DNA replication stress; genetic and comparative analysis suggests that translation begins at a non-canonical (Ile) start codon at -372 relative to the annotated start codon
YGR107W	1	mutated	S000003339		450		Dubious open reading frame; unlikely to encode a functional protein, based on available experimental and comparative sequence data
YGR139W	1	mutated	S000003371		339		Dubious open reading frame; unlikely to encode a functional protein, based on available experimental and comparative sequence data
YIL150C	1	mutated	S000001412	MCM10	1716	MiniChromosome Maintenance	Essential chromatin-associated protein; involved in initiation of DNA replication; promotes origin duplex unwinding by head-to-head CMG helicase complexes; required for association of MCM2-7 complex with replication origins; required to stabilize the catalytic subunit of DNA polymerase-alpha; coordinates function of the replication fork helicase; self-associates through its N-terminal domain
YKL220C	1	mutated	S000001703	FRE2	2136	Ferric REductase	Ferric reductase and cupric reductase; reduces siderophore-bound iron and oxidized copper prior to uptake by transporters; expression induced by low iron levels but not by low copper levels
YPR112C	1	mutated	S000006316	MRD1	2664	Multiple RNA-binding domain	Essential conserved small ribosomal subunit (40s) synthesis factor; component of the 90S preribosome; required for production of 18S rRNA and small ribosomal subunit; contains five consensus RNA-binding domains and binds to the pre-rRNA at two sites within the 18S region
YOR069W	1	mutated	S000005595	VPS5	2028	Vacuolar Protein Sorting	Nexin-1 homolog; required for localizing membrane proteins from a prevacuolar/late endosomal compartment back to late Golgi; structural component of retromer membrane coat complex; forms a retromer subcomplex with Vps17p; required for recruiting the retromer complex to the endosome membranes; VPS5 has a paralog, YKR078W, that arose from the whole genome duplication
YDR111C	1	mutated	S000002518	ALT2	1524	ALanine Transaminase	Catalytically inactive alanine transaminase; expression is repressed in the presence of alanine and repression is mediated by Nrg1p; ALT2 has a paralog, ALT1, that arose from the whole genome duplication
YNR053C	1	mutated	S000005336	NOG2	1993	NucleOlar G-protein	Putative GTPase; associates with pre-60S ribosomal subunits in the nucleolus and is required for their nuclear export and maturation; recruited by ribosomal proteins L17, L35, and L37 to assembling ribosomes after 27SB pre-rRNA is generated, immediately preceding removal of ITS2
YDR288W	1	mutated	S000002696	NSE3	912	Non SMC Element	Component of the SMC5-SMC6 complex; this complex plays a key role in the removal of X-shaped DNA structures that arise between sister chromatids during DNA replication and repair; protein abundance increases in response to DNA replication stress
YDR539W	1	mutated	S000002947	FDC1	1512	Ferulic acid DeCarboxylase	Ferulic acid decarboxylase; involved in the decarboxylation of aromatic carboxylic acids such as phenylacrylic (cinnamic) acid, ferulic acid and coumaric acid and formation of the corresponding vinyl derivatives; overexpression of both Pad1p and Fdc1p increases decarboxylase activity due to the Pad1p-catalyzed formation of a diffusible cofactor required for Fdc1p activity; homolog of E. coli UbiD…
YKL032C	1	mutated	S000001515	IXR1	1794	Intrastrand cross (X)-link Recognition	Transcriptional repressor that regulates hypoxic genes during normoxia; involved in the aerobic repression of genes such as COX5b, TIR1, and HEM13; binds DNA intrastrand cross-links formed by cisplatin; HMG (high mobility group box) domain containing protein which binds and bends cisplatin-modified DNA, blocking excision repair; IXR1 has a paralog, ABF2, that arose from the whole genome duplicati…
YNL271C	1	mutated	S000005215	BNI1	5862	Bud Neck Involved	Formin; polarisome component; nucleates the formation of linear actin filaments, involved in cell processes such as budding and mitotic spindle orientation which require the formation of polarized actin cables; recruited to the division site in a Glc7p/Ref2p dependent manner following release of Bnr1p; functionally redundant with BNR1
YOR001W	1	mutated	S000005527	RRP6	2202	Ribosomal RNA Processing	Nuclear exosome exonuclease component; has 3'-5' exonuclease activity that is regulated by Lrp1p; involved in RNA processing, maturation, surveillance, degradation, tethering, and export; role in sn/snoRNAs precursor degradation; forms a stable heterodimer with Lrp1p; has similarity to E. coli RNase D and to human PM-Sc1 100 (EXOSC10); mutant displays reduced transcription elongation in the G-les…
YNL223W	1	mutated	S000005167	ATG4	1485	AuTophaGy related	Conserved cysteine protease required for autophagy; cleaves Atg8p to a form required for autophagosome and Cvt vesicle generation
YDL018C	1	mutated	S000002176	ERP3	678	Emp24p/Erv25p Related Protein	Protein with similarity to Emp24p and Erv25p; member of the p24 family involved in ER to Golgi transport
YMR057C	1	mutated	S000004661		372		Dubious open reading frame; unlikely to encode a functional protein, based on available experimental and comparative sequence data; partially overlaps verified ORF AAC1
YBR148W	1	mutated	S000000352	YSW1	1830		Protein required for normal prospore membrane formation; interacts with Gip1p, which is the meiosis-specific regulatory subunit of the Glc7p protein phosphatase; expressed specifically in spores and localizes to the prospore membrane; YSW1 has a paralog, SPO21, that arose from the whole genome duplication
YDL145C	1	mutated	S000002304	COP1	3606	COat Protein	Alpha subunit of COPI vesicle coatomer complex; complex surrounds transport vesicles in the early secretory pathway
YGR143W	1	mutated	S000003375	SKN1	2316	Suppressor of Kre Null	Protein involved in sphingolipid biosynthesis; type II membrane protein; SKN1 has a paralog, KRE6, that arose from the whole genome duplication
YGR231C	1	mutated	S000003463	PHB2	933	ProHiBitin	Subunit of the prohibitin complex (Phb1p-Phb2p); prohibitin is a 1.2 MDa ring-shaped inner mitochondrial membrane chaperone that stabilizes newly synthesized proteins; determinant of replicative life span; involved in mitochondrial segregation; prohibitin deficiency induces a mitochondrial unfolded protein response (mtUPR)
YGR240C	1	mutated	S000003472	PFK1	2964	PhosphoFructoKinase	Alpha subunit of heterooctameric phosphofructokinase; involved in glycolysis, indispensable for anaerobic growth, activated by fructose-2,6-bisphosphate and AMP, mutation inhibits glucose induction of cell cycle-related genes
YLR380W	1	mutated	S000004372	CSR1	1227	Chs5 Spa2 Rescue	Phosphatidylinositol transfer protein; has a potential role in regulating lipid and fatty acid metabolism under heme-depleted conditions; interacts specifically with thioredoxin peroxidase; may have a role in oxidative stress resistance; protein abundance increases in response to DNA replication stress
YMR118C	1	mutated	S000004724	SHH3	591	SDH3 Homolog	Putative mitochondrial inner membrane protein of unknown function; although similar to paralogous Sdh3p, Shh3p is not a stoichiometric subunit of either succinate dehydrogenase or of the TIM22 translocase; SHH3 has a paralog, SDH3, that arose from the whole genome duplication
YMR218C	1	mutated	S000004831	TRS130	3309	TRapp Subunit	Component of transport protein particle (TRAPP) complex II; TRAPPII is a multimeric guanine nucleotide-exchange factor for the GTPase Ypt1p, regulating intra-Golgi and endosome-Golgi traffic
YNL163C	1	mutated	S000005107	RIA1	3333	RIbosome Assembly	Cytoplasmic GTPase/eEF2-like factor involved in ribosomal biogenesis; with Sdo1p, a guanine nucleotide exchange factor (GEF), promotes release of Tif6p from 60S ribosomal subunits in the cytoplasm so that they can assemble with 40S subunits to generate mature ribosomes; required for quality control check of newly made large ribosomal subunits before they are released into the pool of translating …
YJL100W	1	mutated	S000003636	LSB6	1824	Las Seventeen Binding protein	Type II phosphatidylinositol 4-kinase; binds Las17p, a homolog of human Wiskott-Aldrich Syndrome protein involved in actin patch assembly and actin polymerization
YNL297C	1	fixed	S000005241	MON2	4911	MONensin sensitivity	Protein with a role in endocytosis and vacuole integrity; peripheral membrane protein; interacts with and negatively regulates Arl1p; localizes to the endosome; member of the Sec7p family of proteins
YHR204W	1	mutated	S000001247	MNL1	2391	MaNnosidase-Like protein	Alpha-1,2-specific exomannosidase of the endoplasmic reticulum; involved in glycan trimming of both folded and misfolded glycoproteins; complexes with Pdi1p, and trims a mannose from Man8GlcNac2 glycans to generate Man7GlcNac2, an oligosaccharide signal on glycoproteins destined for ER-associated protein degradation; requires Pdi1p for stability and substrate recognition; human homolog EDEM1 can …
YBL066C	1	mutated	S000000162	SEF1	3447	Suppressor of Essential Function	Putative transcription factor; has homolog in Kluyveromyces lactis
YDL046W	1	fixed	S000002204	NPC2	522	Niemann Pick type C homolog	Sterol transport protein, functional homolog of human NPC2 Niemann-Pick disease type C2 protein; together with Ncr1p mediates integration of ergosterol into vacuolar membrane; functions as general “lipid solubilizer”, binds variety of amphiphilic lipid ligands; targeted to vacuole via Vps10p-dependent endosomal vacuolar protein sorting pathway; yeast NPC2 can complement mutations in human NPC2
YDL126C	1	fixed	S000002284	CDC48	2508	Cell Division Cycle	AAA ATPase with protein-unfoldase activity; subunit of polyUb-selective segregase complex involved in ERAD, INM-associated degradation (INMAD), mitotic spindle disassembly, macroautophagy, PMN, ribosome-associated degradation, ribophagy, homotypic ER membrane fusion, SCF complex disassembly, cell wall integrity, and telomerase regulation; mobilizes membrane-anchored transcription factors by regul…
YDL217C	1	fixed	S000002376	TIM22	624	Translocase of the Inner Mitochondrial membrane	Essential core component of mitochondrial TIM22 complex; involved in insertion of polytopic proteins into inner membrane; forms channel through which proteins are imported; different regions of Tim22p have functionally diverse roles in recruiting partner subunits to core channel
YCR054C	1	mutated	S000000650	CTR86	1692	Copper TRansport protein	Essential protein of unknown function; with orthologs in Ashbya gossypii and Candida albicans; similar to human ATXN10, mutations in which cause spinocerebellar ataxia type 10; codon usage corresponds to that observed for yeast genes expressed at low levels; relative distribution to the nucleus increases upon DNA replication stress
YDR001C	1	fixed	S000002408	NTH1	2256	Neutral TreHalase	Neutral trehalase, degrades trehalose; required for thermotolerance and may mediate resistance to other cellular stresses; phosphorylated and activated by Cdc28p at the G1/S phase transition to coordinately regulate carbohydrate metabolism and the cell cycle; inhibited by Dcs1p; NTH1 has a paralog, NTH2, that arose from the whole genome duplication
YDL224C	1	mutated	S000002383	WHI4	1950	WHIskey	Putative RNA binding protein; regulates the cell size requirement for passage through Start and commitment to cell division; WHI4 has a paralog, WHI3, that arose from the whole genome duplication
YDL142C	1	mutated	S000002301	CRD1	852	CaRDiolipin synthase	Cardiolipin synthase; produces cardiolipin, which is a phospholipid of the mitochondrial inner membrane that is required for normal mitochondrial membrane potential and function and for correct integration of membrane-multispanning proteins into the mitochondrial outer membrane; required to maintain tubular mitochondrial morphology and functions in mitochondrial fusion; also required for normal v…
YDR331W	1	fixed	S000002739	GPI8	1236	GlycosylPhosphatidylInositol anchor biosynthesis	Catalytic subunit of the ER membrane GPI transamidase complex; involved in adding glycosylphosphatidylinositol (GPI) anchors to newly synthesized proteins; luminally-oriented type I integral membrane glycoprotein of the ER; human PIGK protein is a functional homolog
YDR457W	1	mutated	S000002865	TOM1	9807	Temperature dependent Organization in Mitotic nucleus or Trigger Of Mitosis	E3 ubiquitin ligase of the hect-domain class; has a role in mRNA export from the nucleus and may regulate transcriptional coactivators; involved in degradation of excess histones; interacts with Dia2p and is required for Dia2p degradation; required to target Cdc6p for ubiquitin-mediated destruction during G1 phase
YER011W	1	mutated	S000000813	TIR1	765	TIp1-Related	Cell wall mannoprotein; expression is downregulated at acidic pH and induced by cold shock and anaerobiosis; abundance is increased in cells cultured without shaking; member of the Srp1p/Tip1p family of serine-alanine-rich proteins
YEL023C	1	fixed	S000000749		2049		Putative protein of unknown function; expression is increased greatly during sporulation; YEL023C is not an essential gene
YER052C	1	mutated	S000000854	HOM3	1584	HOMoserine requiring	Aspartate kinase (L-aspartate 4-P-transferase); cytoplasmic enzyme that catalyzes the first step in the common pathway for methionine and threonine biosynthesis; expression regulated by Gcn4p and the general control of amino acid synthesis
YFL037W	1	mutated	S000001857	TUB2	1374	TUBulin	Beta-tubulin; associates with alpha-tubulin (Tub1p and Tub3p) to form tubulin dimer, which polymerizes to form microtubules; mutation in human ortholog is associated with congenital fibrosis of the extraocular muscles (CFEOM) with polymicrogyria
YER075C	1	fixed	S000000877	PTP3	2787	Protein Tyrosine Phosphatase	Phosphotyrosine-specific protein phosphatase; major role in the pheromone adaptive response through dephosphorylation of the Fus3p MAPK with a minor role by Ptp2p and Msg5p; minor role in the inactivation of Hog1p MAPK during osmolarity sensing with major role by Ptp2p; dephosphorylates and regulates the localization of Hog1p; minor role in the cell wall integrity pathway through tyrosine dephosp…
YFR016C	1	mutated	S000001912	AIP5	3702	Actin Interacting Protein	Protein that positively regulates actin assembly; forms a homodimer and interacts with G-actin; localization to the bud neck and bud tip requires Spa2p; YFR016C is not an essential gene
YGL241W	1	mutated	S000003210	KAP114	3015	KAryoPherin	Karyopherin, responsible for nuclear import of specific proteins; cargoes include Spt15p, Sua7p, histones H2A and H2B, and Nap1p; amino terminus shows similarity to those of other importins, particularly Cse1p; localization is primarily nuclear; function is regulated by sumoylation; protein abundance increases in response to DNA replication stress
YER175C	1	fixed	S000000977	TMT1	900	Trans-aconitate MethylTransferase	Trans-aconitate methyltransferase; cytosolic enzyme that catalyzes the methyl esterification of 3-isopropylmalate, an intermediate of the leucine biosynthetic pathway, and trans-aconitate, which inhibits the citric acid cycle
YBL008W	1	mutated	S000000104	HIR1	2523	HIstone Regulation	Subunit of the HIR complex; HIR is a nucleosome assembly complex involved in regulation of histone gene transcription; contributes to nucleosome formation, heterochromatic gene silencing, and formation of functional kinetochores
YHR211W	1	mutated	S000001254	FLO5	3228	FLOcculation	Lectin-like cell wall protein (flocculin) involved in flocculation; binds mannose chains on the surface of other cells, confers floc-forming ability that is chymotrypsin resistant but heat labile; important for co-flocculation with other yeasts, mediating interaction with specific species; FLO5 has a paralog, FLO1, that arose from a segmental duplication
YBL045C	1	mutated	S000000141	COR1	1374	CORe protein of QH2 cytochrome c reductase	Core subunit of the ubiquinol-cytochrome c reductase complex; the ubiquinol-cytochrome c reductase complex (bc1 complex) is a component of the mitochondrial inner membrane electron transport chain
YBR243C	1	fixed	S000000447	ALG7	1347	Asparagine-Linked Glycosylation	UDP-N-acetyl-glucosamine-1-P transferase; transfers Glc-Nac-P from UDP-GlcNac to Dol-P in the ER in the first step of the dolichol pathway of protein asparagine-linked glycosylation; inhibited by tunicamycin; human homolog DPAGT1 can complement yeast ALG7 mutant
YBR136W	1	mutated	S000000340	MEC1	7107	Mitosis Entry Checkpoint	Genome integrity checkpoint protein and PI kinase superfamily member; Mec1p and Dun1p function in same pathway to regulate dNTP pools and telomere length; signal transducer required for cell cycle arrest and transcriptional responses to damaged or unreplicated DNA; facilitates replication fork progression and regulates P-body formation under replication stress; promotes interhomolog recombination…
YAL041W	1	fixed	S000000039	CDC24	2565	Cell Division Cycle	Guanine nucleotide exchange factor (GEF) for Cdc42p; required for polarity establishment and maintenance, and mutants have morphological defects in bud formation and shmooing; relocalizes from nucleus to cytoplasm upon DNA replication stress; thermosensitivity of the cdc24-4 mutant in the presence of sorbitol is functionally complemented by human CDC42
YDL035C	1	bulk	S000002193	GPR1	2886	G-Protein coupled Receptor	Plasma membrane G protein coupled receptor (GPCR); interacts with the heterotrimeric G protein alpha subunit, Gpa2p, and with Plc1p; sensor that integrates nutritional signals with the modulation of cell fate via PKA and cAMP synthesis
YDL176W	1	mutated	S000002335	GID12	2127	Glucose Induced Degradation deficient	Protein of unknown function involved in regulating assembly of Gid4p into the GID E3 ligase complex; interacts with GID complex components; involved in actin patch formation; computationally predicted to be involved in fructose-1,6-bisphosphatase (Fbp1p) degradation; non-essential gene
YAR014C	1	fixed	S000000069	BUD14	2130	BUD site selection	Protein involved in bud-site selection; Bud14p-Glc7p complex is a cortical regulator of dynein; forms a complex with Kel1p and Kel2p that regulates Bnr1p (formin) to affect actin cable assembly, cytokinesis, and polarized growth; diploid mutants display a random budding pattern instead of the wild-type bipolar pattern; relative distribution to the nucleus increases upon DNA replication stress
YBL098W	1	fixed	S000000194	BNA4	1383	Biosynthesis of Nicotinic Acid	Kynurenine 3-monooxygenase; required for the de novo biosynthesis of NAD from tryptophan via kynurenine; expression regulated by Hst1p; localizes to mitochondria and peroxisomes; putative therapeutic target for Huntington disease
YOR127W	1	bulk	S000005653	RGA1	3024	Rho GTPase Activating Protein	GTPase-activating protein for polarity-regulator Cdc42p (RhoGAP); required for proper bud site selection; transiently localizes to previous cell division sites (bud scars; cytokinesis remnants), interacting with Nis1p and Nba1p, to prevent Cdc42p repolarization; implicated in control of septin organization, pheromone response, and haploid invasive growth; relocalizes from the bud neck to cytoplas…
YJL197W	1	mutated	S000003733	UBP12	3765	UBiquitin-specific Protease	Ubiquitin-specific protease; cleaves ubiquitin from ubiquitinated proteins; present in the nucleus and cytoplasm
YBR021W	1	fixed	S000000225	FUR4	1902	5-FlUoRouridine sensitivity	Plasma membrane localized uracil permease; expression is tightly regulated by uracil levels and environmental cues; conformational alterations induced by unfolding or substrate binding result in Rsp5p-mediated ubiquitination and degradation
YJL083W	1	mutated	S000003619	TAX4	1815		EH domain-containing protein; involved in regulating phosphatidylinositol 4,5-bisphosphate levels and autophagy; Irs4p and Tax4p bind and activate the PtdIns phosphatase Inp51p; Irs4p and Tax4p are involved in localizing Atg17p to the PAS; TAX4 has a paralog, IRS4, that arose from the whole genome duplication
YKL182W	1	mutated	S000001665	FAS1	6156	Fatty Acid Synthetase	Beta subunit of fatty acid synthetase; complex catalyzes the synthesis of long-chain saturated fatty acids; contains acetyltransacylase, dehydratase, enoyl reductase, malonyl transacylase, and palmitoyl transacylase activities; specific target of the broad-spectrum antifungal NPD6433
YLR163C	1	bulk	S000004153	MAS1	1389	Mitochondrial ASsembly	Beta subunit of the mitochondrial processing protease (MPP); essential processing enzyme that cleaves the N-terminal targeting sequences from mitochondrially imported proteins
YNL030W	1	mutated	S000004975	HHF2	312	Histone H Four	Histone H4; core histone protein required for chromatin assembly and chromosome function; one of two identical histone proteins (see also HHF1); contributes to telomeric silencing; N-terminal domain involved in maintaining genomic integrity
YBR046C	1	fixed	S000000250	ZTA1	1005	ZeTA-crystallin	NADPH-dependent quinone reductase; GFP-tagged protein localizes to the cytoplasm and nucleus; has similarity to E. coli quinone oxidoreductase and to human zeta-crystallin
YPL265W	1	mutated	S000006186	DIP5	1827	DIcarboxylic amino acid Permease	Dicarboxylic amino acid permease; mediates high-affinity and high-capacity transport of L-glutamate and L-aspartate; also a transporter for Gln, Asn, Ser, Ala, and Gly; relocalizes from plasma membrane to vacuole upon DNA replication stress
YPR003C	1	mutated	S000006207		2265		Putative sulfate permease; physically interacts with Hsp82p; green fluorescent protein (GFP)-fusion protein localizes to the ER; YPR003C is not an essential gene
YHL007C	1	mutated	S000000999	STE20	2820	STErile	Cdc42p-activated signal transducing kinase; involved in pheromone response, pseudohyphal/invasive growth, vacuole inheritance, down-regulation of sterol uptake; GBB motif binds Ste4p; member of the PAK (p21-activated kinase) family
YHR186C	1	mutated	S000001229	KOG1	4674	Kontroller Of Growth	Ubiquitin-binding protein; centrally regulates metabolic homeostasis and carbon utilization during nutrient limitation by managing Snf1p activity; subunit of TORC1 rapamycin-sensitive complex involved in growth control; central scaffold that holds the different components of TORC1 together; contains four HEAT repeats and seven WD-40 repeats
YIL149C	1	mutated	S000001411	MLP2	5040	Myosin-Like Protein	Myosin-like protein associated with the nuclear envelope; nuclear basket protein that connects the nuclear pore complex with the nuclear interior; involved in the Tel1p pathway that controls telomere length; MLP2 has a paralog, MLP1, that arose from the whole genome duplication
YJL102W	1	mutated	S000003638	MEF2	2460	Mitochondrial Elongation Factor	Mitochondrial elongation factor involved in translational elongation
YJL076W	1	mutated	S000003612	NET1	3570	Nucleolar silencing Establishing factor and Telophase regulator	Core subunit of the RENT complex; involved in nucleolar silencing and telophase exit; stimulates transcription by RNA polymerase I and regulates nucleolar structure; NET1 has a paralog, TOF2, that arose from the whole genome duplication
YLR398C	1	fixed	S000004390	SKI2	3864	SuperKIller	Ski complex component and putative RNA helicase; mediates 3'-5' RNA degradation by the cytoplasmic exosome; null mutants have superkiller phenotype of increased viral dsRNAs and are synthetic lethal with mutations in 5'-3' mRNA decay; mutations in the human ortholog, SKIV2L, causes Syndromic diarrhea/Trichohepatoenteric (SD/THE) syndrome
YLR425W	1	fixed	S000004417	TUS1	3924	TOR Unique function Suppressor	Guanine nucleotide exchange factor (GEF) that modulates Rho1p activity; involved in the cell integrity signaling pathway; interacts with Rgl1p; localization of Tus1p to the bed neck is regulated by Rgl1p; multicopy suppressor of tor2 mutation and ypk1 ypk2 double mutation; potential Cdc28p substrate
YHR071C-A	1	mutated	S000028781		321		Dubious open reading frame; unlikely to encode a functional protein, based on available experimental and comparative sequence data; partially overlaps the verified ORF ERG7/YHR072W
YMR019W	1	fixed	S000004621	STB4	2850	Sin Three Binding protein	Putative transcription factor; contains a Zn(II)2Cys6 zinc finger domain characteristic of DNA-binding proteins; computational analysis suggests a role in regulation of expression of genes encoding transporters; binds Sin3p in a two-hybrid assay;
YMR109W	1	fixed	S000004715	MYO5	3660	MYOsin	One of two type I myosin motors; involved in clathrin-mediated endocytosis; activation by TEDS site phosphorylation increases actin gliding, motor activity and ligand-induced endocytosis; contains proline-rich tail homology 2 (TH2) and SH3 domains; MYO5 deletion has little effect on growth, but myo3 myo5 double deletion causes severe defects in growth and actin cytoskeleton organization; MYO5 has…
YNR020C	1	mutated	S000005303	ATP23	813		Putative metalloprotease of the mitochondrial inner membrane; required for processing of Atp6p; has an additional role in assembly of the F0 sector of the F1F0 ATP synthase complex; substrate of the Mia40p-Erv1p disulfide relay system, and folding is assisted by Mia40p
YMR119W	1	fixed	S000004725	ASI1	1875	Amino acid Sensor-Independent	Subunit of the inner nuclear membrane Asi ubiquitin ligase complex; the Asi complex targets both misfolded proteins of the inner nuclear membrane-associated degradation (INMAD) pathway and regulators of sterol biosynthesis for ubiquitin-mediated degradation; acts with Asi2p and Asi3p to ensure the fidelity of SPS-sensor signaling by targeting latent unprocessed forms of Stp1p and Stp2p, maintaini…
YBR006W	1	mutated	S000000210	UGA2	1494	Utilization of GAba	Succinate semialdehyde dehydrogenase; involved in the utilization of gamma-aminobutyrate (GABA) as a nitrogen source; part of the 4-aminobutyrate and glutamate degradation pathways; localized to the cytoplasm
YDL193W	1	mutated	S000002352	NUS1	1128	Nuclear Undecaprenyl pyrophosphate Synthase	Forms dehydrodolichyl diphosphate synthase complex with RER2 or SRT1; tet-repressible mutant shows accumulation of hypoglycosylated forms of CPY, suggesting that Nus1p may be involved in protein trafficking; mutations in human homolog NUS1 have been implicated in congenital scoliosis, neurological impairment, refractory epilepsy, hearing deficit, and visual impairment; human cis-prenyltransferase…
YGL092W	1	mutated	S000003060	NUP145	3954	NUclear Pore	Essential protein with distinct roles in two nuclear pore subcomplexes; catalyzes its own proteolytic cleavage in vivo to generate a C-terminal fragment that is a structural component of the Nup84p subcomplex (with roles in NPC biogenesis and localization of genes to the nuclear periphery), and an N-terminal fragment that is one of several FG-nucleoporins within the NPC central core directly resp…
YGR101W	1	mutated	S000003333	PCP1	1041	Processing of Cytochrome c Peroxidase	Mitochondrial serine protease; required for the processing of various mitochondrial proteins and maintenance of mitochondrial DNA and morphology; belongs to the rhomboid-GlpG superfamily of intramembrane peptidases
YHR020W	1	mutated	S000001062		2067		Prolyl-tRNA synthetase; N-terminal domain shows weak homology to prokaryotic posttransfer editing domain, but does not possess posttransfer editing activity; may interact with ribosomes, based on co-purification experiments
YKR042W	1	mutated	S000001750	UTH1	1098	yoUTH	Mitochondrial inner membrane protein; role in mitophagy is disputed; implicated in cell wall biogenesis, the oxidative stress response, life span during starvation, and cell death; SUN family member; UTH1 has a paralog, NCA3, that arose from the whole genome duplication
YOR384W	1	mutated	S000005911	FRE5	2085	Ferric REductase	Putative ferric reductase with similarity to Fre2p; expression induced by low iron levels; the authentic, non-tagged protein is detected in highly purified mitochondria in high-throughput studies
YPL208W	1	mutated	S000006129	RKM1	1752	Ribosomal lysine (K) Methyltransferase	SET-domain lysine-N-methyltransferase; catalyzes the formation of dimethyllysine residues on the large ribosomal subunit proteins L23 (Rpl23Ap and Rpl23Bp) and monomethyllysine residues on L18 (Rps18Ap and Rps18Bp)
YPR125W	1	mutated	S000006329	YLH47	1365	Yeast LETM1 Homolog of 47 kD	Mitochondrial inner membrane protein; exposed to the mitochondrial matrix; associates with mitochondrial ribosomes; NOT required for respiratory growth; homolog of human Letm1, a protein implicated in Wolf-Hirschhorn syndrome
YPL009C	1	mutated	S000005930	RQC2	3117	Ribosome Quality control Complex	Component of the Ribosome Quality Control (RQC) complex; RQC is a ribosome-bound complex required for degradation of polypeptides arising from stalled translation; recruits alanine- and threonine-charged tRNA to the A site and directs the elongation of nascent chains independently of mRNA or 40S subunits; monitors translation stress and signals this to Hsf1p
YLR329W	1	fixed	S000004321	REC102	892	RECombination	Protein involved in early stages of meiotic recombination; required for chromosome synapsis; forms a complex with Rec104p and Spo11p necessary during the initiation of recombination
YLR312C	1	fixed	S000004303	ATG39	1197	AuTophaGy related	Transmembrane receptor with a role in nucleophagy; involved in selective autophagy of the endoplasmic reticulum and nucleus in response to nitrogen starvation or rapamycin treatment; role in nuclear envelope deformation to generate nucleus-derived double-membrane vesicles (NDVs), interacting with Atg8p to target these NDVs to forming autophagosomal membranes; anchored in the outer nuclear membran…
YLR373C	1	mutated	S000004365	VID22	2706	Vacuolar Import and Degradation	G-quadruplex (G4) DNA binding protein; maintains genome integrity by promoting the stability of G4-DNA regions; involved in nucleosome displacement during double-strand break repair; involved in fructose-1,6-bisphosphatase (FBPase) transport from the cytosol to Vid (vacuole import and degradation) vesicles during degradation; glycosylated integral membrane protein of the plasma membrane; localize…
YNL094W	1	mutated	S000005038	APP1	1764	Actin Patch Protein	Phosphatidate phosphatase, converts phosphatidate to diacylglycerol; App1p, Pah1p, Dpp1p, and Lpp1p are responsible for all the phosphatidate phosphatase activity; component of cortical actin patches; interacts with components of endocytic pathway
YKR095W	1	mutated	S000001803	MLP1	5628	Myosin-Like Protein	Myosin-like protein associated with the nuclear envelope; nuclear basket protein that connects the nuclear pore complex with the nuclear interior; involved with Tel1p in telomere length control; involved with Pml1p and Pml39p in nuclear retention of unspliced mRNAs; MLP1 has a paralog, MLP2, that arose from the whole genome duplication
YLR336C	1	mutated	S000004328	SGD1	2700	Suppressor of Glycerol Defect	Essential nuclear protein; required for biogenesis of the small ribosomal subunit; has a possible role in the osmoregulatory glycerol response; putative homolog of human NOM1 which is implicated in acute myeloid leukemia
YLR362W	1	mutated	S000004354	STE11	2154	STErile	Signal transducing MEK kinase; involved in pheromone response and pseudohyphal/invasive growth pathways where it phosphorylates Ste7p, and the high osmolarity response pathway, via phosphorylation of Pbs2p; regulated by Ste20p and Ste50p; protein abundance increases in response to DNA replication stress
YLR454W	1	mutated	S000004446	FMP27	7887	Found in Mitochondrial Proteome	Protein with structural similarity to lipid transport protein Vps13p; localizes to multiple membrane contact sites between organelles including mitochondria–ER contact sites; non-tagged protein is detected in highly purified mitochondria in high-throughput studies
YHR099W	1	fixed	S000001141	TRA1	11235	similar to human TRRAP	Subunit of SAGA and NuA4 histone acetyltransferase complexes; interacts with acidic activators (e.g., Gal4p) which leads to transcription activation; similar to human TRRAP, which is a cofactor for c-Myc mediated oncogenic transformation
YMR183C	1	mutated	S000004795	SSO2	888	Supressor of Sec One	Plasma membrane t-SNARE; involved in fusion of secretory vesicles at the plasma membrane; syntaxin homolog that is functionally redundant with Sso1p; SSO2 has a paralog, SSO1, that arose from the whole genome duplication
YNL277W-A	1	mutated	S000028852		189		Putative protein of unknown function
YNL085W	1	mutated	S000005029	MKT1	2493	Maintenance of K2 Killer Toxin	Protein similar to nucleases that forms a complex with Pbp1p; complex may mediate posttranscriptional regulation of HO; involved in propagation of M2 dsRNA satellite of L-A virus; allelic variation affects mitochondrial genome stability, drug resistance, and more; forms cytoplasmic foci upon DNA replication stress; localization to P-bodies under ethanol stress differs between strains
YLR075W	1	fixed	S000004065	RPL10	666	Ribosomal Protein of the Large subunit	Ribosomal 60S subunit protein L10; homologous to mammalian ribosomal protein L10 and bacterial L16; responsible for joining the 40S and 60S subunits; regulates translation initiation; similar to members of the QM gene family; protein abundance increases under DNA replication stress; mutations in human homolog implicated in T-cell acute lymphoblastic leukemia and also autism spectrum disorders (AS…
YOR177C	1	mutated	S000005703	MPC54	1395	Meiotic Plaque Component	Component of the meiotic outer plaque; a membrane-organizing center which is assembled on the cytoplasmic face of the spindle pole body during meiosis II and triggers the formation of the prospore membrane; potential Cdc28p substrate
YOR201C	1	mutated	S000005727	MRM1	1239	Mitochondrial rRNA Methyltransferase	Ribose methyltransferase; modifies a functionally critical, conserved nucleotide in mitochondrial 21S rRNA
YJL039C	1	fixed	S000003576	NUP192	5052	NUclear Pore	Essential subunit of inner ring of nuclear pore complex (NPC); plays a role in modulating transport through the NPC; homologous to human NUP205
YPL183C	1	mutated	S000006104	RTT10	3042	Regulator of Ty1 Transposition	WD40 domain-containing protein involved in endosomal recycling; forms a complex with Rrt2p that functions in the retromer-mediated pathway for recycling internalized cell-surface proteins; interacts with Trm7p for 2'-O-methylation of N34 of substrate tRNAs; has a role in regulation of Ty1 transposition; human ortholog is WDR6
YLR111W	1	mutated	S000004101		333		Putative protein of unknown function; conserved across S. cerevisiae strains
YDL090C	1	mutated	S000002248	RAM1	1296	RAS protein and A-factor Maturation	Beta subunit of the CAAX farnesyltransferase (FTase); this complex prenylates the a-factor mating pheromone and Ras proteins; required for the membrane localization of Ras proteins and a-factor; homolog of the mammalian FTase beta subunit
YGR162W	1	mutated	S000003394	TIF4631	2859	Translation Initiation Factor	Translation initiation factor eIF4G and scaffold protein; subunit of the mRNA cap-binding protein complex (eIF4F) with eIF4E (Cdc33p) and eIF4A (Tif1p/Tif2p); stimulates the ATPase and helicase activities of eIF4A synergistically with eIF4G; required with eIF4E for Ded1p-mediated stimulation of mRNA recruitment during 48S preinitiation complex (PIC) assembly; association with Pab1p mediates poly(…
YBR150C	1	mutated	S000000354	TBS1	3285	ThiaBendazole Sensitive	Protein of unknown function; the authentic, non-tagged protein is detected in highly purified mitochondria in high-throughput studies; associates with rDNA chromatin in vivo; TBS1 has a paralog, HAL9, that arose from the whole genome duplication
YCR033W	1	mutated	S000000629	SNT1	3681	SaNT domains	Set3C histone deacetylase scaffold; can act as prion [ESI+] (Expressed Subtelomeric Information) that drives emergence and transgenerational inheritance of activated chromatin state; prion conformer is triggered by transient Snt1p phosphorylation upon cell cycle arrest; [ESI+] reshapes the activity Set3C, recruiting RNAPII, interfering with Rap1p binding to activate genes in otherwise repressed s…
YGR062C	1	mutated	S000003294	COX18	951	Cytochrome c OXidase	Protein required for membrane insertion of C-terminus of Cox2p; mitochondrial integral inner membrane protein; interacts genetically and physically with Mss2p and Pnt1p; similar to S. cerevisiae Oxa1, N. crassa Oxa2p, and E. coli YidC; respiratory defect of the null mutant is functionally complemented by human COX18 carrying the N-terminal 54 amino acids of S. cerevisiae Cox18p
YLR279W	1	mutated	S000004269		390		Dubious open reading frame; unlikely to encode a functional protein, based on available experimental and comparative sequence data
YOL151W	1	mutated	S000005511	GRE2	1029	Genes de Respuesta a Estres (stress responsive genes)	3-methylbutanal reductase and NADPH-dependent methylglyoxal reductase; stress induced (osmotic, ionic, oxidative, heat shock and heavy metals); regulated by the HOG pathway; restores resistance to glycolaldehyde by coupling reduction of glycolaldehyde to ethylene glycol and oxidation of NADPH to NADP+; protein abundance increases in response to DNA replication stress; methylglyoxal reductase (NAD…
YBR068C	1	mutated	S000000272	BAP2	1830	Branched-chain Amino acid Permease	High-affinity leucine permease; functions as a branched-chain amino acid permease involved in uptake of leucine, isoleucine and valine; contains 12 predicted transmembrane domains; BAP2 has a paralog, BAP3, that arose from the whole genome duplication
YGR271C-A	1	mutated	S000007608	EFG1	702	Exit From G1	Ribosome biogenesis factor required for maturation of 18S rRNA; null mutant is sensitive to hydroxyurea and is delayed in recovering from alpha-factor arrest; green fluorescent protein (GFP)-fusion protein localizes to the nucleolus
YJL153C	1	mutated	S000003689	INO1	1602	INOsitol requiring	Inositol-3-phosphate synthase; involved in synthesis of inositol phosphates and inositol-containing phospholipids; transcription is coregulated with other phospholipid biosynthetic genes by Ino2p and Ino4p, which bind the UASINO DNA element
YJL150W	1	mutated	S000003686		303		Dubious open reading frame; unlikely to encode a functional protein, based on available experimental and comparative sequence data
YJL149W	1	mutated	S000003685	DAS1	1992	Dst1-delta 6-Azauracil Sensitivity	Putative SCF ubiquitin ligase F-box protein; interacts physically with both Cdc53p and Skp1 and genetically with CDC34; similar to putative F-box protein YDR131C
YJR030C	1	mutated	S000003791	RBH2	2238	Ran Binding domain Homolog	Putative protein of unknown function; expression repressed in carbon limited vs carbon replete chemostat cultures; non-essential gene; contains a PH-like domain; RBH2 has a paralog, RBH1, that arose from the whole genome duplication
YKL167C	1	mutated	S000001650	MRP49	414	Mitochondrial Ribosomal Protein	Mitochondrial ribosomal protein of the large subunit; not essential for mitochondrial translation
YLL064C	1	mutated	S000003987	PAU18	363	seriPAUperin	Protein of unknown function; member of the seripauperin multigene family encoded mainly in subtelomeric regions; identical to Pau6p
YLR125W	1	mutated	S000004115		411		Putative protein of unknown function; mutant has decreased Ty3 transposition; YLR125W is not an essential gene
YLR199C	1	mutated	S000004189	PBA1	917	Proteasome Biogenesis-Associated	Protein involved in 20S proteasome assembly; forms a heterodimer with Add66p that binds to proteasome precursors; interaction with Pba1p-Add66p may affect function of the mature proteasome and its role in maintaining respiratory metabolism; similar to human PAC1 constituent of the PAC1-PAC2 complex involved in proteasome assembly
YML069W	1	mutated	S000004534	POB3	1659	POl1 Binding	Subunit of the heterodimeric FACT complex (Spt16p-Pob3p); FACT associates with chromatin via interaction with Nhp6Ap and Nhp6Bp, and reorganizes nucleosomes to facilitate access to DNA by RNA and DNA polymerases; protein abundance increases in response to DNA replication stress
YMR184W	1	mutated	S000004796	ADD37	597	Alpha1-proteinase inhibitor-Degradation Deficient	Protein of unknown function; involved in ER-associated protein degradation; green fluorescent protein (GFP)-fusion protein localizes to the cytoplasm and is induced in response to the DNA-damaging agent MMS; YMR184W is not an essential gene; protein abundance increases in response to DNA replication stress
YNL277W	1	mutated	S000005221	MET2	1461	METhionine requiring	L-homoserine-O-acetyltransferase; catalyzes the conversion of homoserine to O-acetyl homoserine which is the first step of the methionine biosynthetic pathway
YOR202W	1	mutated	S000005728	HIS3	663	HIStidine	Imidazoleglycerol-phosphate dehydratase; catalyzes the sixth step in histidine biosynthesis; mutations cause histidine auxotrophy and sensitivity to Cu, Co, and Ni salts; transcription is regulated by general amino acid control via Gcn4p
YOR296W	1	mutated	S000005822		3870		Putative protein of unknown function; green fluorescent protein (GFP)-fusion protein localizes to the cytoplasm; expressed during copper starvation; YOR296W is not an essential gene
YGL050W	1	mutated	S000003018	TYW3	822	Trna-YW synthesizing protein	tRNA methyltransferase required for synthesis of wybutosine; a modified guanosine found at the 3'-position adjacent to the anticodon of phenylalanine tRNA which supports reading frame maintenance by stabilizing codon-anticodon interactions
YNL244C	1	mutated	S000005188	SUI1	327	SUppressor of Initiator codon	Translation initiation factor eIF1; component of complex involved in recognition of initiator codon; modulates translation accuracy at initiation phase by discriminating against suboptimal initiation sites to prevent excessive uORF translation genome-wide
YLR278C	1	mutated	S000004268		4026		Zinc-cluster protein; GFP-fusion protein localizes to the nucleus; mutant shows moderate growth defect on caffeine; has a prion-domain like fragment that increases frequency of [URE3]; associates with rDNA chromatin in vivo; YLR278C is not an essential gene
YNL339C	1	mutated	S000005283	YRF1-6	5728		Helicase encoded by the Y' element of subtelomeric regions; highly expressed in the mutants lacking the telomerase component TLC1; potentially phosphorylated by Cdc28p
YKL096W	1	mutated	S000001579	CWP1	720	Cell Wall Protein	Cell wall mannoprotein that localizes to birth scars of daughter cells; linked to beta-1,3- and beta-1,6-glucan heteropolymer through phosphodiester bond; required for propionic acid resistance; targeted to vacuole via AP-3 pathway
YLR140W	1	mutated	S000004130		327		Dubious open reading frame unlikely to encode a functional protein; overlaps essential RRN5 gene which encodes a member of the UAF transcription factor involved in transcription of rDNA by RNA polymerase I
YNL295W	1	mutated	S000005239	MRX6	1575	Mitochondrial oRganization of gene eXpression (MIOREX)	Mitochondrial ribosome-associated protein; regulates mitochondrial DNA copy number and the size and distribution of mtDNA nucleoids; subunit of a complex containing Pet20p, Mam33p, and Pim1p that may regulate mtDNA replication; member of the PET20 domain-containing protein family; forms foci that partially co-localize with mtDNA
YLL015W	1	mutated	S000003938	BPT1	4680	Bile Pigment Transporter	ABC type transmembrane transporter of MRP/CFTR family; found in vacuolar membrane, involved in the transport of unconjugated bilirubin and in heavy metal detoxification via glutathione conjugates, along with Ycf1p
YNL049C	1	mutated	S000004994	SFB2	2631	Sed Five Binding	Component of the Sec23p-Sfb2p heterodimer of the COPII vesicle coat; required for cargo selection during vesicle formation in ER to Golgi transport; homologous to Sfb3p; SFB2 has a paralog, SEC24, that arose from the whole genome duplication
YBR090C	1	mutated	S000000294		726		Putative protein of unknown function; green fluorescent protein (GFP)-fusion protein localizes to the cytoplasm and nucleus
YDR121W	1	mutated	S000002528	DPB4	591	DNA Polymerase B (II) subunit	Subunit of DNA pol epsilon and of ISW2 chromatin accessibility complex; involved in both chromosomal DNA replication and inheritance of telomeric silencing; stabilizes the interaction of Pol epsilon with primer-template DNA, positively affecting the processivity of the polymerase and exonuclease activities of Pol epsilon; interacts with extranucleosomal DNA and acts as anchor point for ISW2 compl…
YBR295W	1	mutated	S000000499	PCA1	3651	P-type Cation-transporting ATPase	Cadmium transporting P-type ATPase; may also have a role in copper and iron homeostasis; stabilized by Cd binding, which prevents ubiquitination; S288C and other lab strains contain a G970R mutation which eliminates Cd transport function
YGR253C	1	mutated	S000003485	PUP2	783	PUtative Proteasome subunit	Alpha 5 subunit of the 20S proteasome; involved in ubiquitin-dependent catabolism; human homolog is subunit zeta
YHR161C	1	mutated	S000001204	YAP1801	1914	Yeast Assembly Polypeptide	Protein of the AP180 family, involved in clathrin cage assembly; binds Pan1p and clathrin; YAP1801 has a paralog, YAP1802, that arose from the whole genome duplication
YHR162W	1	mutated	S000001205	MPC2	390	Mitochondrial Pyruvate Carrier	Highly conserved subunit of the mitochondrial pyruvate carrier (MPC); expressed during growth on fermentable carbon sources, and heterodimerizes with Mpc1p to form the fermentative isoform of MPC; MPC localizes to the mitochondrial inner membrane and mediates pyruvate uptake; MPC2 paralog, MPC3, heterodimerizes with Mpc1p to form the respiratory MPC isoform
YKR039W	1	mutated	S000001747	GAP1	1809	General Amino acid Permease	General amino acid permease; involved in uptake of all L-amino acids, some D-amino acids, related compounds, toxic analogs and polyamines; regulated by nitrogen source; targeted to vacuole via Vps10p-dependent endosomal vacuolar protein sorting pathway; essential for invasive growth
YOR275C	1	mutated	S000005801	RIM20	1986	Regulator of IME2	Protein involved in proteolytic activation of Rim101p; part of response to alkaline pH; PalA/AIP1/Alix family member; interaction with the ESCRT-III subunit Snf7p suggests a relationship between pH response and multivesicular body formation; localizes to cytosol, nucleus and peroxisomes
YOR276W	1	mutated	S000005802	CAF20	486	Cap Associated Factor	Phosphoprotein of the mRNA cap-binding complex; involved in translational control; repressor of cap-dependent translational initiation; translational activator of select mRNAs during filamentous growth; competes with eIF4G for binding to eIF4E
YPR161C	1	mutated	S000006365	SGV1	1974	Suppressor of Gpa1-Val50 mutation	Cyclin (Bur2p)-dependent protein kinase; subunit of the CDK-cyclin BUR kinase complex with Bur2p; regulates Set2p-dependent H3K36 trimethylation; regulates transcriptional elongation through the phosphorylation of the carboxy-terminal domain (CTD) of Rpo21p; stimulates recruitment of the PAF complex through Spt5p CTD phosphorylation; recruits Spt6p to the CTD at the onset of transcription; regula…
YDR543C	1	mutated	S000002951		300		Dubious open reading frame; unlikely to encode a functional protein, based on available experimental and comparative sequence data
YER067W	1	mutated	S000000869	RGI1	486	Respiratory Growth Induced	Protein involved in energy metabolism under respiratory conditions; abundance is increased upon intracellular iron depletion or in response to DNA replication stress; suppresses pro-apoptotic effect of expressing human BAX in yeast cells; RGI1 has a paralog, RGI2, that arose from the whole genome duplication
YER096W	1	mutated	S000000898	SHC1	1539	Sporulation-specific Homolog of CSD4	Sporulation-specific activator of Chs3p (chitin synthase III); required for the synthesis of the chitosan layer of ascospores; transcriptionally induced at alkaline pH; SHC1 has a paralog, SKT5, that arose from the whole genome duplication
YLR112W	1	mutated	S000004102		420		Putative protein of unknown function; conserved across S. cerevisiae strains
YNL337W	1	mutated	S000005281		255		Dubious open reading frame; unlikely to encode a functional protein, based on available experimental and comparative sequence data
YDL059C	1	mutated	S000002217	RAD59	717	RADiation sensitive	Protein involved DNA double-strand break repair; repairs breaks in DNA during vegetative growth via recombination and single-strand annealing; anneals complementary single-stranded DNA; forms nuclear foci upon DNA replication stress; required for loading of Rad52p to DSBs; regulates replication fork progression in DNA ligase I-deficient cells; paralog of Rad52p
YLR341W	1	mutated	S000004333	SPO77	1434	SPOrulation	Meiosis-specific protein of unknown function; required for spore wall formation during sporulation and for timely prospore membrane closure along with SPS1; required with Sps1p for phosphorylation and turnover of Ssp1p; dispensable for both nuclear divisions during meiosis
YMR296C	1	mutated	S000004911	LCB1	1677	Long-Chain Base	Component of serine palmitoyltransferase; responsible along with Lcb2p for the first committed step in sphingolipid synthesis, which is the condensation of serine with palmitoyl-CoA to form 3-ketosphinganine
YMR297W	1	mutated	S000004912	PRC1	1599	PRoteinase C	Vacuolar carboxypeptidase Y (proteinase C, CPY); broad-specificity C-terminal exopeptidase involved in non-specific protein degradation in vacuole; involved, along with functional homolog Prc1p, in vacuolar zymogen activation, breakdown of autophagic body, and autophagosome-dependent protein synthesis; role in phytochelatin synthesis; targeted to vacuole via Vps10p-dependent endosomal vacuolar pr…
YNR021W	1	mutated	S000005304		1215		Putative protein of unknown function; green fluorescent protein (GFP)-fusion protein localizes to the endoplasmic reticulum; YNR021W is not an essential gene
YPL103C	1	mutated	S000006024	FMP30	1407	Found in Mitochondrial Proteome	Protein with a role in maintaining mitochondrial morphology; also involved in maintaining normal cardiolipin levels; mitochondrial inner membrane protein; proposed to be involved in N-acylethanolamine metabolism; related to mammalian N-acylPE-specific phospholipase D
YPL101W	1	mutated	S000006022	ELP4	1371	ELongator Protein	Subunit of hexameric RecA-like ATPase Elp456 Elongator subcomplex; which is required for modification of wobble nucleosides in tRNA; required for Elongator structural integrity; null mutation is functionally complemented by human ELP4
YPR002W	1	mutated	S000006206	PDH1	1551	prpD Homolog	Putative 2-methylcitrate dehydratase; mitochondrial protein that participates in respiration; induced by diauxic shift; homologous to E. coli PrpD, may take part in the conversion of 2-methylcitrate to 2-methylisocitrate
YAL026C-A	1	mutated	S000028730		438		Dubious open reading frame; unlikely to encode a functional protein, based on available experimental and comparative sequence data; partially overlaps the uncharacterized ORF YAL027W and the verified gene DRS2
YGL144C	1	mutated	S000003112	ROG1	2058	Revertant Of Glycogen synthase kinase mutation	Lipase with specificity for monoacylglycerol; preferred substrate is 1-oleoylglycerol; null mutation affects lipid droplet morphology and overexpression causes increased accumulation of reactive oxygen species
YHR001W	1	mutated	S000001043	OSH7	1314	OxySterol binding protein Homolog	Oxysterol-binding phosphatidylserine transferase; part of family with seven members in S. cerevisiae; family members have overlapping, redundant functions in sterol metabolism and collectively perform a function essential for viability; OSH7 has a paralog, OSH6, that arose from the whole genome duplication
YPL207W	1	mutated	S000006128	TYW1	2433	Trna-YW synthesizing protein	Iron-sulfur protein required for synthesis of wybutosine modified tRNA; wybutosine is a modified guanosine found at 3'-position adjacent to anticodon of phenylalanine tRNA which supports reading frame maintenance by stabilizing codon-anticodon interactions; induction by Yap5p in response to iron provides protection from high iron toxicity; overexpression results in increased cellular iron
YPR167C	1	mutated	S000006371	MET16	786	METhionine requiring	3'-phosphoadenylsulfate reductase; reduces 3'-phosphoadenylyl sulfate to adenosine-3',5'-bisphosphate and free sulfite using reduced thioredoxin as cosubstrate, involved in sulfate assimilation and methionine metabolism
YPR168W	1	mutated	S000006372	NUT2	474	Negative regulation of URS Two	Subunit of the RNA polymerase II mediator complex; conserved from yeast to human; associates with core polymerase subunits to form the RNA polymerase II holoenzyme; required for transcriptional activation and has a role in basal transcription; protein abundance increases in response to DNA replication stress
YDR384C	1	mutated	S000002792	ATO3	828	Ammonia (Ammonium) Transport Outward	Plasma membrane protein, putative ammonium transporter; regulation pattern suggests a possible role in export of ammonia from the cell; phosphorylated in mitochondria; member of the TC 9.B.33 YaaH family of putative transporters
YEL016C	1	mutated	S000000742	NPP2	1482	ecto-Nucleotide Pyrophosphatase/Phosphodiesterase	Nucleotide pyrophosphatase/phosphodiesterase; mediates extracellular nucleotide phosphate hydrolysis along with Npp1p and Pho5p; activity and expression enhanced during conditions of phosphate starvation; involved in spore wall assembly; SWAT-GFP and mCherry fusion proteins localize to the endoplasmic reticulum; NPP2 has a paralog, NPP1, that arose from the whole genome duplication; npp1 npp2 dou…
YEL015W	1	mutated	S000000741	EDC3	1656	Enhancer of mRNA DeCapping	Non-essential conserved protein with a role in mRNA decapping; specifically affects the function of the decapping enzyme Dcp1p; mediates decay of the RPS28B mRNA via binding to both Rps28Bp (or Rps28Ap) and the RPS28B mRNA; mediates decay of the YRA1 mRNA by a different, translation-independent mechanism; localizes to cytoplasmic mRNA processing bodies; forms cytoplasmic foci upon DNA replication…
YGL257C	1	mutated	S000003226	MNT2	1677	MaNnosylTransferase	Mannosyltransferase; involved in adding the 4th and 5th mannose residues of O-linked glycans
YGL256W	1	mutated	S000003225	ADH4	1149	Alcohol DeHydrogenase	Alcohol dehydrogenase isoenzyme type IV; dimeric enzyme demonstrated to be zinc-dependent despite sequence similarity to iron-activated alcohol dehydrogenases; transcription is induced in response to zinc deficiency
YMR049C	1	mutated	S000004652	ERB1	2424	Eukaryotic Ribosome Biogenesis	Constituent of 66S pre-ribosomal particles; forms a complex with Nop7p and Ytm1p that is required for maturation of the large ribosomal subunit; required for maturation of the 25S and 5.8S ribosomal RNAs; binds RNA via its C-terminal domain; homologous to mammalian Bop1
YLR287C	1	mutated	S000004277		1068		Putative protein of unknown function; green fluorescent protein (GFP)-fusion protein localizes to the cytoplasm; YLR287C is not an essential gene
YOL166W-A	1	mutated	S000028709		156		Protein of unknown function; identified by gene-trapping, microarray-based expression analysis, and genome-wide homology searching
YJR006W	1	mutated	S000003766	POL31	1464	POLymerase	Subunit of DNA polymerase delta (polymerase III); essential for cell viability; involved in DNA replication and DNA repair; forms a complex with Rev3p, Rev7p and Pol32p; relocalizes to the cytosol in response to hypoxia
YOR221C	1	mutated	S000005747	MCT1	1083	Malonyl-CoA:ACP Transferase	Predicted malonyl-CoA:ACP transferase; putative component of a type-II mitochondrial fatty acid synthase that produces intermediates for phospholipid remodeling
YOR222W	1	mutated	S000005748	ODC2	924	OxoDicarboxylate Carrier	Mitochondrial inner membrane transporter; 2-oxodicarboxylate transporter, exports 2-oxoadipate and 2-oxoglutarate from the mitochondrial matrix to the cytosol for use in lysine and glutamate biosynthesis and in lysine catabolism; ODC2 has a paralog, ODC1, that arose from the whole genome duplication
Q0092	1	mutated	S000007269		141		Dubious open reading frame; unlikely to encode a functional protein, based on available experimental and comparative sequence data
YBL055C	1	mutated	S000000151		1257		3'-->5' exonuclease and endonuclease with a possible role in apoptosis; has similarity to mammalian and C. elegans apoptotic nucleases
YBL054W	1	mutated	S000000150	TOD6	1578	Twin Of Dot6p	PAC motif binding protein involved in rRNA and ribosome biogenesis; subunit of the RPD3L histone deacetylase complex; Myb-like HTH transcription factor; hypophosphorylated by rapamycin treatment in a Sch9p-dependent manner; activated in stochastic pulses of nuclear localization
YCR097W-A	1	mutated	S000007632		267		Dubious open reading frame; unlikely to encode a functional protein, based on available experimental and comparative sequence data; identified by homology to a hemiascomycetous yeast protein
YDR516C	1	mutated	S000002924	EMI2	1503	Early Meiotic Induction	Hexokinase expressed during growth with low glucose levels; induced on non-fermentable carbon sources; required for transcriptional induction of the early meiotic-specific transcription factor IME1; required for sporulation; expression regulated by glucose-repression transcription factors Mig1/2p; protein abundance increases in response to DNA replication stress; EMI2 has a paralog, GLK1, that ar…
YDR517W	1	mutated	S000002925	GRH1	1119	GRasp65 (Golgi reassembly stacking protein of 65kD) Homolog	Acetylated cis-Golgi protein, homolog of human GRASP65; forms a complex with the coiled-coil protein Bug1p; required for unconventional protein secretion (UPS) of Acb1p in response to starvation; forms amyloid fibrils under heat shock; protein abundance increases in response to DNA replication stress
YGR043C	1	mutated	S000003275	NQM1	1002	Non-Quiescent Mutant	Transaldolase of unknown function; transcription is repressed by Mot1p and induced by alpha-factor and during diauxic shift; NQM1 has a paralog, TAL1, that arose from the whole genome duplication
YGR147C	1	mutated	S000003379	NAT2	867	N-terminal AcetylTransferase	Protein of unknown function; has an apparent role in acetylation of N-terminal methionine residues
YKL142W	1	mutated	S000001625	MRP8	660	Mitochondrial Ribosomal Protein	Protein of unknown function; undergoes sumoylation; transcription induced under cell wall stress; protein levels are reduced under anaerobic conditions; protein abundance increases in response to DNA replication stress; originally thought to be a mitochondrial ribosomal protein based on sequence analysis
YBR089W	1	mutated	S000000293		600		Dubious open reading frame; unlikely to encode a functional protein, based on available experimental and comparative sequence data; almost completely overlaps the verified gene POL30
YDR047W	1	mutated	S000002454	HEM12	1089	HEMe biosynthesis	Uroporphyrinogen decarboxylase; catalyzes the fifth step in the heme biosynthetic pathway; localizes to both the cytoplasm and nucleus; a hem12 mutant has phenotypes similar to patients with porphyria cutanea tarda
YDR345C	1	mutated	S000002753	HXT3	1704	HeXose Transporter	Low affinity glucose transporter of the major facilitator superfamily; expression is induced in low or high glucose conditions; HXT3 has a paralog, HXT5, that arose from the whole genome duplication
YER074W	1	mutated	S000000876	RPS24A	874	Ribosomal Protein of the Small subunit	Protein component of the small (40S) ribosomal subunit; homologous to mammalian ribosomal protein S24, no bacterial homolog; RPS24A has a paralog, RPS24B, that arose from the whole genome duplication
YHR072W	1	mutated	S000001114	ERG7	2196	ERGosterol biosynthesis	Lanosterol synthase; an essential enzyme that catalyzes the cyclization of squalene 2,3-epoxide, a step in ergosterol biosynthesis; human LSS functionally complements the lethality of the erg7 null mutation
YJR005C-A	1	mutated	S000028523	LSO1	282	Late-annotated Small Open reading frame	Protein with a potential role in response to iron deprivation; transcription increases during iron deprivation and during treatment with 2-(6-benzyl-2-pyridyl)quinazoline (BPQ) and copper; regulated by Aft1p and, to a lesser extent, by Aft2p; originally identified as a syntenic homolog of an Ashbya gossypii gene; localizes to nucleus and cytoplasm, and nuclear localization is enhanced under iron-…
YPL152W	1	mutated	S000006073	RRD2	1077	Resistant to Rapamycin Deletion	Peptidyl-prolyl cis/trans-isomerase; also activates the phosphotyrosyl phosphatase activity of protein phosphatase 2A (PP2A); regulates G1 phase progression, the osmoresponse, microtubule dynamics; subunit of the Tap42p-Pph21p-Rrd2p complex; protein abundance increases in response to DNA replication stress
YNL133C	1	mutated	S000005077	FYV6	522	Function required for Yeast Viability	Protein of unknown function; required for survival upon exposure to K1 killer toxin; proposed to regulate double-strand break repair via non-homologous end-joining
YMR283C	1	mutated	S000004896	RIT1	1542	Ribosylation of Initiator tRNA	Initiator methionine 2'-O-ribosyl phosphate transferase; modifies the initiator methionine tRNA at position 64 to distinguish it from elongator methionine tRNA
YLR427W	1	mutated	S000004419	MAG2	2013		Cytoplasmic protein of unknown function; induced in response to mycotoxin patulin; ubiquitinated protein similar to the human ring finger motif protein RNF10; predicted to be involved in repair of alkylated DNA due to interaction with MAG1
YMR162C	1	mutated	S000004772	DNF3	4971	Drs2 Neo1 Family	Trans-golgi network aminophospholipid translocase (flippase); type 4 P-type ATPase; involved in phospholipid translocation, contributing to the maintenance of membrane lipid asymmetry in post-Golgi secretory vesicles; role in protein trafficking between the Golgi and endosomal system; localizes to the trans-Golgi network; localizes to the shmoo tip where it has a redundant role in the cellular re…
YNL176C	1	mutated	S000005120	TDA7	1911	Topoisomerase I Damage Affected	Cell cycle-regulated gene of unknown function; promoter bound by Fkh2p; null mutant is sensitive to expression of the top1-T722A allele; TDA7 has a paralog, YDL211C, that arose from the whole genome duplication
YNR019W	1	mutated	S000005302	ARE2	1929	Acyl-coenzyme A: cholesterol acyl transferase-Related Enzyme	Acyl-CoA:sterol acyltransferase; endoplasmic reticulum enzyme that contributes the major sterol esterification activity in the presence of oxygen; ARE2 has a paralog, ARE1, that arose from the whole genome duplication
YOR354C	1	mutated	S000005881	MSC6	2079	Meiotic Sister-Chromatid recombination	Multicopy suppressor of HER2 involved in mitochondrial translation; mutant is defective in directing meiotic recombination events to homologous chromatids
YOR376W-A	1	mutated	S000028586		156		Putative protein of unknown function; identified by fungal homology and RT-PCR
YPL195W	1	mutated	S000006116	APL5	2799	clathrin Adaptor Protein complex Large chain	Delta adaptin-like subunit of the clathrin associated protein complex; functions in transport of alkaline phosphatase to the vacuole via the alternate pathway; suppressor of loss of casein kinase 1 function; the clathrin associated protein complex is also known as AP-3
YPL171C	1	mutated	S000006092	OYE3	1203	Old Yellow Enzyme	Conserved NADPH oxidoreductase containing flavin mononucleotide (FMN); homologous to Oye2p with different ligand binding and catalytic properties; has potential roles in oxidative stress response and programmed cell death
YCR037C	1	mutated	S000000633	PHO87	2772	PHOsphate metabolism	Low-affinity inorganic phosphate (Pi) transporter; acts upstream of Pho81p in regulation of PHO pathway; targeted to vacuole via AP-3 pathway; expression is independent of Pi concentration and Pho4p activity; contains 12 membrane-spanning segments; PHO87 has a paralog, PHO90, that arose from the whole genome duplication
YGR283C	1	mutated	S000003515	UPA1	1026	Urb2 particle associated methyl-transferase	Putative methyltransferase; may interact with ribosomes, based on co-purification experiments; predicted to be involved in ribosome biogenesis; null mutant is resistant to fluconazole; GFP-fusion protein localizes to the nucleolus; YGR283C has a paralog, YMR310C, that arose from the whole genome duplication
YKL115C	1	mutated	S000001598		393		Dubious open reading frame; unlikely to encode a functional protein, based on available experimental and comparative sequence data; partially overlaps the verified gene PRR1
YPL032C	1	mutated	S000005953	SVL3	2478	Styryl dye Vacuolar Localization	Protein of unknown function; mutant phenotype suggests a potential role in vacuolar function; green fluorescent protein (GFP)-fusion protein localizes to the cell periphery, cytoplasm, bud, and bud neck; relocalizes from bud neck to cytoplasm upon DNA replication stress; SVL3 has a paralog, PAM1, that arose from the whole genome duplication
YBL029W	1	mutated	S000000125		1131		Non-essential protein of unknown function
YGL117W	1	mutated	S000003085	ARO5	798	AROmatic amino acid requiring	Protein involved in aromatic amino acid biosynthesis; up-regulated following GCN4 induction, amino acid starvation, rapamycin treatment in GCN4-dependent manner; promoter contains Gcn4 control response element, which is bound by Gcn4p in vivo
YIL137C	1	mutated	S000001399	TMA108	2841	Translation Machinery Associated	Ribosome-associated, nascent chain binding factor; binds N-terminal region of nascent peptides during translation; recognizes target proteins via its putative metallopeptidase peptide-binding pocket
YLL060C	1	mutated	S000003983	GTT2	702	GlutaThione Transferase	Glutathione S-transferase capable of homodimerization; functional overlap with Gtt2p, Grx1p, and Grx2p; protein abundance increases in response to DNA replication stress
YLR436C	1	mutated	S000004428	ECM30	3825	ExtraCellular Mutant	Protein of unknown function; may play a role in cell wall biosynthesis, mutants have abormal relative levels of mannose and glucose and have Gap1p sorting and transport defects; (GFP)-fusion protein localizes to the cytoplasm
YMR047C	1	mutated	S000004650	NUP116	3342	NUclear Pore	FG-nucleoporin component of central core of the nuclear pore complex; contributes directly to nucleocytoplasmic transport and maintenance of the nuclear pore complex (NPC) permeability barrier; forms a stable association with Nup82p, Gle2p and two other FG-nucleoporins (Nsp1p and Nup159p); NUP116 has a paralog, NUP100, that arose from the whole genome duplication
YMR075W	1	mutated	S000004680	RCO1	2055		Essential component of the Rpd3S histone deacetylase complex; interacts with Eaf3p
YLR054C	1	mutated	S000004044	OSW2	2262	Outer Spore Wall	Protein of unknown function reputedly involved in spore wall assembly
YML043C	1	mutated	S000004507	RRN11	1524	Regulation of RNA polymerase I	Component of the core factor (CF) rDNA transcription factor complex; CF is required for transcription of 35S rRNA genes by RNA polymerase I and is composed of Rrn6p, Rrn7p, and Rrn11p
YLL001W	1	mutated	S000003924	DNM1	2274	DyNaMin-related	Dynamin-related GTPase involved in mitochondrial organization; required for mitochondrial fission and inheritance; self assembles on the cytoplasmic face of mitochondrial tubules at sites where division will occur; participates in endocytosis and regulates peroxisome fission along with Vps1p; mutants in the human ortholog DNM1L, which mediates mitochondrial fission, peroxisomal division, autophag…
YDR362C	1	mutated	S000002770	TFC6	2019	Transcription Factor C	Subunit of RNA polymerase III transcription initiation factor complex; one of six subunits of RNA polymerase III transcription initiation factor complex (TFIIIC); part of TFIIIC TauB domain that binds BoxB promoter sites of tRNA and other genes; cooperates with Tfc3p in DNA binding; human homolog is TFIIIC-110
YER060W	1	mutated	S000000862	FCY21	1587	FluoroCYtosine resistance	Putative purine-cytosine permease; very similar to Fcy2p but cannot substitute for its function
YER137W-A	1	mutated	S000028757		306		Dubious open reading frame; unlikely to encode a functional protein, based on available experimental and comparative sequence data; overlaps ORF YER137C
YER137C	1	mutated	S000000939		447		Protein of unknown function
YGL234W	1	mutated	S000003203	ADE57	2409	ADEnine requiring	Bifunctional enzyme of 'de novo' purine nucleotide pathway; contains both phosphoribosylglycinamidine synthetase/glycinamide ribotide synthetase (EC 6.3.4.13) ["Ade5"] and phosphoribosylaminoimidazole synthetase/aminoimidazole ribotide synthetase (EC 6.3.3.1) ["Ade7"] activities
YGR097W	1	mutated	S000003329	ASK10	3441	Activator of SKn7	Regulator of the Fps1p glycerol channel; under nonstress conditions, binds to Fps1p to positively regulate glycerol transport; under osmotic stress, multiple phosphorylation by Hog1p causes Ask10p to dissociate from Fps1p; forms homodimers and heterodimerizes with paralog Rgc1p; phosphorylated in response to oxidative stress; has a role in destruction of Ssn8p; associates with RNA polymerase II h…
YGR157W	1	mutated	S000003389	CHO2	2610	CHOline requiring	Phosphatidylethanolamine methyltransferase (PEMT); catalyzes the first step in the conversion of phosphatidylethanolamine to phosphatidylcholine during the methylation pathway of phosphatidylcholine biosynthesis
YGR222W	1	mutated	S000003454	PET54	882	PETite colonies	Mitochondrial inner membrane protein; binds to the 5' UTR of the COX3 mRNA to activate its translation together with Pet122p and Pet494p; also binds to the COX1 Group I intron AI5 beta to facilitate exon ligation during splicing; also stimulates efficient synthesis of Cox1p
YHR022C	1	mutated	S000001064		771		Putative protein of unknown function; YHR022C is not an essential gene
YIL142W	1	mutated	S000001404	CCT2	1584	Chaperonin Containing TCP-1	Subunit beta of the cytosolic chaperonin Cct ring complex; related to Tcp1p, required for the assembly of actin and tubulins in vivo
YIL142C-A	1	mutated	S000028796		333		Dubious open reading frame; unlikely to encode a functional protein, based on available experimental and comparative sequence data; overlaps ORF CCT2/YIL142W
YIR028W	1	mutated	S000001467	DAL4	1908	Degradation of Allantoin	Allantoin permease; expression sensitive to nitrogen catabolite repression and induced by allophanate, an intermediate in allantoin degradation
YJL106W	1	mutated	S000003642	IME2	1938	Inducer of MEiosis	Serine/threonine protein kinase involved in activation of meiosis; associates with Ime1p and mediates its stability, activates Ndt80p; IME2 expression is positively regulated by Ime1p; human CDK2 can complement ime2 null mutant
YJR084W	1	mutated	S000003844		1272		Protein that forms a complex with Thp3p; may have a role in transcription elongation and/or mRNA splicing; identified as a COP9 signalosome component but phenotype and interactions suggest it may not be involved with the signalosome
YKL064W	1	mutated	S000001547	MNR2	2910	MaNganese Resistance	Vacuolar membrane protein required for magnesium homeostasis; putative magnesium transporter; has similarity to Alr1p and Alr2p, which mediate influx of Mg2+ and other divalent cations; localizes to sites of contact between the vacuole and mitochondria (vCLAMPs)
YKR028W	1	mutated	S000001736	SAP190	3102	Sit4 Associated Protein	Protein that forms a complex with the Sit4p protein phosphatase; required for Sit4p function; member of a family of similar proteins including Sap4p, Sap155p, and Sap185p; SAP190 has a paralog, SAP185, that arose from the whole genome duplication
YLL019C	1	mutated	S000003942	KNS1	2214	Kinase Next to SPA2	Protein kinase involved in negative regulation of PolIII transcription; effector kinase of the TOR signaling pathway and phosphorylates Rpc53p to regulate ribosome and tRNA biosynthesis; member of the LAMMER family of protein kinases, which are serine/threonine kinases also capable of phosphorylating tyrosine residues; capable of autophosphorylation
YMR185W	1	mutated	S000004797	RTP1	2946	Required for the nuclear Transport of RNA Pol II	Protein required for the nuclear import and biogenesis of RNA pol II; conflicting evidence on whether null mutant is viable with elongated buds, or inviable; interacts with Rpb2, Rpb3, Nup116p, Nup100p and components of the R2TP complex (Rvb1p, Rvb2p, Pih1p); similar to human TMCO7 gene
YOL158C	1	mutated	S000005518	ENB1	1821	ENteroBactin	Ferric enterobactin transmembrane transporter; expressed under conditions of iron deprivation; member of the major facilitator superfamily; expression is regulated by Rcs1p and affected by chloroquine treatment
YBL062W	1	mutated	S000000158		381		Dubious open reading frame; unlikely to encode a functional protein, based on available experimental and comparative sequence data
YBL061C	1	mutated	S000000157	SKT5	2091		Activator of Chs3p (chitin synthase III) during vegetative growth; recruits Chs3p to the bud neck via interaction with Bni4p; SKT5 has a paralog, SHC1, that arose from the whole genome duplication
YLR105C	1	mutated	S000004095	SEN2	1134	Splicing ENdonuclease	Subunit of the tRNA splicing endonuclease; tRNA splicing endonuclease (Sen complex) is composed of Sen2p, Sen15p, Sen34p, and Sen54p; Sen complex also cleaves the CBP1 mRNA at the mitochondrial surface; Sen2p contains the active site for tRNA 5' splice site cleavage and has similarity to Sen34p and to Archaeal tRNA splicing endonuclease; localizes to the peroxisome in a Pex5p-dependent manner in …
YLR146C	1	mutated	S000004136	SPE4	903	SPErmidine auxotroph	Spermine synthase; required for the biosynthesis of spermine and also involved in biosynthesis of pantothenic acid
YML117W	1	mutated	S000004585	NAB6	3405	Nucleic Acid Binding protein	mRNA-binding protein; binds to the 3'UTR of cell wall-related mRNAs and stabilizes these mRNAs, acting in parallel to cell wall integrity signaling to maintain expression of cell wall genes during stress; acts antagonistically to Nab6p; deletion mutants display increased sensitivity to some cell wall disrupting agents; expression negatively regulated by cAMP
YMR136W	1	mutated	S000004744	GAT2	1683		Protein containing GATA family zinc finger motifs; similar to Gln3p and Dal80p; expression repressed by leucine
YNL327W	1	mutated	S000005271	EGT2	3126	Early G1 Transcript	Glycosylphosphatidylinositol (GPI)-anchored cell wall endoglucanase; localizes in birth scars; required for proper cell separation after cytokinesis; expression is activated by Swi5p and tightly regulated in a cell cycle-dependent manner
YNR047W	1	mutated	S000005330	FPK1	2682	FliPase Kinase	Ser/Thr protein kinase; phosphorylates several aminophospholipid translocase family members, regulating phospholipid translocation and membrane asymmetry; phosphorylates and inhibits the protein kinase Akl1p, stimulating endocytosis; phosphorylates and inhibits upstream inhibitory kinase Ypk1p; localizes to the cytoplasm, early endosome/TGN, the plasma membrane and the shmoo tip; redundant role w…
YBR284W	1	mutated	S000000488		2394		Putative metallo-dependent hydrolase superfamily protein; similar to AMP deaminases but lacks key catalytic residues and does not rescue purine nucleotide metabolic defect of quadruple aah1 ade8 amd1 his1 mutant; null mutant exhibits longer telomeres, altered Ty mobility, decreased resistance to rapamycin and wortmannin; induced in response to hydrostatic pressure; not an essential gene; YBR284W …
YGL190C	1	mutated	S000003158	CDC55	1581	Cell Division Cycle	Regulatory subunit B of protein phosphatase 2A (PP2A); Zds1p/2p-dependent localization to cytoplasm promotes mitotic entry; localization to nucleus prevents mitotic exit; required for correct nuclear division, chromosome segregation during achiasmate meiosis; maintains nucleolar sequestration of Cdc14p in early meiosis; limits formation of PP2A-Rts1p holocomplexes to ensure timely dissolution of …
YGR260W	1	mutated	S000003492	TNA1	1605	Transporter of Nicotinic Acid	High affinity nicotinic acid plasma membrane permease; responsible for uptake of low levels of nicotinic acid; expression of the gene increases in the absence of extracellular nicotinic acid or para-aminobenzoate (PABA)
YHL030W	1	mutated	S000001022	ECM29	5607	ExtraCellular Mutant	Scaffold protein; assists in association of proteasome core particle with regulatory particle; inhibitor of proteasome in vivo and in vitro; inhibits proteasomal ATPase activity; degraded by the mature proteasome after assembly; contains HEAT-like repeats; protein increases in abundance and relocalizes from nucleus to cytoplasm upon DNA replication stress
YHR056W-A	1	mutated	S000028777		435		Dubious open reading frame; unlikely to encode a functional protein, based on available experimental and comparative sequence data; completely overlaps ORF RSC30/YHR056C
YHR056C	1	mutated	S000001098	RSC30	2652	Remodel the Structure of Chromatin	Component of the RSC chromatin remodeling complex; non-essential gene required for regulation of ribosomal protein genes and the cell wall/stress response; null mutants are osmosensitive; RSC30 has a paralog, RSC3, that arose from the whole genome duplication
YIL056W	1	mutated	S000001318	VHR1	1923	VHt1 Regulator	Transcriptional activator; required for the vitamin H-responsive element (VHRE) mediated induction of VHT1 (Vitamin H transporter) and BIO5 (biotin biosynthesis intermediate transporter) in response to low biotin concentrations; VHR1 has a paralog, VHR2, that arose from the whole genome duplication
YJL045W	1	mutated	S000003581	SDH9	1905	Succinate DeHydrogenase	Minor succinate dehydrogenase isozyme; participates in oxidation of succinate and transfer of electrons to ubiquinone; induced during the diauxic shift in a Cat8p-dependent manner; YJL045W has a paralog, SDH1, that arose from the whole genome duplication
YKL059C	1	mutated	S000001542	MPE1	1326	Mutant PCF11 Extragenic suppressor	Subunit of CPF cleavage and polyadenylation factor and E3 Ub-ligase; detects polyadenylation signal in nascent pre-mRNA and triggers 3' end formation of mRNA via cleavage and polyadenylation; binds pre-mRNA via zinc knuckle and RING finger; E3 ubiquitin ligase involved in polyubiquitination of endonuclease Ysh1p; contains a ubiquitin-like (UBL) domain, a RNA-binding zinc knuckle motif and a RING …
YLR055C	1	mutated	S000004045	SPT8	1809	SuPpressor of Ty	Subunit of the SAGA transcriptional regulatory complex; not present in SAGA-like complex SLIK/SALSA; required for SAGA-mediated inhibition at some promoters
YLR355C	1	mutated	S000004347	ILV5	1188	IsoLeucine-plus-Valine requiring	Acetohydroxyacid reductoisomerase and mtDNA binding protein; involved in branched-chain amino acid biosynthesis and maintenance of wild-type mitochondrial DNA; found in mitochondrial nucleoids
YJR143C	1	mutated	S000003904	PMT4	2289	Protein O-MannosylTransferase	Protein O-mannosyltransferase; transfers mannose residues from dolichyl phosphate-D-mannose to protein serine/threonine residues; appears to form homodimers in vivo and does not complex with other Pmt proteins; target for new antifungals
YJL012C	1	mutated	S000003549	VTC4	2166	Vacuolar Transporter Chaperone	Vacuolar membrane polyphosphate polymerase; subunit of vacuolar transporter chaperone (VTC) complex involved in synthesis and transfer of polyP to vacuole; regulates membrane trafficking; role in non-autophagic vacuolar fusion; targeted to vacuole via AP-3 pathway; protein abundance increases in response to DNA replication stress
YIR006C	1	mutated	S000001445	PAN1	4443	Poly(A)-binding protein-dependent poly(A) riboNuclease	Part of actin cytoskeleton-regulatory complex Pan1p-Sla1p-End3p; associates with actin patches on cell cortex; promotes protein-protein interactions essential for endocytosis; regulates late stages of endocytosis; binds to and activates Arp2/3 complex in vitro; phosphorylation of Thr-1225 is regulated by MAPK Hog1p in response to osmotic stress
YER056C-A	1	mutated	S000002135	RPL34A	763	Ribosomal Protein of the Large subunit	Ribosomal 60S subunit protein L34A; homologous to mammalian ribosomal protein L34, no bacterial homolog; RPL34A has a paralog, RPL34B, that arose from the whole genome duplication
YBL106C	1	mutated	S000000202	SRO77	3033	Suppressor of rho3	Protein with roles in exocytosis and cation homeostasis; functions in docking and fusion of post-Golgi vesicles with plasma membrane; regulates cell proliferation and colony development via the Rho1-Tor1 pathway; interacts with SNARE protein Sec9p; homolog of Drosophila lethal giant larvae tumor suppressor; SRO77 has a paralog, SRO7, that arose from the whole genome duplication
YBR102C	1	mutated	S000000306	EXO84	2262	EXOcyst	Exocyst subunit with dual roles in exocytosis and spliceosome assembly; subunit of the the exocyst complex which mediates polarized targeting and tethering of post-Golgi secretory vesicles to active sites of exocytosis at the plasma membrane (PM) prior to SNARE-mediated fusion; required for exocyst assembly and targeting of the complex to specific sites on the bud tip PM; associates the U1 snRNP;…
YBR177C	1	mutated	S000000381	EHT1	1356	Ethanol Hexanoyl Transferase	Octanoyl-CoA:ethanol acyltransferase; also functions as thioesterase; plays a minor role in medium-chain fatty acid ethyl ester biosynthesis; localizes to lipid particles and the mitochondrial outer membrane; EHT1 has a paralog, EEB1, that arose from the whole genome duplication
YBR241C	1	mutated	S000000445	VVS1	1467	Vacuolar protein Vital for Stress response	Putative transporter, member of the sugar porter family; localizes to the vacuolar membrane; non-essential gene; upregulated by and required for tolerance to 4-Methylcyclohexane methanol; YBR241C has a paralog, VPS73, that arose from the whole genome duplication
YBR296C	1	mutated	S000000500	PHO89	1725	PHOsphate metabolism	Plasma membrane Na+/Pi cotransporter; active in early growth phase; similar to phosphate transporters of Neurospora crassa; transcription regulated by inorganic phosphate concentrations and Pho4p; mutations in related human transporter genes hPit1 and hPit2 are associated with hyperphosphatemia-induced calcification of vascular tissue and familial idiopathic basal ganglia calcification
YDR021W	1	mutated	S000002428	FAL1	1200	eukaryotic translation initiation factor Four A Like	Nucleolar protein required for maturation of 18S rRNA; member of the eIF4A subfamily of DEAD-box ATP-dependent RNA helicases; 18S rRNA biogenesis defect of the null mutant is functionally complemented by human EIF4A3
YDR191W	1	mutated	S000002599	HST4	1113	Homolog of SIR Two (SIR2)	NAD(+)-dependent protein deacetylase; deacetylation targets are primarily mitochondrial proteins; involved along with Hst3p in silencing at telomeres, cell cycle progression, radiation resistance, genomic stability and short-chain fatty acid metabolism; accumulates in mitochondria in response to biotin starvation and may link biotin metabolism with energy homeostasis; member of the Sir2 family an…
YFL007W	1	mutated	S000001887	BLM10	6432	BLeoMycin resistance	Proteasome activator; binds the core proteasome (CP) and stimulates proteasome-mediated protein degradation by inducing gate opening; required for sequestering CP into proteasome storage granule (PSG) during quiescent phase and for nuclear import of CP in proliferating cells; required for resistance to bleomycin, may be involved in protecting against oxidative damage; similar to mammalian PA200
YHR217C	1	mutated	S000001260		462		Dubious open reading frame; unlikely to encode a functional protein, based on available experimental and comparative sequence data; located in the telomeric region TEL08R
YFL004W	1	mutated	S000001890	VTC2	2487	Vacuolar Transporter Chaperone	Regulatory subunit of vacuolar transporter chaperone (VTC) complex; involved in membrane trafficking, vacuolar polyphosphate accumulation, microautophagy and non-autophagic vacuolar fusion; important regulator of substrate invagination from the vacuolar membrane; targeted to vacuole via AP-3 pathway; VTC2 has a paralog, VTC3, that arose from the whole genome duplication
YFR030W	1	mutated	S000001926	MET10	3108	METhionine requiring	Subunit alpha of assimilatory sulfite reductase; complex converts sulfite into sulfide
YGL219C	1	mutated	S000003187	MDM34	1380	Mitochondrial Distribution and Morphology	Mitochondrial component of the ERMES complex; links the ER to mitochondria and may promote inter-organellar calcium and phospholipid exchange as well as coordinating mitochondrial DNA replication and growth; required for mitophagy; ERMES complex is often co-localized with peroxisomes and with concentrated areas of pyruvate dehydrogenase
YGR098C	1	mutated	S000003330	ESP1	4893	Extra Spindle Pole bodies	Separase/separin, a caspase-like cysteine protease; cleaves Mcd1p/Scc1p, a mitotic cohesin complex subunit, resulting in the dissociation of cohesin from chromatin and sister chromatid separation; cleaves meiotic-cohesin subunit Rec8p along chromosome arms in meiosis I and at centromeric sites during meiosis II; inhibits PP2A-Cdc55p to promote mitotic exit; inhibited by Pds1p (securin); relative …
YGR264C	1	mutated	S000003496	MES1	2256	MEthionyl-tRNA Synthetase	Methionyl-tRNA synthetase; forms a complex with Gus1p, a glutamyl-tRNA synthetase, and Arc1p, which increases the catalytic efficiency of both synthetases; involved in the nuclear export of tRNAs; mutations in human ortholog MARS is associated with pediatric pulmonary alveolar proteinosis, interstitial lung and liver disease, and Charcot-Marie-Tooth disease; human MARS gene can complement the yea…
YGR271W	1	mutated	S000003503	SLH1	5904	SKI2-Like Helicase	Subunit of ribosome-associated quality control trigger complex (RQT); putative RNA helicase related to Ski2p; involved in translation inhibition of non-poly(A) mRNAs; required for repressing propagation of dsRNA viruses; human homolog is ASCC3
YHR182W	1	mutated	S000001225	RGD3	2358		GTPase activating protein (GAP) for Rho3p, involved in cell polarity green fluorescent protein (GFP)-fusion protein localizes to the cell periphery and cytoplasm; relocalizes from bud neck to cytoplasm upon DNA replication stress
YOR306C	1	mutated	S000005833	MCH5	1566	MonoCarboxylate transporter Homolog	Plasma membrane riboflavin transporter; facilitates the uptake of vitamin B2; required for FAD-dependent processes; sequence similarity to mammalian monocarboxylate permeases, however mutants are not deficient in monocarboxylate transport
