# Supplementary material for: Experimental evolution of cellular miniaturization reveals a putative mechanism for cell size evolution
Source: Proc Natl Acad Sci U S A. 2026 Jun 12;123(24):e2531280123. doi: 10.1073/pnas.2531280123 (PMC13273275; doi:10.1073/pnas.2531280123)
Supplement: Supplementary file 8 — Dataset S07 (XLSX) [file pnas.2531280123.sd07.xlsx]

## Sheet: Fig1D-Volume
Fig1D-Cell volume measurements of exponential-phase cultures (Coulter counter) across generations.
Strain	mean	median	mode
WT	97.1309	69.2241	52.8315
WT	82.8321	64.4943	56.311
WT	89.5229	64.8062	52.8658
WT	97.0388	68.8536	55.7638
WT	96.6335	69.1016	56.8177
WT	85.4069	65.1665	53.4826
SCH9Δ	57.4044	35.8091	21.7701
SCH9Δ	72.0814	36.4748	21.9256
SCH9Δ	60.0912	32.53	19.8669
SFP1Δ	52.9689	31.3265	19.9072
SFP1Δ	77.1128	41.8844	23.9412
SFP1Δ	83.689	45.0768	23.9294
S1Gen1000	35.5532	24.112	14.3776
S1Gen1000	36.5123	24.2939	14.5076
S1Gen1000	38.2351	24.984	15.028
S1Gen1500	35.6343	22.9625	14.1987
S1Gen1500	36.1693	23.6199	13.9172
S1Gen1500	37.7848	23.3438	13.3219
S1Gen1500	35.5635	23.3133	13.8261
S1Gen1500	39.1764	24.4093	14.0832
S1Gen1500	34.1172	22.9686	13.0416
S1Gen500	54.2512	39.9072	29.5212
S1Gen500	46.297	33.4918	24.7589
S1Gen500	47.7272	33.8367	24.1373
S2Gen1000	42.4698	25.4026	14.1408
S2Gen1000	41.2149	24.9787	13.6227
S2Gen1000	46.2046	26.9991	14.9067
S2Gen1500	36.7488	23.497	13.4225
S2Gen1500	35.4983	22.9179	12.6176
S2Gen1500	35.5089	23.2628	13.1488
S2Gen1500	38.8422	24.3444	13.2072
S2Gen1500	35.8119	23.4105	13.0752
S2Gen1500	38.7679	24.3053	13.2541
S2Gen500	43.4107	30.508	20.6555
S2Gen500	41.3924	28.3631	20.7999
S2Gen500	61.285	42.7351	29.2725
S3Gen1000	40.7919	25.398	15.3504
S3Gen1000	38.2913	24.6763	14.9445
S3Gen1000	43.8182	27.3218	16.2585
S3Gen1500	33.2807	21.909	12.4652
S3Gen1500	35.6886	23.1168	12.8711
S3Gen1500	36.9768	23.5165	12.7039
S3Gen1500	36.0051	23.3394	13.1782
S3Gen1500	34.3751	22.7572	13.1202
S3Gen1500	35.6769	23.3507	12.5434
S3Gen500	44.8936	33.024	23.953
S3Gen500	44.7089	32.8669	24.3422
S3Gen500	59.9643	45.4417	30.6999
Ancestor	96.8236	71.357	52.4647
Ancestor	188.653	120.982	67
Ancestor	103.92	75.501	58.7459
Ancestor	166.888	113.368	67.8507
Ancestor	202.228	124.83	67.7777
Ancestor	96.9599	71.4577	53.3109

## Sheet: Fig2B&S2B-FractionTime
Fig2B-Percentage of doubling time spent in G1 and S/G2/M phases for the WT, ancestor and evolved populations.
Sample	tG1_mean	tG1_std	tS/G2/M_mean	tS/G2/M_std
Ancestor	11.2183	1.82588	88.7817	2.04518
S1-Gen100	18.4063	0.563526	81.5937	0.817548
S1-Gen1000	0.5	0	99.5	0.715373
S1-Gen1100	0.5	0	99.5	0.847942
S1-Gen1200	5	0	95	1.00177
S1-Gen1300	0.5	0	99.5	0.854338
S1-Gen1400	0.5	0	99.5	2.14853
S1-Gen150	22.9686	1.85358	77.0314	2.32371
S1-Gen1500	0.5	0	99.5	0.754739
S1-Gen200	16.7354	1.23355	83.2647	0.998729
S1-Gen250	13.3725	3.34018	86.6275	1.83891
S1-Gen300	16.1804	0.0742046	83.8196	1.37418
S1-Gen350	15.8423	1.0556	84.1578	1.33164
S1-Gen400	13.5122	2.81988	86.4877	2.25102
S1-Gen50	12.8486	0.310471	87.1514	1.12138
S1-Gen500	15.0065	0.476748	84.9935	0.476093
S1-Gen600	14.2153	0.610813	85.7846	0.76718
S1-Gen700	1.38367	0.438355	98.6163	2.72338
S1-Gen800	5.0004	0.000410163	94.9996	0.433078
S1-Gen900	2.93529	0.212	97.0647	0.203392
S2-Gen100	17.9866	1.06411	82.0133	0.721847
S2-Gen1000	3.98125	1.76453	96.0188	1.69219
S2-Gen1100	1.11077	1.05789	98.8892	0.531456
S2-Gen1200	0.5	0	99.5	0.507801
S2-Gen1300	0.5	0	99.5	0.875257
S2-Gen1400	0.5	0	99.5	0.144957
S2-Gen150	22.0904	2.06455	77.9096	2.24851
S2-Gen1500	3.5	2.59808	96.5	1.35252
S2-Gen200	18.7599	1.0584	81.2402	1.1145
S2-Gen250	15.0828	0.389522	84.9172	0.633476
S2-Gen300	12.2355	1.35229	87.7645	2.0496
S2-Gen350	13.7845	1.16217	86.2155	1.82091
S2-Gen400	12.6052	2.03146	87.3948	1.44376
S2-Gen50	12.8514	0.333755	87.1486	1.10432
S2-Gen500	12.1664	4.38642	87.8336	2.85562
S2-Gen600	13.7438	0.842378	86.2562	1.51738
S2-Gen700	2.90132	1.23814	97.0987	1.29586
S2-Gen800	5	0	95	0.716267
S2-Gen900	3.85526	0.62219	96.1447	1.65166
S3-Gen100	18.01	1.08495	81.9899	1.25234
S3-Gen1000	5		95
S3-Gen1100	1.00154	0.124315	98.9985	0.757627
S3-Gen1200	5.11673	0.19164	94.8833	0.650788
S3-Gen1300	0.5	0	99.5	0.97573
S3-Gen1400	0.5	0	99.5	1.65636
S3-Gen150	22.2561	1.28676	77.7439	1.04963
S3-Gen1500	0.5	0	99.5	1.28698
S3-Gen200	19.3139	1.04105	80.6861	1.03743
S3-Gen250	15.4864	0.435814	84.5135	0.902151
S3-Gen300	14.9087	0.31523	85.0913	0.587703
S3-Gen350	14.2436	1.45799	85.7564	2.25823
S3-Gen400	11.853	1.47204	88.1469	1.4557
S3-Gen50	13.0514	0.35433	86.9486	0.582813
S3-Gen500	17.3183	1.34675	82.6817	0.977052
S3-Gen600	14.5522	0.442195	85.4478	1.40394
S3-Gen700	3.47329	1.9722	96.5267	1.24097
S3-Gen800	5	0	95	0.366868
S3-Gen900	2.04799	1.14824	97.952	0.869132
WT	5.59943	0.406882	94.4006	2.90942

## Sheet: Fig2C-AbsTime
Fig2C- Absolute time spent in each cell cycle phase, calculated as the fraction of the doubling time allocated to each phase.
strain	tG1_mean	tG1_std	tS/G2/M_mean	tS/G2/M_std	Doubling time mean (min)	Doubling time std (min)	Abs. Time tG1_mean	Abs. Time tG1_std	Abs. Time tS/G2/M_mean	Abs. Time tS/G2/M_std
Ancestor	11.2183	1.82588	88.7817	2.04518	102.617	9.0767	11.5119	0.16573	91.105	0.185635
S1-Gen1500	0.5	0	99.5	0.754739	111.987	5.45574	0.559935	0	111.427	0.0411766
S2-Gen1500	3.5	2.59808	96.5	1.35252	117.422	5.2747	4.10975	0.137041	113.312	0.0713412
S3-Gen1500	0.5	0	99.5	1.28698	113.498	6.22536	0.567488	0	112.93	0.0801193
WT	5.59943	0.406882	94.4006	2.90942	90.4907	3.76432	5.06696	0.0153163	85.4237	0.10952

## Sheet: Fig2E-VolumeGlycerol
Fig2E- Cell volume measurements (Coulter counter) from exponential-phase cultures grown in glucose versus glycerol as carbon sources.
Strain	mean	median	mode
Ancestor	96.8236	71.357	52.4647
Ancestor	202.228	124.83	67.7777
Ancestor	166.888	113.368	67.8507
Ancestor	96.9599	71.4577	53.3109
Ancestor	103.92	75.501	58.7459
AncestorGly	94.6372	55.7385	33.7732
AncestorGly	54.6337	43.9881	34.2907
AncestorGly	53.5202	43.9363	32.9756
SCH9Δ	57.4044	35.8091	21.7701
SCH9Δ	72.0814	36.4748	21.9256
SCH9Δ	62.0954	37.5794	27.9037
SCH9ΔGly	83.3257	47.1143	28.4599
SCH9ΔGly	70.0863	40.7585	25.5741
SCH9ΔGly	38.7915	27.3448	20.6893
WT	97.1309	69.2241	52.8315
WT	82.8321	64.4943	56.311
WT	89.5229	64.8062	52.8658
WT	97.0388	68.8536	55.7638
WT	96.6335	69.1016	56.8177
WT	85.4069	65.1665	53.4826
WTGly	41.6136	37.685	32.725
WTGly	89.7457	46.968	34.8756
WTGly	46.8939	40.2539	37.5674
WTGly	48.6225	42.2435	40.2034
WTGly	50.5909	43.4088	40.6368
S1Gen1500	35.6343	22.9625	14.1987
S1Gen1500	36.1693	23.6199	13.9172
S1Gen1500	37.7848	23.3438	13.3219
S1Gen1500	35.5635	23.3133	13.8261
S1Gen1500	39.1764	24.4093	14.0832
S1Gen1500	34.1172	22.9686	13.0416
S1Gen1500Gly	34.2746	24.1321	14.3223
S1Gen1500Gly	29.125	22.1578	12.4263
S1Gen1500Gly	23.3835	17.178	10.4687
S2Gen1500	36.7488	23.497	13.4225
S2Gen1500	35.4983	22.9179	12.6176
S2Gen1500	35.5089	23.2628	13.1488
S2Gen1500	38.8422	24.3444	13.2072
S2Gen1500	35.8119	23.4105	13.0752
S2Gen1500	38.7679	24.3053	13.2541
S2Gen1500Gly	34.637	24.6177	13.2022
S2Gen1500Gly	28.4651	22.3371	12.7602
S2Gen1500Gly	23.3266	17.1838	10.1633
S3Gen1500	33.2807	21.909	12.4652
S3Gen1500	35.6886	23.1168	12.8711
S3Gen1500	36.9768	23.5165	12.7039
S3Gen1500	36.0051	23.3394	13.1782
S3Gen1500	34.3751	22.7572	13.1202
S3Gen1500	35.6769	23.3507	12.5434
S3Gen1500Gly	33.4995	23.2321	12.9613
S3Gen1500Gly	27.9053	22.295	12.7432
S3Gen1500Gly	22.7774	16.9842	10.109

## Sheet: Fig3B-GrowthRate
Fig3B- Growth rates of reference and evolved strains (generation 1,500) in YPD.
Strain	Growth rate (h^-1)	Doubling time (h)	Doubling time (min)
WT	0.441055	1.57157	94.294
WT	0.459995	1.50686	90.4116
WT	0.479319	1.44611	86.7666
Ancestor	0.427671	1.62075	97.245
Ancestor	0.426512	1.62515	97.5091
Ancestor	0.367728	1.88494	113.097
S1Gen1500	0.357263	1.94016	116.41
S1Gen1500	0.392753	1.76484	105.89
S1Gen1500	0.365902	1.89435	113.661
S2Gen1500	0.373037	1.85812	111.487
S2Gen1500	0.34208	2.02627	121.576
S2Gen1500	0.348897	1.98668	119.201
S3Gen1500	0.388555	1.78391	107.035
S3Gen1500	0.364801	1.90007	114.004
S3Gen1500	0.348157	1.99091	119.454

## Sheet: Fig3C-Fitness
Fig3C- Relative fitness of wild-type, ancestral, and evolved populations at generation 1,500.
Strain	Slope	Intercept	Relative Fitness in %
Ancestor	-0.0251727	1.1165	-2.51727
Ancestor	-0.0269275	2.18141	-2.69275
Ancestor	-0.0340106	2.27652	-3.40106
Ancestor	-0.0251013	1.28244	-2.51013
Ancestor	-0.0222254	0.30281	-2.22254
Ancestor	-0.0208208	0.231084	-2.08208
Ancestor	-0.0268225	0.0817779	-2.68225
Ancestor	-0.0225656	-0.00128719	-2.25656
Ancestor	-0.00190084	3.24968	-0.190084
Ancestor	-0.00180313	3.09756	-0.180313
Ancestor	-0.0215882	3.45501	-2.15882
Ancestor	-0.0158787	0.791677	-1.58787
Ancestor	-0.0295348	1.95623	-2.95348
Ancestor	-0.0780619	-0.89882456	-7.80619
Ancestor	-0.0719157	-1.05944675	-7.19157
Ancestor	-0.0906064	-0.94831343	-9.06064
S1-Gen1500	-0.0881913	2.82772	-8.81913
S1-Gen1500	-0.101225	2.92529	-10.1225
S1-Gen1500	-0.104433	2.90511	-10.4433
S1-Gen1500	-0.108124	3.01746	-10.8124
S1-Gen1500	-0.0962194	2.82495	-9.62194
S1-Gen1500	-0.101279	2.93799	-10.1279
S1-Gen1500	-0.127071	-0.00859323	-12.7071
S1-Gen1500	-0.119957	0.05457144	-11.9957
S1-Gen1500	-0.131101	0.18054963	-13.1101
S2-Gen1500	-0.0898058	2.78428	-8.98058
S2-Gen1500	-0.0932494	2.80321	-9.32494
S2-Gen1500	-0.101596	2.92266	-10.1596
S2-Gen1500	-0.119754	3.348	-11.9754
S2-Gen1500	-0.117034	3.22008	-11.7034
S2-Gen1500	-0.131175	3.51224	-13.1175
S2-Gen1500	-0.118897	-0.1882955	-11.8897
S2-Gen1500	-0.121439	-0.1387337	-12.1439
S2-Gen1500	-0.126381	-0.11450766	-12.6381
S3-Gen1500	-0.092695	2.84604	-9.2695
S3-Gen1500	-0.0953716	2.83328	-9.53716
S3-Gen1500	-0.101937	2.94366	-10.1937
S3-Gen1500	-0.110499	3.37137	-11.0499
S3-Gen1500	-0.116709	3.49934	-11.6709
S3-Gen1500	-0.114834	3.26448	-11.4834
S3-Gen1500	-0.116069	-0.26946533	-11.6069
S3-Gen1500	-0.109747	-0.27450966	-10.9747
S3-Gen1500	-0.123297	-0.30087421	-12.3297
SCH9Δ	-0.26583	4.89195	-26.583
SCH9Δ	-0.272	5.00338	-27.2
SCH9Δ	-0.28722	5.22193	-28.722
WT	0.0126531	1.53071	1.26531
WT	0.012772	1.6219	1.2772
WT	0.0124321	1.55261	1.24321
WT	0.0112823	-0.211302	1.12823
WT	0.0114043	-0.124229	1.14043
WT	0.00951008	-0.213222	0.951008
WT	0.00877731	-0.523836	0.877731
WT	0.0128319	-0.562381	1.28319
WT	0.0277939	0.681537	2.77939
WT	0.0213089	0.556011	2.13089
WT	0.0167141	-0.0363489	1.67141
WT	0.013377	1.15415	1.3377
WT	-0.000810718	1.31727	-0.0810718
WT	0.0358268	-0.17773869	3.58268
WT	0.029628	-0.13040174	2.9628
WT	0.0265027	-0.16778839	2.65027
Paiwise comparison statistics
Comparison	p-value	p_adj (FDR)	Significant (FDR < 0.05)
Ancestor vs WT	1.5449101737495915e-06	2.3173652606243873e-05	TRUE
Ancestor vs S1-Gen1500	6.571859226627707e-05	0.000140825554856308	TRUE
Ancestor vs S2-Gen1500	6.571859226627707e-05	0.000140825554856308	TRUE
Ancestor vs S3-Gen1500	5.168133545416808e-05	0.000140825554856308	TRUE
Ancestor vs SCH9Del	0.0020639834881320948	0.0034399724802201583	TRUE
WT vs S1-Gen1500	5.168133545416808e-05	0.000140825554856308	TRUE
WT vs S2-Gen1500	5.168133545416808e-05	0.000140825554856308	TRUE
WT vs S3-Gen1500	5.168133545416808e-05	0.000140825554856308	TRUE
WT vs SCH9Del	0.0020639834881320948	0.0034399724802201583	TRUE
S1-Gen1500 vs S2-Gen1500	0.5962416305866567	0.6388303184857036	FALSE
S1-Gen1500 vs S3-Gen1500	0.859819205054158	0.859819205054158	FALSE
S1-Gen1500 vs SCH9Del	0.00909090909090909	0.011363636363636362	TRUE
S2-Gen1500 vs S3-Gen1500	0.28931483238198774	0.33382480659460123	FALSE
S2-Gen1500 vs SCH9Del	0.00909090909090909	0.011363636363636362	TRUE
S3-Gen1500 vs SCH9Del	0.00909090909090909	0.011363636363636362	TRUE

## Sheet: Fig3D&S3E-FitnessEvol
Fig3D - Fitness and cell-size trajectories across 1,500 generations for the evolved populations.
Strain	Slope	Intercept	Relative Fitness in %
S1-Gen50	-0.0115568	[1,12605921]	-1.15568
S1-Gen50	-0.0162555	[1,0811893]	-1.62555
S1-Gen50	-0.0214075	[1,23542443]	-2.14075
S1-Gen100	-0.0161603	[1,45366088]	-1.61603
S1-Gen100	-0.0209637	[1,48631429]	-2.09637
S1-Gen100	-0.0250574	[1,55988489]	-2.50574
S1-Gen150	-0.038716	[1,99365023]	-3.8716
S1-Gen150	-0.0334412	[1,66586375]	-3.34412
S1-Gen150	-0.0404889	[1,81486825]	-4.04889
S1-Gen200	-0.0120699	[1,94857433]	-1.20699
S1-Gen200	-0.00503349	[1,9341631]	-0.503349
S1-Gen200	-0.0103869	[2,04130363]	-1.03869
S1-Gen250	-0.0126809	[1,99447831]	-1.26809
S1-Gen250	-0.00507655	[2,01320955]	-0.507655
S1-Gen250	-0.00966807	[2,18262072]	-0.966807
S1-Gen300	-0.0119428	[2,06448998]	-1.19428
S1-Gen300	-0.0107004	[2,14348942]	-1.07004
S1-Gen300	-0.00921173	[2,42592868]	-0.921173
S1-Gen350	-0.0240289	[1,63044286]	-2.40289
S1-Gen350	-0.0167649	[1,59845175]	-1.67649
S1-Gen350	-0.0161883	[1,79631268]	-1.61883
S1-Gen400	-0.034956	[1,83263486]	-3.4956
S1-Gen400	-0.0318392	[1,81440521]	-3.18392
S1-Gen400	-0.0337176	[1,78011372]	-3.37176
S2-Gen50	-0.0190976	[1,2272797]	-1.90976
S2-Gen50	-0.0251735	[1,19878843]	-2.51735
S2-Gen50	-0.0206535	[1,17969893]	-2.06535
S2-Gen100	-0.0132065	[1,5679059]	-1.32065
S2-Gen100	-0.0204338	[1,48210544]	-2.04338
S2-Gen100	-0.028206	[1,59374003]	-2.8206
S2-Gen150	-0.0190948	[1,93013162]	-1.90948
S2-Gen150	-0.0258451	[1,95807274]	-2.58451
S2-Gen150	-0.0179738	[1,84654819]	-1.79738
S2-Gen200	0.000115555	[2,15907338]	0.0115555
S2-Gen200	-0.0104635	[2,26626748]	-1.04635
S2-Gen200	-0.002834	[2,19062218]	-0.2834
S2-Gen250	0.00432756	[2,29602201]	0.432756
S2-Gen250	-0.00617557	[2,27634869]	-0.617557
S2-Gen250	-0.00408092	[2,37424715]	-0.408092
S2-Gen300	-0.00597455	[2,4981776]	-0.597455
S2-Gen300	-0.0147411	[2,59061285]	-1.47411
S2-Gen300	-0.0150336	[2,64367595]	-1.50336
S2-Gen350	-0.0284581	[1,7217661]	-2.84581
S2-Gen350	-0.0371908	[1,80195711]	-3.71908
S2-Gen350	-0.0388474	[1,6315665]	-3.88474
S2-Gen400	-0.0628688	[1,79315168]	-6.28688
S2-Gen400	-0.059312	[1,90550186]	-5.9312
S2-Gen400	-0.039448	[1,64747822]	-3.9448
S3-Gen50	-0.0238013	[1,23137309]	-2.38013
S3-Gen50	-0.0212056	[1,13790888]	-2.12056
S3-Gen50	-0.0239847	[1,21346665]	-2.39847
S3-Gen100	-0.0284785	[1,6888554]	-2.84785
S3-Gen100	-0.0163565	[1,5176561]	-1.63565
S3-Gen100	-0.0266104	[1,5193579]	-2.66104
S3-Gen150	-0.0469927	[1,89685136]	-4.69927
S3-Gen150	-0.0357629	[1,74329127]	-3.57629
S3-Gen150	-0.039832	[1,69662427]	-3.9832
S3-Gen200	-0.014898	[2,16553421]	-1.4898
S3-Gen200	-0.0135071	[2,16715837]	-1.35071
S3-Gen200	-0.0129599	[2,09810387]	-1.29599
S3-Gen250	-0.00949073	[2,32117087]	-0.949073
S3-Gen250	-0.00355326	[2,23632162]	-0.355326
S3-Gen250	-0.000792999	[2,23267862]	-0.0792999
S3-Gen300	-0.0107876	[2,59245735]	-1.07876
S3-Gen300	-0.00894334	[2,54795632]	-0.894334
S3-Gen300	-0.00423865	[2,50292551]	-0.423865
S3-Gen350	-0.0145364	[1,61380148]	-1.45364
S3-Gen350	-0.010195	[1,53452286]	-1.0195
S3-Gen350	-0.0151507	[1,47034793]	-1.51507
S3-Gen400	-0.0283135	[1,67198525]	-2.83135
S3-Gen400	-0.0279781	[1,68925398]	-2.79781
S3-Gen400	-0.0218318	[1,16876585]	-2.18318
S1-Gen1300	-0.0711267	[1,87230429]	-7.11267
S1-Gen1300	-0.0740892	[1,96465425]	-7.40892
S1-Gen1300	-0.0758385	[1,99237006]	-7.58385
S2-Gen1300	-0.0964029	[1,88088035]	-9.64029
S2-Gen1300	-0.0925201	[1,80896982]	-9.25201
S2-Gen1300	-0.0944246	[1,81127803]	-9.44246
S3-Gen1300	-0.0937841	[2,0615516]	-9.37841
S3-Gen1300	-0.0894667	[2,01731308]	-8.94667
S3-Gen1300	-0.0891868	[1,95846543]	-8.91868
S1-Gen1400	-0.100384	[2,20610924]	-10.0384
S1-Gen1400	-0.10491	[1,94726107]	-10.491
S1-Gen1400	-0.109834	[1,97557657]	-10.9834
S2-Gen1400	-0.0955538	[2,38957333]	-9.55538
S2-Gen1400	-0.0933031	[2,02572347]	-9.33031
S2-Gen1400	-0.0996512	[2,13734204]	-9.96512
S3-Gen1400	-0.0835741	[2,59640794]	-8.35741
S3-Gen1400	-0.100991	[2,50297202]	-10.0991
S3-Gen1400	-0.0934872	[2,23711717]	-9.34872
WT	0.0112116	[-0,09680618]	1.12116
WT	0.0113312	[-0,00734554]	1.13312
Ancestor	-0.0251335	[1,03563774]	-2.51335
Ancestor	-0.022266	[0,08316204]	-2.2266
Ancestor	-0.0207651	[0,0247131]	-2.07651
S1-Gen500	-0.0137062	[2,0948353]	-1.37062
S1-Gen500	-0.0182927	[1,68737867]	-1.82927
S1-Gen500	-0.0241255	[1,79294039]	-2.41255
S1-Gen600	-0.0649946	[1,6823215]	-6.49946
S1-Gen600	-0.0619413	[1,73217808]	-6.19413
S1-Gen600	-0.0698083	[1,74969352]	-6.98083
S1-Gen700	-0.066655	[1,93852327]	-6.6655
S1-Gen700	-0.0643722	[1,80012068]	-6.43722
S1-Gen700	-0.0641023	[1,86005663]	-6.41023
S1-Gen800	-0.0612685	[1,91593262]	-6.12685
S1-Gen800	-0.0632733	[1,84773087]	-6.32733
S1-Gen800	-0.0643179	[1,92833359]	-6.43179
S1-Gen900	-0.070634	[2,0040905]	-7.0634
S1-Gen900	-0.0630086	[1,92604254]	-6.30086
S1-Gen900	-0.0719793	[1,95769645]	-7.19793
S1-Gen1000	-0.071702	[2,07305022]	-7.1702
S1-Gen1000	-0.0639684	[2,00396723]	-6.39684
S1-Gen1000	-0.0725867	[2,03450096]	-7.25867
S1-Gen1100	-0.0716189	[2,40453932]	-7.16189
S1-Gen1100	-0.0631923	[2,00540974]	-6.31923
S1-Gen1100	-0.0700418	[2,12690481]	-7.00418
S1-Gen1200	-0.0719514	[2,26055096]	-7.19514
S1-Gen1200	-0.0683483	[2,03548242]	-6.83483
S1-Gen1200	-0.0776711	[2,22579462]	-7.76711
S2-Gen500	-0.058498	[1,88703187]	-5.8498
S2-Gen500	-0.0612319	[1,77571777]	-6.12319
S2-Gen500	-0.0500847	[1,75284826]	-5.00847
S2-Gen600	-0.0643579	[1,82340814]	-6.43579
S2-Gen600	-0.0726078	[1,81139276]	-7.26078
S2-Gen600	-0.0728052	[1,94314331]	-7.28052
S2-Gen700	-0.0717603	[1,98818091]	-7.17603
S2-Gen700	-0.0717203	[1,95012882]	-7.17203
S2-Gen700	-0.0749432	[1,96947138]	-7.49432
S2-Gen800	-0.0612281	[2,09863843]	-6.12281
S2-Gen800	-0.0670468	[2,07473654]	-6.70468
S2-Gen800	-0.0669468	[1,9812619]	-6.69468
S2-Gen900	-0.0681115	[2,11012232]	-6.81115
S2-Gen900	-0.0755345	[2,17143279]	-7.55345
S2-Gen900	-0.0740879	[2,07806531]	-7.40879
S2-Gen1000	-0.0746163	[2,22098269]	-7.46163
S2-Gen1000	-0.0761339	[2,16783977]	-7.61339
S2-Gen1000	-0.0853164	[2,16425294]	-8.53164
S2-Gen1100	-0.0760019	[2,25671699]	-7.60019
S2-Gen1100	-0.0850534	[2,07963974]	-8.50534
S2-Gen1100	-0.0847455	[2,02392669]	-8.47455
S2-Gen1200	-0.0867106	[2,14644239]	-8.67106
S2-Gen1200	-0.0965172	[2,01944302]	-9.65172
S2-Gen1200	-0.090053	[1,92198312]	-9.0053
S3-Gen500	-0.0571125	[1,85481209]	-5.71125
S3-Gen500	-0.0490489	[1,81502111]	-4.90489
S3-Gen500	-0.0401153	[1,72483744]	-4.01153
S3-Gen600	-0.0770283	[1,83894116]	-7.70283
S3-Gen600	-0.0700593	[2,08049058]	-7.00593
S3-Gen600	-0.0658659	[1,8981416]	-6.58659
S3-Gen700	-0.0633397	[1,87060293]	-6.33397
S3-Gen700	-0.0695031	[1,90334375]	-6.95031
S3-Gen700	-0.064636	[1,92374123]	-6.4636
S3-Gen800	-0.0730122	[1,96280715]	-7.30122
S3-Gen800	-0.0676087	[1,89940951]	-6.76087
S3-Gen800	-0.0696178	[2,00064802]	-6.96178
S3-Gen900	-0.0687313	[2,04501841]	-6.87313
S3-Gen900	-0.0734063	[1,99449051]	-7.34063
S3-Gen900	-0.0749999	[2,0577967]	-7.49999
S3-Gen1000	-0.0737224	[2,19020226]	-7.37224
S3-Gen1000	-0.0732489	[2,06460888]	-7.32489
S3-Gen1000	-0.069227	[2,02207927]	-6.9227
S3-Gen1100	-0.0754917	[2,0842774]	-7.54917
S3-Gen1100	-0.0711564	[1,98754323]	-7.11564
S3-Gen1100	-0.0767003	[2,01171441]	-7.67003
S3-Gen1200	-0.103238	[2,24891375]	-10.3238
S3-Gen1200	-0.0982771	[2,11065326]	-9.82771
S3-Gen1200	-0.100017	[2,14032456]	-10.0017
S1-Gen1500	-0.0904123	[2,00283503]	-9.04123
S1-Gen1500	-0.100511	[1,92525999]	-10.0511
S1-Gen1500	-0.103626	[1,87520292]	-10.3626
S2-Gen1500	-0.0893649	[1,90613016]	-8.93649
S2-Gen1500	-0.0930859	[1,89185321]	-9.30859
S2-Gen1500	-0.101221	[1,92453682]	-10.1221
S3-Gen1500	-0.0922717	[1,93758914]	-9.22717
S3-Gen1500	-0.0949355	[1,89386635]	-9.49355
S3-Gen1500	-0.100872	[1,9359318]	-10.0872
WT	0.00893171	[-0,43557484]	0.893171
WT	0.0127917	[-0,43194242]	1.27917
Ancestor	-0.0267729	[-0,18441303]	-2.67729
Ancestor	-0.0228081	[-0,22151937]	-2.28081
Ancestor	-0.0251727	1.1165	-2.51727
Ancestor	-0.0269275	2.18141	-2.69275
Ancestor	-0.0340106	2.27652	-3.40106
S1-Gen100	-0.0278736	2.18093	-2.78736
S1-Gen100	-0.0345188	2.21547	-3.45188
S1-Gen100	-0.0272054	2.11163	-2.72054
S1-Gen1300	-0.0992861	3.05522	-9.92861
S1-Gen1300	-0.0908157	3.15306	-9.08157
S1-Gen1300	-0.0942891	3.46847	-9.42891
S1-Gen1400	-0.0976055	3.11015	-9.76055
S1-Gen1400	-0.099615	2.79089	-9.9615
S1-Gen1400	-0.110157	3.66401	-11.0157
S1-Gen150	-0.0726378	0.209976	-7.26378
S1-Gen150	-0.0702152	0.2535	-7.02152
S1-Gen150	-0.0700915	0.0680154	-7.00915
S1-Gen200	-0.00690622	2.00979	-0.690622
S1-Gen200	-0.00696869	2.41479	-0.696869
S1-Gen200	-0.00359279	2.17998	-0.359279
S1-Gen250	-0.00759455	2.04095	-0.759455
S1-Gen250	-0.0171401	2.4376	-1.71401
S1-Gen250	-0.0150835	2.20771	-1.50835
S1-Gen300	-0.0139787	2.08401	-1.39787
S1-Gen300	-0.0102171	2.49747	-1.02171
S1-Gen300	-0.0193931	2.45809	-1.93931
S1-Gen350	-0.0270047	2.48888	-2.70047
S1-Gen350	-0.0298298	2.42142	-2.98298
S1-Gen350	-0.0275467	2.53767	-2.75467
S1-Gen400	-0.0525038	0.485876	-5.25038
S1-Gen400	-0.0432966	1.90361	-4.32966
S1-Gen400	-0.0459431	1.64921	-4.59431
S1-Gen50	-0.0336044	1.97767	-3.36044
S1-Gen50	-0.0353801	1.82894	-3.53801
S1-Gen50	-0.0265154	1.52928	-2.65154
S2-Gen100	-0.0387116	-0.206292	-3.87116
S2-Gen100	-0.0491492	0.572079	-4.91492
S2-Gen100	-0.032476	-0.0258402	-3.2476
S2-Gen1300	-0.106244	3.3837	-10.6244
S2-Gen1300	-0.113477	2.51889	-11.3477
S2-Gen1300	-0.108784	2.71431	-10.8784
S2-Gen1400	-0.109873	3.52531	-10.9873
S2-Gen1400	-0.116832	3.31124	-11.6832
S2-Gen1400	-0.111853	2.91804	-11.1853
S2-Gen150	-0.0420318	1.48181	-4.20318
S2-Gen150	-0.046079	1.59996	-4.6079
S2-Gen150	-0.0466402	1.54881	-4.66402
S2-Gen200	-0.00531979	2.12228	-0.531979
S2-Gen200	-0.00696141	2.09819	-0.696141
S2-Gen200	0.00531885	1.98247	0.531885
S2-Gen250	-0.00969373	2.36409	-0.969373
S2-Gen250	-0.000459897	2.17706	-0.0459897
S2-Gen250	-0.00594561	2.19722	-0.594561
S2-Gen300	-0.0214152	2.56269	-2.14152
S2-Gen300	-0.022574	2.52613	-2.2574
S2-Gen300	-0.0192419	2.34924	-1.92419
S2-Gen350	-0.0408632	2.66966	-4.08632
S2-Gen350	-0.0507818	2.67144	-5.07818
S2-Gen350	-0.0515032	2.74815	-5.15032
S2-Gen400	-0.0690334	1.38678	-6.90334
S2-Gen400	-0.0766116	1.94319	-7.66116
S2-Gen400	-0.0727741	2.1125	-7.27741
S2-Gen50	-0.0343279	2.04582	-3.43279
S2-Gen50	-0.0355612	2.02707	-3.55612
S2-Gen50	-0.0321066	1.85233	-3.21066
S3-Gen100	-0.0332913	1.17634	-3.32913
S3-Gen100	-0.0370702	1.71167	-3.70702
S3-Gen100	-0.0319637	2.39568	-3.19637
S3-Gen1300	-0.108123	1.97915	-10.8123
S3-Gen1300	-0.112622	1.56299	-11.2622
S3-Gen1300	-0.113606	3.0124	-11.3606
S3-Gen1400	-0.108726	2.03634	-10.8726
S3-Gen1400	-0.12382	3.27822	-12.382
S3-Gen1400	-0.123686	2.42703	-12.3686
S3-Gen150	-0.0748051	1.12343	-7.48051
S3-Gen150	-0.0815765	1.22756	-8.15765
S3-Gen150	-0.0785023	1.23133	-7.85023
S3-Gen200	-0.00590197	2.26389	-0.590197
S3-Gen200	-0.00987816	2.07656	-0.987816
S3-Gen200	-0.0106505	2.2027	-1.06505
S3-Gen250	-0.00797415	2.17485	-0.797415
S3-Gen250	-0.00992779	2.24913	-0.992779
S3-Gen250	-0.0107999	2.45449	-1.07999
S3-Gen300	-0.0200607	2.39772	-2.00607
S3-Gen300	-0.0235599	2.13467	-2.35599
S3-Gen300	-0.0182288	2.51176	-1.82288
S3-Gen350	-0.0281522	2.67052	-2.81522
S3-Gen350	-0.0250284	2.35238	-2.50284
S3-Gen350	-0.0110649	2.30587	-1.10649
S3-Gen400	-0.0400403	1.60323	-4.00403
S3-Gen400	-0.0348233	2.19629	-3.48233
S3-Gen400	-0.0378387	1.12725	-3.78387
S3-Gen50	-0.0347221	2.01864	-3.47221
S3-Gen50	-0.0286117	1.90618	-2.86117
S3-Gen50	-0.0325631	1.96129	-3.25631
WT	0.0126531	1.53071	1.26531
WT	0.012772	1.6219	1.2772
WT	0.0124321	1.55261	1.24321
Ancestor	-0.0158787	0.791677	-1.58787
Ancestor	-0.0295348	1.95623	-2.95348
S1-Gen1000	-0.0684472	2.53448	-6.84472
S1-Gen1000	-0.0655788	2.108	-6.55788
S1-Gen1000	-0.0686017	1.59938	-6.86017
S1-Gen1100	-0.0778862	2.40365	-7.78862
S1-Gen1100	-0.0661369	2.99995	-6.61369
S1-Gen1100	-0.0730271	2.69433	-7.30271
S1-Gen1200	-0.0627674	2.95996	-6.27674
S1-Gen1200	-0.0602526	3.06884	-6.02526
S1-Gen1200	-0.0621095	2.21282	-6.21095
S1-Gen1500	-0.108124	3.01746	-10.8124
S1-Gen1500	-0.0962194	2.82495	-9.62194
S1-Gen1500	-0.101279	2.93799	-10.1279
S1-Gen500	-0.050415	0.595122	-5.0415
S1-Gen500	-0.035453	1.56511	-3.5453
S1-Gen500	-0.0439321	1.71516	-4.39321
S1-Gen600	-0.0784378	-0.0534983	-7.84378
S1-Gen600	-0.0859219	1.21588	-8.59219
S1-Gen600	-0.0726032	0.457783	-7.26032
S1-Gen700	-0.0685314	1.66012	-6.85314
S1-Gen700	-0.0689496	2.58514	-6.89496
S1-Gen700	-0.0734731	2.74028	-7.34731
S1-Gen800	-0.0661134	1.01716	-6.61134
S1-Gen800	-0.0579527	2.62215	-5.79527
S1-Gen800	-0.0683239	2.21894	-6.83239
S1-Gen900	-0.0633368	2.63076	-6.33368
S1-Gen900	-0.0707115	2.02149	-7.07115
S1-Gen900	-0.0729883	2.65945	-7.29883
S2-Gen1000	-0.087616	1.64197	-8.7616
S2-Gen1000	-0.0824614	1.9474	-8.24614
S2-Gen1000	-0.0771375	1.93051	-7.71375
S2-Gen1100	-0.0914243	2.97954	-9.14243
S2-Gen1100	-0.089663	2.73985	-8.9663
S2-Gen1100	-0.0888443	2.62681	-8.88443
S2-Gen1200	-0.0765129	3.16085	-7.65129
S2-Gen1200	-0.0863956	3.17165	-8.63956
S2-Gen1200	-0.0840776	2.97728	-8.40776
S2-Gen1500	-0.119754	3.348	-11.9754
S2-Gen1500	-0.117034	3.22008	-11.7034
S2-Gen1500	-0.131175	3.51224	-13.1175
S2-Gen500	-0.0722903	2.246	-7.22903
S2-Gen500	-0.0774205	1.76726	-7.74205
S2-Gen500	-0.0718231	1.63311	-7.18231
S2-Gen600	-0.0793511	0.985132	-7.93511
S2-Gen600	-0.0755263	1.05472	-7.55263
S2-Gen600	-0.080486	0.0949725	-8.0486
S2-Gen700	-0.0771575	2.10014	-7.71575
S2-Gen700	-0.0807861	1.3384	-8.07861
S2-Gen700	-0.080432	1.83933	-8.0432
S2-Gen800	-0.064506	1.04019	-6.4506
S2-Gen800	-0.0643318	1.78004	-6.43318
S2-Gen800	-0.0626554	1.78778	-6.26554
S2-Gen900	-0.0744737	2.93759	-7.44737
S2-Gen900	-0.0820161	1.73571	-8.20161
S2-Gen900	-0.0745492	2.26829	-7.45492
S3-Gen1000	-0.0632504	2.96893	-6.32504
S3-Gen1000	-0.0656967	2.92603	-6.56967
S3-Gen1000	-0.0622804	2.89586	-6.22804
S3-Gen1100	-0.08185	2.7103	-8.185
S3-Gen1100	-0.0781635	3.28846	-7.81635
S3-Gen1100	-0.0795014	3.41989	-7.95014
S3-Gen1200	-0.0862267	1.98811	-8.62267
S3-Gen1200	-0.0916957	2.96006	-9.16957
S3-Gen1200	-0.0894668	2.9371	-8.94668
S3-Gen1500	-0.110499	3.37137	-11.0499
S3-Gen1500	-0.116709	3.49934	-11.6709
S3-Gen1500	-0.114834	3.26448	-11.4834
S3-Gen500	-0.0778462	1.51772	-7.78462
S3-Gen500	-0.0763468	1.28775	-7.63468
S3-Gen500	-0.0783421	0.16306	-7.83421
S3-Gen600	-0.0720705	0.935327	-7.20705
S3-Gen600	-0.086441	0.937314	-8.6441
S3-Gen600	-0.0803989	0.800109	-8.03989
S3-Gen700	-0.0658416	2.88617	-6.58416
S3-Gen700	-0.0666744	2.79295	-6.66744
S3-Gen700	-0.0747546	2.45384	-7.47546
S3-Gen800	-0.061254	1.52592	-6.1254
S3-Gen800	-0.0693088	1.69524	-6.93088
S3-Gen800	-0.069793	2.75385	-6.9793
S3-Gen900	-0.0760465	1.18749	-7.60465
S3-Gen900	-0.069215	2.77013	-6.9215
S3-Gen900	-0.0723183	2.87388	-7.23183
WT	0.013377	1.15415	1.3377

## Sheet: Fig3D&S3D-VolumeEvol
Fig3D - Fitness and cell-size trajectories across 1,500 generations for the evolved populations.
Strain	mean	median	mode
Ancestor	96.8236	71.357	52.4647
Ancestor	202.228	124.83	67.7777
Ancestor	166.888	113.368	67.8507
Ancestor	96.9599	71.4577	53.3109
Ancestor	188.653	120.982	67
Ancestor	103.92	75.501	58.7459
WT	97.1309	69.2241	52.8315
WT	82.8321	64.4943	56.311
WT	89.5229	64.8062	52.8658
WT	97.0388	68.8536	55.7638
WT	96.6335	69.1016	56.8177
WT	85.4069	65.1665	53.4826
S1Gen100	86.9369	64.531	50.6768
S1Gen100	86.5913	64.7761	51.4776
S1Gen100	82.4342	62.8535	50.5505
S1Gen1000	35.5532	24.112	14.3776
S1Gen1000	36.5123	24.2939	14.5076
S1Gen1000	38.2351	24.984	15.028
S1Gen1250	35.5566	24.0387	15.295
S1Gen1250	34.1882	23.1271	14.5884
S1Gen1250	34.1104	23.3269	14.659
S1Gen1500	35.6343	22.9625	14.1987
S1Gen1500	36.1693	23.6199	13.9172
S1Gen1500	37.7848	23.3438	13.3219
S1Gen1500	35.5635	23.3133	13.8261
S1Gen1500	39.1764	24.4093	14.0832
S1Gen1500	34.1172	22.9686	13.0416
S1Gen200	53.5462	44.2087	32.4184
S1Gen200	51.9705	43.0496	35.3717
S1Gen200	52.6531	43.6627	36.0873
S1Gen333	51.5074	43.0327	33.0108
S1Gen333	49.6973	41.7761	36.0826
S1Gen333	49.3587	41.9878	33.697
S1Gen50	123.884	82.1603	62.8623
S1Gen50	127.731	83.0154	62.8623
S1Gen50	124.201	82.5686	61.8005
S1Gen500	54.2512	39.9072	29.5212
S1Gen500	46.297	33.4918	24.7589
S1Gen500	47.7272	33.8367	24.1373
S1Gen666	43.1966	32.3661	24.1186
S1Gen666	43.5353	32.1638	21.7018
S1Gen666	43.3706	32.0007	21.0114
S2Gen100	85.0236	63.7021	50.6209
S2Gen100	81.1996	63.5837	50.6747
S2Gen100	89.9799	65.6641	51.6213
S2Gen1000	42.4698	25.4026	14.1408
S2Gen1000	41.2149	24.9787	13.6227
S2Gen1000	46.2046	26.9991	14.9067
S2Gen1250	35.1544	23.3365	15.2183
S2Gen1250	32.7572	22.579	14.5035
S2Gen1250	34.3555	22.9598	15.9932
S2Gen1500	36.7488	23.497	13.4225
S2Gen1500	35.4983	22.9179	12.6176
S2Gen1500	35.5089	23.2628	13.1488
S2Gen1500	38.8422	24.3444	13.2072
S2Gen1500	35.8119	23.4105	13.0752
S2Gen1500	38.7679	24.3053	13.2541
S2Gen200	52.9128	44.1542	35.0797
S2Gen200	51.9217	43.4152	35.4317
S2Gen200	54.3996	44.493	34.592
S2Gen333	50.4726	41.4917	30.874
S2Gen333	48.6957	40.5917	30.4702
S2Gen333	48.7952	40.9073	30.9053
S2Gen50	128.029	85.4664	63.86
S2Gen50	140.999	96.8568	69.8084
S2Gen50	130.606	85.8822	63.7573
S2Gen500	43.4107	30.508	20.6555
S2Gen500	41.3924	28.3631	20.7999
S2Gen500	61.285	42.7351	29.2725
S2Gen666	44.1083	32.1739	22.8093
S2Gen666	45.3784	31.851	22.2371
S2Gen666	41.231	30.0791	16.688
S3Gen100	98.5023	69.2468	55.7914
S3Gen100	97.2136	68.8404	52.6892
S3Gen100	96.9011	69.9082	56.0582
S3Gen1000	40.7919	25.398	15.3504
S3Gen1000	38.2913	24.6763	14.9445
S3Gen1000	43.8182	27.3218	16.2585
S3Gen1250	38.4872	24.6081	13.9041
S3Gen1250	35.3461	23.3264	14.5152
S3Gen1250	63.0356	40.3995	24.4429
S3Gen1500	33.2807	21.909	12.4652
S3Gen1500	35.6886	23.1168	12.8711
S3Gen1500	36.9768	23.5165	12.7039
S3Gen1500	36.0051	23.3394	13.1782
S3Gen1500	34.3751	22.7572	13.1202
S3Gen1500	35.6769	23.3507	12.5434
S3Gen200	48.8201	42.0611	32.7538
S3Gen200	51.0225	43.1314	36.0358
S3Gen200	50.9443	43.0401	40.6181
S3Gen333	50.9649	42.1112	33.1416
S3Gen333	49.9341	42.057	32.2727
S3Gen333	48.8501	41.5264	34.1185
S3Gen50	135.388	86.2488	63.86
S3Gen50	131.451	85.4877	62.8286
S3Gen50	129.5	84.5116	64.7881
S3Gen500	44.8936	33.024	23.953
S3Gen500	44.7089	32.8669	24.3422
S3Gen500	59.9643	45.4417	30.6999
S3Gen666	51.1579	37.9586	21.1754
S3Gen666	44.8571	32.802	24.1785
S3Gen666	42.1302	31.9096	22.3191

## Sheet: Fig3E-SizevsDoublingTime
Fig3E-Relationship between cell size and doubling time in S. cerevisiae
Strain	Doubling time (min)	Haploid median size (fl)	Origin
SFP1Δ	220 ± 17	25 ± 1	(Jorgensen et al. 2002)
SCH9Δ	153 ± 2	28 ± 1	(Jorgensen et al. 2002)
PRS3Δ	135 ± 3	30 ± 1	(Jorgensen et al. 2002)
WHI3Δ	108 ± 3	31 ± 1	(Jorgensen et al. 2002)
WHI5Δ	88 ± 2	32 ± 1	(Jorgensen et al. 2002)
RPA49Δ	137 ± 8	33 ± 1	(Jorgensen et al. 2002)
YNL227CΔ	124 ± 9	34 ± 1	(Jorgensen et al. 2002)
YNL226WΔ	126 ± 11	34 ± 1	(Jorgensen et al. 2002)
PHO5Δ	125 ± 3	34 ± 1	(Jorgensen et al. 2002)
HXK2Δ	86 ± 4	34 ± 1	(Jorgensen et al. 2002)
YHR034CΔ	111 ± 7	35 ± 0	(Jorgensen et al. 2002)
SKY1Δ	97 ± 4	35 ± 1	(Jorgensen et al. 2002)
KAP122Δ	91 ± 1	35 ± 1	(Jorgensen et al. 2002)
SSF1Δ	107 ± 8	36 ± 1	(Jorgensen et al. 2002)
RPA14Δ	97 ± 2	36 ± 1	(Jorgensen et al. 2002)
YGR111WΔ	103 ± 6	36 ± 1	(Jorgensen et al. 2002)
YCR061WΔ	91 ± 1	36 ± 1	(Jorgensen et al. 2002)
PTK2Δ	88 ± 3	36 ± 1	(Jorgensen et al. 2002)
TOM1Δ	99 ± 0	37 ± 1	(Jorgensen et al. 2002)
GPA2Δ	91 ± 6	37 ± 0	(Jorgensen et al. 2002)
KEL1Δ	87 ± 4	37 ± 1	(Jorgensen et al. 2002)
SWE1Δ	91 ± 2	38 ± 1	(Jorgensen et al. 2002)
YGR064W	91 ± 1	39 ± 1	(Jorgensen et al. 2002)
CDH1Δ	115 ± 4	40 ± 1	(Jorgensen et al. 2002)
WHI6Δ	102 ± 5	43 ± 3	(Jorgensen et al. 2002)
WT	87 ± 6	42 ± 2	(Jorgensen et al. 2002)
CLN3-1	100	31.51	(Nash et al. 2001)
whi3Δ	90	37.06	(Nash et al. 2001)
CLN3-1 YEP glycerol	260	20.77	(Nash et al. 1988)
WT Exp	90.49 ± 3.77	62.94 ± 2.33	(This work)
Ancestor Exp	102.62 ± 9.16	69.5	(This work)
S1 Exp	111.99 ± 5.59	23.44 ± 0.54	(This work)
S2 Exp	117.42 ± 5.25	23.62 ± 0.58	(This work)
S3 Exp	113.50 ± 6.27	23.00 ± 0.59	(This work)
WT Exp YEP glycerol	113.67 ± 0.28	42.11 ± 3.64	(This work)
Ancestor Exp YEP glycerol	125.42 ± 7.85	47.89 ± 6.80	(This work)
S1 Exp YEP glycerol	183.59 ± 20.08	21.16 ± 3.57	(This work)
S2 Exp YEP glycerol	182.74 ± 26.70	21.38 ± 3.82	(This work)
S3 Exp YEP glycerol	190.12 ± 22.12	20.84 ± 3.42	(This work)

## Sheet: Fig3F-Biomass
Fig3F-Biomass produced per gr of dextrose
Strain	Cell density	Cell mass in pg	Cell mass in 1 ml (pg)	Cell mass in 1 ml (gg)	Biomass per gr of dextrose
WT	95000000	27.7632	2637500000	0.0026375	0.131875
WT	93125000	27.3826	2550000000	0.00255	0.1275
WT	88125000	26.2411	2.3125e+09	0.0023125	0.115625
Ancestor	73125000	27.6923	2.025e+09	0.002025	0.10125
Ancestor	60000000	23.9583	1437500000	0.0014375	0.071875
Ancestor	65625000	24.5714	1.6125e+09	0.0016125	0.080625
S1Gen1500	200625000	15.2648	3062500000	0.0030625	0.153125
S1Gen1500	166250000	15.8647	2637500000	0.0026375	0.131875
S1Gen1500	156250000	12.56	1.9625e+09	0.0019625	0.098125
SCH9Δ	89375000	25.7343	2300000000	0.0023	0.115
SCH9Δ	67500000	24.0741	1625000000	0.001625	0.08125
SCH9Δ	64375000	22.5243	1.45e+09	0.00145	0.0725

[truncated: 18 more sheets: Fig3G-RibosomalFraction, Fig4A-volume, Fig4A-foldchange, Fig6C-VolumevsFitness, Fig6D-VolumeRIM15, Fig7A-VolumesInferred, Fig7C-VolumeWHI5SWE1, FigS1E, FigS3BC-GrowthRate Glycerol, FigS3G-VolumeEvol, FigS4EG, FigS5B-VolumeDiploids, FigS5E-ReadFractions, FigS6A-VolumeCIM1, FigS6C-VolumeCu, FigS7B-VolumeRIM15, FigS7E-VolumeRIM15CLN3Sta, FigS7H-VolumeRIM15CLN3Exp]
